# Supplementary material for: Post-marketing safety evaluation of lurbinectedin: a pharmacovigilance analysis based on the FAERS database
Source: Front Pharmacol. 2024 Mar 14;15:1368763. doi: 10.3389/fphar.2024.1368763 (PMC10972959; doi:10.3389/fphar.2024.1368763)
Supplement: Supplementary file 2 [file DataSheet1.ZIP]

Archive with 13 entries (13 files):
- Clinical features.xlsx
- Concomitant drug statistics.csv
- Data screening process.xlsx
- demo.csv
- drug.csv
- indi.csv
- outc.csv
- PT result.xlsx
- reac.csv
- rpsr.csv
- soc result.xlsx
- ther.csv
- Time of onset.xlsx
