# Supplementary material for: Post-marketing safety evaluation of lurbinectedin: a pharmacovigilance analysis based on the FAERS database
Source: Front Pharmacol. 2024 Mar 14;15:1368763. doi: 10.3389/fphar.2024.1368763 (PMC10972959; doi:10.3389/fphar.2024.1368763)
Supplement: Supplementary file 2 [file DataSheet1.ZIP › Clinical features.xlsx]

## Sheet: Sheet 1
X.
