# Supplementary material for: Post-marketing safety evaluation of lurbinectedin: a pharmacovigilance analysis based on the FAERS database
Source: Front Pharmacol. 2024 Mar 14;15:1368763. doi: 10.3389/fphar.2024.1368763 (PMC10972959; doi:10.3389/fphar.2024.1368763)
Supplement: Supplementary file 2 [file DataSheet1.ZIP › Concomitant drug statistics.csv]

Drugname	ac
Dexamethasone	63
Ondansetron	52
Irinotecan	47
Atezolizumab	47
Carboplatin	44
Etoposide	41
Acetaminophen	32
Pantoprazole	24
Omeprazole	23
Human Red Blood Cell	22
Prednisone	19
Metoclopramide	18
Sodium Chloride	17
Oxycodone	16
Methylprednisolone	16
Levothyroxine	15
Dexamethasone	14
Atorvastatin	13
Potassium Chloride	13
Aspirin	13
Filgrastim	13
Tramadol	12
Lorazepam	12
Furosemide	12
Bisoprolol	11
Fraven	11
Metformin	10
Pembrolizumab	10
Amlodipine	9
Granulocyte Colony Stimulating Factor Nos	9
Tecentriq	9
Cholecalciferol	9
Ondansetron Hydrochloride	9
Pregabalin	8
Morphine Sulfate	8
Zofran	8
Nivolumab	8
Ipilimumab	8
Vitamin D3	8
Granisetron	8
Fentanyl	8
Pregabalin	8
Enoxaparin Sodium	8
Pheniramine	8
Granitron	8
Imodium	7
Atrovent	7
Prednisone	7
Toujeo	7
Oxycontin	7
Xanax	7
Enalapril	7
Insulin Glargine	7
Pantoprazole Sodium	7
Metformin Hydrochloride	7
Atropine	7
Gabapentin	7
Ibuprofen	7
Silodosin	7
Trandolapril	7
Dilaudid	7
Isotonic Sodium Chloride Solution	7
Cosela	7
Furosemide	6
Humalog	6
Skenan	6
Granisetrone	6
Pegfilgrastim	6
Norvasc	6
Lansoprazole	6
Hydrochlorothiazide	6
Albuterol	6
Levothyroxine Sodium	6
Rosuvastatin	6
Metamizole	6
Avodart	6
Emetril	6
Esidrex	5
Kenzen	5
Imovane	5
Stagid	5
Oxynorm	5
Bricanyl	5
Primperan	5
Oxycodone Hydrochloride	5
Doxorubicin Hydrochloride	5
Edoxaban Tosylate	5
Empagliflozin Metformin Hydrochloride	5
Simvastatin	5
Nebivolol	5
Vitamin C	5
Naloxone Hydrochloride Oxycodone Hydrochloride	5
Lasix	5
Synthroid	5
Compazine	5
Hydromorphone	5
Progas	5
Metoprolol	4
Doliprane	4
Arixtra	4
Lansoprazole	4
Zopiclone	4
Alprazolam	4
Dextrose	4
Paracetamol	4
Neulasta	4
Calcium Carbonate	4
Decadron	4
Dexamethasone Sodium Phosphate	4
Palonosetron	4
Budesonide	4
Tamsulosin	4
Vildagliptin	4
Tolvaptan	4
Albuterol Sulfate	4
Insulin Nos	4
Cyanocobalamin	4
Gemcitabine	4
Melatonin	4
Duloxetine	4
Breo Ellipta	4
Rivaroxaban	4
Panto Turkey	4
Ramipril	4
Cyclobenzaprine	4
Nicotine	3
Pm01183	3
Actiskenan	3
Versatis	3
Akynzeo	3
Zometa	3
Morphine	3
Eliquis	3
Omeprazole	3
Sodium Bicarbonate	3
Magnesium	3
Amitriptyline	3
Morphine Sulfate	3
Dexketoprofen	3
Diclofenac	3
Trelegy Ellipta	3
Xgeva	3
Citalopram	3
Haldol	3
Diphenhydramine	3
Rifaximin	3
Dapagliflozin	3
Glimepiride	3
Ferrous Sulfate	3
Allopurinol	3
Metoclopramide Hydrochloride	3
Zolpidem	3
Lormetazepam	3
Esomeprazole	3
Trabectedin	3
Benzonatate	3
Olaparib	3
Xarelto	3
Methocarbamol	3
Ms Contin	3
Levemir	3
Tylenol	3
Ipratropium Bromide	3
Fish Oil	3
Olanzapine	3
Miralax	3
Atacand	3
Dekort	3
Fludrocortisone	3
Polyethylene Glycol 3350	3
Keppra	3
Flurbiprofen	3
Relaxa Macrogol 3350	3
Infenil	3
Salsol Sodium Chloride	3
Ferric Gluconate Trihydrate	3
Carboplatin	2
Nicopatch	2
Irbesartan	2
Dexamethasone Mylan	2
Pregabalin Mylan	2
Prednisone Arrow	2
Aprovel	2
Ondansetron Accord	2
Movicol	2
Hydrochlorothiazide	2
Candesartan Cilexetil	2
Loperamide Hydrochloride	2
Metformin Embonate	2
Bromure D Ipratropium	2
Terbutaline Sulfate	2
Pregabaline Mylan	2
G Csf	2
Folic Acid	2
Pilocarpine	2
Prednisolone	2
Atezolizumab	2
Cefixime	2
Enoxaparin	2
Erythropoietin	2
Tramadol	2
Levetiracetam	2
Aspirin Acetylsalicylic Acid	2
Metoclopramide	2
Aloxi	2
Simvastatin	2
Fluticasone Furoate	2
Insulin Aspart	2
Movicolon	2
Ibuprofen	2
Fluoxetine	2
Denosumab	2
Brotizolam	2
Loyada	2
Virgangel	2
Colirei	2
Mycostatin	2
Diflucan	2
Acetylcysteine	2
Torsemide	2
Estazolam	2
Pravastatin	2
Ferplex	2
Enalapril Maleate Hydrochlorothiazide	2
Pioglitazone	2
Enalapril Maleate	2
Esomeprazole Magnesium	2
Singulair	2
Trazodone	2
Thiamine Hydrochloride	2
Tavor Lorazepam	2
Zolpidem Tartrate	2
Metamizol	2
Polyethylene Glycols	2
Heparin	2
Quetiapine	2
Amoxicillin	2
Chlorpheniramine Tannate	2
Ascorbic Acid	2
Talazoparib	2
Loperamide	2
Famotidine	2
Methotrexate	2
Polyethylene Glycol 3350 Potassium Chloride Sodium Bicarbonate Sodium Chloride	2
Lactulose	2
Acetaminophen Hydrocodone	2
Celecoxib	2
Lisinopril	2
Calcium Gluconate	2
Insulin Human	2
Calcium	2
Zyrtec	2
Oxycodone And Acetaminophen	2
Doxazosin	2
Cotrimoxazole	2
Leucovorin Calcium	2
Folic Acid	2
Oxybutynin	2
Losartan	2
Novolog	2
Zithromax	2
Effexor	2
Bumetanide	2
Aripiprazole	2
Montelukast	2
Topiramate	2
Sucralfate	2
Farxiga	2
Isosorbide Mononitrate	2
Lidocaine	2
Carvedilol	2
Prochlorperazine Edisylate	2
Oxycodone Hydrochloride	2
Fluconazole	2
Perindopril	2
Buspirone	2
Lefox	2
Dutasteride	2
Dabigatran	2
Diclofenac Sodium	2
Prazol Omeprazole	2
Famciclovir	2
Ativan	2
Senokot	2
Meropenem	2
Meloxicam	2
Tygex	2
Parol	2
Prilosec	2
Percocet	2
Rosuvastatin Calcium	2
Gliclazide	2
Granexa	2
Novorapid	2
Omnipol Iohexol	2
Moxifloxacin	2
Pheniramine Maleate	2
Lipegfilgrastim	2
Escitalopram Oxalate	2
Hydrocortisone	2
Albuterol Ipratropium	2
Fexofenadine	2
Doxil	1
Celltop 50 Mg Capsules Molles	1
Nicopatchlib	1
Candesartan	1
Lurbinectedin Atu	1
Nicopatchlib 21 Mg 24 Heures Dispositif Transdermique	1
Oxynorm 10 Mg Gelule	1
Apixaban	1
Metformine 00082701	1
Microlax 00285401	1
Mianserine 00390601	1
Bisoprolol 00802602	1
Mylan Dexamethasone	1
Metformine Metformin	1
Mianserine Mianserin	1
Microlax Sodium Citrate Sodium Lauryl Sulfoacetate	1
Dexamethasone Sodium Phosphate	1
Mirtazapine	1
Prochlorperazine	1
Ondansetron Hydrochloride	1
Prednisolone Metasulfobenzoate Sodium	1
Fungizone	1
Metoprolol	1
Aspirin	1
Cortisone Acetate	1
Pembrolizumab	1
Metronidazole	1
Acetaminophen	1
Irbesartan And Hidroclorotiazida	1
Rituximab	1
Methotrexate	1
Vitamin B12	1
Vitamin D Nos	1
Atropine	1
Doxorubicin Hydrochloride	1
Etoposide	1
Isosorbide Mononitrate	1
Glyceryl Trinitrate	1
Duoplavin	1
Bisoprolol Fumarate Perindopril Arginine	1
Ramipril	1
Bisoprol	1
Thiamazol	1
Prolia	1
Dipotassium Chlorazepate	1
Fentanyl	1
Ondansetron Hydrochloride Dihydrate	1
Bosentan	1
Ticagrelor	1
Acetylsalicylic Acid	1
Vilanterol	1
Pregabaline	1
Levothyrox	1
Esomeprazole	1
Neurontin	1
Protifar	1
Nutrison Energy Multi Fibre	1
Fresubin Megareal	1
Aprepitant	1
Palonosetron	1
Fluorouracile	1
Oxygen	1
Hibor	1
Trimethoprim	1
Sulfamethoxazole	1
Alprazolam	1
Septrin	1
Ondansetron 2Mg Ml	1
Lactulose	1
Oxycodon	1
Albuterol Salbutamol	1
Mucinex	1
Tums	1
Aas	1
Quetiapine	1
Kreon	1
Fortecortin Dexamethasone	1
Janumet	1
Naloxone Oxycodone	1
Investigational Product	1
Doxorubicin Hcl	1
Acetaminophen Ascorbic Acid	1
Senna Spp Seed	1
Fluorouracil	1
Senna Leaves Senna Spp	1
Potassion Potassium Chloride	1
Allopurinol Sodium	1
Terbutaline Sulfate	1
Magnesium Isoglycyrrhizinate	1
Sodium Potassium Magnesium Calcium And Glucose	1
Eucalyptol Limonene Pinene	1
Electrolytes Nos	1
Ambroxol Hydrochloride	1
Xi Ru Yong Yi Bing Tuo Xiu An	1
Pinene	1
Sitagliptin	1
Insulin Detemir	1
Canagliflozin	1
Iron Succinyl Protein Complex	1
Hydrochlorothiazide Enalapril Maleate	1
Metformin Sitagliptin	1
Durvalumab	1
Indapamide	1
Atorvastatin Calcium	1
Herbals Turmeric	1
Zinc	1
Doxycycline Hyclate	1
Enalapril Hidroclorotiazida	1
Fluorouracil	1
Codeine	1
Acetaminophen Oxycodone Hydrochloride Oxycodone Terephthalate	1
Amitiza	1
Ms Contin Dainippo	1
Scopolamine Pch	1
Lercanidipine	1
Tiotropium	1
Supradyn Minerals Nos Vitamins Nos	1
Morfina Clorhidrato	1
Tachipirina	1
Dihydrocodeine Bitartrate	1
Mirtazapine	1
Oramorph Sr Sustained Release	1
Loperamide Hydrochloride	1
Paclitaxel	1
Cisplatin	1
Bevacizumab	1
Exemestane	1
Itraconazole	1
Naproxen	1
Dextromethorphan	1
Caffeine	1
Domperidone	1
Fidaxomicin	1
Potassium M	1
Pancrelipase	1
Amoxicillin Clavulanic Acid	1
Platinum	1
Doxepin	1
Hydrochlorothiazide Valsartan	1
Sertraline	1
Herbals Sennosides	1
Imfinzi	1
Topotecan	1
Ergocalciferol	1
Naloxone	1
Senna	1
Pancreatin	1
Metoprolol Succinate	1
Fosamax	1
Duprost Dutasteride	1
Sulfamethoxazole Trimethoprim	1
Januvia	1
Bupropion Hydrochloride Xl	1
Glipizide	1
Ozempic	1
Norco	1
Lipitor	1
Pramipexole	1
Candesartan	1
Naloxone Hydrochloride Tilidine Hydrochloride	1
Lefax Activolax	1
Adderall	1
Keflex	1
Promethazine With Codeine	1
Lidocaine Prilocaine	1
Levoxyl	1
Proventil Hfa Salbutamol	1
Pilexil	1
Ropinirole	1
Spironolactone	1
Semaglutide	1
Allegra Allergy	1
Hydroxychloroquine	1
Sertraline Hydrochloride	1
Vilazodone	1
Calcium Carbonate Vitamin D	1
Cannabis Sativa Subsp Indica Top	1
Device Glucose Oxidase Lactoferrin Lactoperoxidase Bovine Lysozyme Hydrochloride	1
Zarxio	1
Edoxaban	1
Aluminum Hydroxide Magnesium Trisilicate	1
Emend	1
Methadone	1
Olodaterol Hydrochloride Tiotropium Bromide Monohydrate	1
Ventolin	1
Hydrocortisone Sodium Succinate	1
Trimeton	1
Cyclobenzaprine Hydrochloride	1
Dulcolax Bisacodyl	1
Cefepime Hydrochloride	1
Fentanyl Citrate	1
Midodrine	1
Vancomycin	1
Amoxicillin Clavulanate Potassium	1
Celiprolol	1
Jardiance	1
Levetiracetam	1
Testosterone	1
One A Day Minerals Nos Vitamins Nos	1
Magnesium Oxide	1
Doxycycline	1
Collagenase Santyl	1
Spiriva	1
Acetaminophen Codeine Phosphate	1
Fluimucil	1
Beclomethasone Dipropionate	1
Broncovaleas Salbutamol	1
Cinvanti	1
Ezetimibe	1
Crestor	1
Rabeprazole	1
Venlafaxin Retard Mylan	1
Clobetasol Propionate	1
Gravol	1
Sennosides	1
Paxil	1
Benadryl	1
Tizanidine	1
Propafenone Hydrochloride	1
Enox Turkey	1
Cosmetics	1
Glukoza	1
Cipralex	1
Td	1
Movicol Half	1
Bemiparin	1
Motrin	1
Hydration Vitamin	1
Tranexamic Acid	1
Platelets	1
Panto Panthenol	1
Avil Pheniramine Maleate	1
Dronabinol	1
Ketorolac	1
Tirosint	1
Mobic	1
Namenda	1
Toprol Xl	1
Klor Con	1
Phenergan	1
Sumatriptan Succinate	1
Salagen	1
Metformin Hydrochloride Sitagliptin Phosphate	1
Lovastatin	1
Amlodipine Olmesartan	1
Acard	1
Stepcil	1
Fluticasone Propionate Salmeterol Xinafoate	1
Nystatyna	1
Heparegen	1
Essentiale Forte	1
Ornithine Aspartate	1
Lyrica	1
Lactulosum	1
Drotaverine Hydrochloride	1
Biseptol	1
Baclofen	1
Trulicity	1
Venlafaxine	1
Lamisil	1
Sodium Chlorate	1
Relaxa Bromisoval Carbromal	1
Calcimax D3 Calcium Carbonate Colecalciferol	1
Motegrity	1
Clopidogrel	1
Diltiazem	1
Granix	1
Warfarin	1
Calcimax D3 Calcium Citrate Colecalciferol	1
Kardozin	1
Fardoben	1
Paracerol	1
Megace	1
Augmentin	1
Cipro	1
Potassium Bicarbonate Potassium Citrate Monohydrate	1
Rocuronium Bromide	1
Nacosel	1
Alverine Citrate	1
Simethicone Dimethicone	1
Atenolol	1
Nystatin	1
Vitamin D2	1
Vitamins Nos	1
Viscum Album Fruiting Top	1
Bromelains	1
Turkey Tail	1
Reishi Ganoderma Lucidum	1
Transfer Factor	1
Dietary Supplement	1
Pegfilgrastim Cbqv	1
Clonazepam	1
Riboflavin 5 Phosphate	1
Nicotinamide	1
Pyridoxine Hydrochloride	1
Milk Of Magnesia	1
Darbepoetin Alfa	1
Romiplostim	1
Buprenorphine	1
Dihexazine	1
Bonadoxin	1
Levofloxacin	1
Amikacin	1
Ipratropium	1
Dimethicone	1
Aluminum Hydroxide	1
Magnesium Hydroxide	1
Glycopyrrolate	1
Prochlorazine	1
Hydrochlorothiazide Irbesartan	1
Fenofibrate	1
Palonosetron Hydrochloride	1
Pheniramine Hydrogen Maleate	1
Deksametazon	1
Klamoks	1
Triamcinolone	1
Ciprofloxacin	1
Sildenafil	1
Ixekizumab	1
Arthrotec	1
Prochlorperazine	1
Tylenol Extra Strength	1
Proval Valproate Sodium	1
Diclofenac Sodium Misoprostol	1
Biotin	1
Fluticasone Propionate	1
Promethazine	1
Arnuity Ellipta	1
Depakote	1
Metolazone	1
Ofev	1
Bactrim	1
Glycopyrronium Indacaterol	1
Indacaterol	1
Azithromycin	1
Calcium Carbonate Cholecalciferol	1
Pantomed Dexpanthenol	1
Ureum	1
Alizapride Hydrochloride	1
Solu Medrol	1
Nasonex	1
Alcohol	1
Opium Standardized Powdered	1
Ipravent Turkey	1
Clonex Turkey	1
Forpack	1
Zedprex	1
Raneks	1
Diyatix	1
Bisacodyl	1
Dimenhydrinate	1
Docetaxel	1
Glycerin	1
Natriumpolystyrensulfonat	1
Actrapid	1
Tamoxifen Citrate	1
Ferritin	1
Fosfomycin	1
#REF!
