# Supplementary material for: Post-marketing safety evaluation of lurbinectedin: a pharmacovigilance analysis based on the FAERS database
Source: Front Pharmacol. 2024 Mar 14;15:1368763. doi: 10.3389/fphar.2024.1368763 (PMC10972959; doi:10.3389/fphar.2024.1368763)
Supplement: Supplementary file 2 [file DataSheet1.ZIP › Data screening process.xlsx]

## Sheet: Sheet 1
Name	number
The amount of DEMO data before deduplication	6703410
The amount of DEMO data after deduplication	5801535
The amount of DRUG data after deduplication	23290507
The amount of REAC data after deduplication	17504224
The amount of THER data after deduplication	10434668
The amount of RPSR data after deduplication	5803542
The amount of THER data after deduplication	10434668
The amount of OUTC data after deduplication	6652339
Target drug data volume	511
