# Supplementary material for: Post-marketing safety evaluation of lurbinectedin: a pharmacovigilance analysis based on the FAERS database
Source: Front Pharmacol. 2024 Mar 14;15:1368763. doi: 10.3389/fphar.2024.1368763 (PMC10972959; doi:10.3389/fphar.2024.1368763)
Supplement: Supplementary file 2 [file DataSheet1.ZIP › demo.csv]

primaryid	CASEID	FDA_DT	EVENT_DT	AGE	AGE_COD	WT	WT_COD	SEX	OCCP_COD	REPORTER_COUNTRY	GetDataYear
180876351	18087635	20200729	20200729	70	YR	79.7	KG	M	PH	US	203
180894382	18089438	20220103	20200613	72	YR	81.2	KG	F	MD	AU	221
181007883	18100788	20210120	20200615						CN	FR	211
181081912	18108191	20201224	20200425						CN	FR	204
181514143	18151414	20210122							CN	COUNTRY NOT SPECIFIED	211
182047671	18204767	20200827		41	YR			F	MD	US	203
182061752	18206175	20210121	20200813					M	CN	US	211
182146063	18214606	20210121						M	CN	US	211
182339626	18233962	20210622	20200826	38	YR			F	CN	US	212
182712742	18271274	20210128							CN	US	211
182985571	18298557	20200922	20200824						CN	FR	203
183324364	18332436	20201120	20200806	38	YR			F	CN	US	204
183395341	18339534	20200930	20200918	72	YR	93	KG	M	PH	US	203
183516306	18351630	20221220	20200726						PH	FR	224
183683734	18368373	20210122	20200908	68	YR				CN	US	211
183788832	18378883	20201023						F	CN	US	204
183950161	18395016	20201016		70	YR			M	CN	US	204
184028172	18402817	20201228	20200901	69	YR				CN	US	204
184166484	18416648	20210105	20201009	70	YR	80	KG	M	MD	DE	211
184221654	18422165	20210122						M	CN	US	211
184286993	18428699	20220130	20201003	67	YR			M	HP	US	221
184289693	18428969	20220130	20201016	58	YR			M	CN	US	221
184467572	18446757	20210119	20200904	69	YR			F	MD	US	211
184552973	18455297	20201130	20201017	69	YR	67.8	KG	M	MD	AU	204
184920543	18492054	20210129	20201012					M	CN	US	211
184967361	18496736	20201112						M	CN	US	204
185071423	18507142	20220130	20201102	56	YR			M	HP	US	221
185301841	18530184	20201120						F	MD	US	204
185967003	18596700	20210120	20201124	54	YR	80.6	KG	F	HP	ES	211
186078661	18607866	20201211						M	PH	AU	204
186378271	18637827	20201218						M	CN	US	204
186428423	18642842	20220130	20200801	63	YR			F	PH	CA	221
186545392	18654539	20210629	20201214	61	YR			F	CN	US	212
186591271	18659127	20201224							PH	FR	204
186610322	18661032	20210112							MD	FR	211
186629114	18662911	20230630	20201209						MD	ES	232
186635082	18663508	20210122							CN	FR	211
186635091	18663509	20201224		83	YR			M	CN	IL	204
186636522	18663652	20210127							CN	US	211
186636992	18663699	20210127							CN	US	211
186637022	18663702	20210104		66	YR	70	KG	M	CN	ES	211
186725912	18672591	20201229	20201029	65	YR	79	KG	M	CN	ES	204
186740521	18674052	20201228						M	CN	US	204
186741602	18674160	20210127							CN	US	211
186770291	18677029	20201229	20201026	58	YR	87.7	KG	M	PH	NL	204
186775681	18677568	20201229							CN	FR	204
186809461	18680946	20201229		65	YR	53	KG	F	CN	ES	204
186812522	18681252	20210105		73	YR	67.3	KG	M	CN	ES	211
186915271	18691527	20210101	20201217	60	YR			M	MD	CN	211
186963062	18696306	20220130		76	YR	99	KG	M	PH	NL	221
186999761	18699976	20210105	20201222					M	CN	US	211
187010291	18701029	20210105	202012	64	YR	69.9	KG	F	PH	AU	211
187146712	18714671	20210112	20201202	57	YR			F	CN	US	211
187653912	18765391	20210803	20201224	71	YR	67	KG	M	HP	ES	213
187765521	18776552	20210122	20200815	63	YR			F	CN	US	211
187772291	18777229	20210122		59	YR			M	CN	US	211
187773491	18777349	20210122	20200925					F	CN	US	211
187773631	18777363	20210122	20200831	56	YR			F	MD	US	211
187774971	18777497	20210122						F	CN	US	211
187775011	18777501	20210122	2017					F	CN	BE	211
187776591	18777659	20210122						F	CN	US	211
187860651	18786065	20210125		75	YR			F	CN	IL	211
187910463	18791046	20210222						F	PH	AU	211
188551401	18855140	20210205	20210119	64	YR	86	KG	M	MD	NL	211
188779581	18877958	20210210	20201106	67	YR	113.4	KG	M	PH	US	211
189070761	18907076	20210217						M	CN	US	211
189144691	18914469	20210218	2020					F		US	211
189144701	18914470	20210218		52	YR			M	HP	AU	211
189144731	18914473	20210218						M	CN	US	211
189144741	18914474	20210218						F	CN	US	211
189144771	18914477	20210218	20200507						CN	COUNTRY NOT SPECIFIED	211
189144781	18914478	20210218						F	CN	US	211
189144791	18914479	20210218						F	MD	DE	211
189144821	18914482	20210218						F	CN	US	211
189144851	18914485	20210218						M	CN	US	211
189144871	18914487	20210218		74	YR			F	CN	US	211
189144891	18914489	20210218		60	YR			F	CN	US	211
189144912	18914491	20210420						F	CN	US	212
189144921	18914492	20210218						M	CN	US	211
189144931	18914493	20210218		61	YR			F	CN	US	211
189144941	18914494	20210218	20200817						CN	FR	211
189144951	18914495	20210218						F	CN	US	211
189144961	18914496	20210218		69	YR			F	CN	ES	211
189144971	18914497	20210218	202004						CN	COUNTRY NOT SPECIFIED	211
189144981	18914498	20210218	20200809	77	YR	79	KG	M	MD	AU	211
189144991	18914499	20210218						F	CN	US	211
189145001	18914500	20210218		65	YR			F	CN	IL	211
189145011	18914501	20210218	20200626						CN	FR	211
189145021	18914502	20210218	20170821					F	MD	ES	211
189145051	18914505	20210218						M	CN	COUNTRY NOT SPECIFIED	211
189145061	18914506	20210218						F	CN	US	211
189145081	18914508	20210218						M	CN	US	211
189309211	18930921	20210223						M	PH	AU	211
189706072	18970607	20210317	20210216	66	YR	96.5	KG	M	MD	ES	211
189978921	18997892	20210311						F	HP	US	211
190650183	19065018	20210511	20210315						MD	FR	212
190805853	19080585	20210512	20210215						PH	FR	212
190941051	19094105	20210405						M	CN	SG	212
190959841	19095984	20210406						M	CN	US	212
191367382	19136738	20220130	20210329					F	MD	US	221
192027521	19202752	20210430	20210201	61	YR			F	CN	US	212
192485311	19248531	20210512		63	YR			M	HP	IL	212
193010271	19301027	20210524	20210426	76	YR	69	KG	F	MD	AU	212
193703131	19370313	20210604	20210417	59	YR			F	CN	US	212
193703311	19370331	20210604						M	CN	US	212
194071211	19407121	20210611	20210426	64	YR			M	MD	US	212
194259481	19425948	20210616						M	PH	AU	212
194429692	19442969	20210706						F	CN	US	213
194624591	19462459	20210625						M	CN	US	212
194626111	19462611	20210625						F	CN	US	212
194706172	19470617	20210726	20210613	60	YR	77.4	KG	M	MD	ES	213
195730322	19573032	20210720							HP	SG	213
195979071	19597907	20210722	20210705	75	YR	93.15	KG	M	MD	US	213
196056401	19605640	20210723						F	CN	US	213
196059652	19605965	20210907						F	MD	US	213
196182081	19618208	20210727							CN	US	213
196364501	19636450	20210729						M	HP	AU	213
196579181	19657918	20210804						M	PH	US	213
196661481	19666148	20210806						F		US	213
196791721	19679172	20210809						F	MD	US	213
196876061	19687606	20210811						M	CN	US	213
196876391	19687639	20210811						F	HP	AU	213
196876411	19687641	20210811	2021					F	HP	AU	213
197127941	19712794	20210817		70	YR			M	CN	US	213
197127961	19712796	20210817	20210126					M	CN	US	213
197127971	19712797	20210817	20200613	68	YR			M	MD	ES	213
197127991	19712799	20210817	202101	90	YR			M	MD	US	213
197128011	19712801	20210817	20210205	49	YR			F	CN	NL	213
197128031	19712803	20210817		91	YR				CN	US	213
197128041	19712804	20210817							CN	US	213
197128071	19712807	20210817						F	CN	US	213
197128091	19712809	20210817	202005	75	YR			F	CN	US	213
197128111	19712811	20210817						F	MD	DE	213
197128131	19712813	20210817						M	CN	US	213
197128151	19712815	20210817						F	MD	US	213
197128181	19712818	20210817							MD	FR	213
197128201	19712820	20210817	20210324	61	YR			F	HP	AU	213
197128221	19712822	20210817	20210315	71	YR	70	KG	M	MD	AU	213
197128241	19712824	20210817	20210321	52	YR			M	CN	US	213
197128342	19712834	20220130		59	YR			F	CN	US	221
197128371	19712837	20210817	202008	41	YR			M	PH	ES	213
197303071	19730307	20210820						M	CN	US	213
197317101	19731710	20210820						F	CN	US	213
197527662	19752766	20210917						M	CN	US	213
197529741	19752974	20210826				67	KG	M	MD	CH	213
197666242	19766624	20211015	20210810	51	YR	80	KG	M	PH	AU	214
198147391	19814739	20210909						F	PH	AU	213
198367921	19836792	20210914						F	HP	US	213
198649262	19864926	20211012		72	YR			F	PH	FR	214
198944392	19894439	20211102	20210913	74	YR	90	KG	M	MD	IT	214
198945871	19894587	20210928	2021					M	PH	US	213
199362141	19936214	20211008	20211002	61	YR			F	HP	US	214
199521342	19952134	20211111	20210927	68	YR	74.3	KG	M	MD	CN	214
199940122	19994012	20211210	20210927	66	YR	64	KG	F	MD	CN	214
199966361	19996636	20211025						M	MD	AU	214
200331822	20033182	20211122	20210601	58	YR	86	KG	M	PH	AU	214
200638732	20063873	20220113	20211001	62	YR			M	MD	CH	221
201565691	20156569	20211207	20210712						CN	US	214
202183435	20218343	20220803	20211207	62	YR	57.8	KG	M	MD	US	223
202996321	20299632	20220105	20211126						MD	FR	221
203015734	20301573	20220719	20210917	58	YR	73.5	KG	M	MD	CN	223
203289969	20328996	20221019	20220102	76	YR	55.782	KG	F	MD	US	224
203338001	20333800	20220113		66	YR			M	MD	CA	221
203339052	20333905	20220128		87	YR			M	MD	CA	221
203369387	20336938	20220516	20211117	56	YR			M	MD	ES	222
203370871	20337087	20220114		70	YR			M	MD	CA	221
203371142	20337114	20220128		66	YR			M	MD	CA	221
203621232	20362123	20220125	20210101					F	MD	US	221
203949261	20394926	20220130						M	MD	AU	221
203949281	20394928	20220130		72	YR			M	HP	IL	221
203949291	20394929	20220130	20200925	61	YR			M	MD	IL	221
203949331	20394933	20220130							MD	US	221
203949341	20394934	20220130							MD	US	221
203949351	20394935	20220130	20201108	80	YR			M	HP	IL	221
203949361	20394936	20220130						M	HP	NZ	221
203949391	20394939	20220130	20201202	58	YR			F	PH	AU	221
203949401	20394940	20220130	20200101					F	HP	NZ	221
203949411	20394941	20220130	20201125	56	YR			M	HP	SG	221
203949451	20394945	20220130							MD	US	221
203949473	20394947	20221220							MD	US	224
203949501	20394950	20220130							HP	US	221
203949511	20394951	20220130							MD	US	221
203949521	20394952	20220130							MD	US	221
203949581	20394958	20220130						F	CN	US	221
204820181	20482018	20220216						F	CN	US	221
204820191	20482019	20220216						M	CN	US	221
204820201	20482020	20220216		53	YR			M	MD	NL	221
204820211	20482021	20220216							MD	US	221
204820221	20482022	20220216						F	HP	US	221
204820231	20482023	20220216						M	HP	US	221
204820241	20482024	20220216	20210518	61	YR	116.4	KG	M	MD	US	221
204820251	20482025	20220216						F	PH	US	221
204820261	20482026	20220216						M	PH	US	221
204820271	20482027	20220216			DEC			M	MD	ES	221
204820291	20482029	20220216						F	PH	US	221
204820301	20482030	20220216						F	HP	US	221
204820311	20482031	20220216	20210803					F	HP	US	221
204820321	20482032	20220216							HP	US	221
204820331	20482033	20220216						F	HP	US	221
204820341	20482034	20220216	20211119	69	YR			M	HP	PT	221
204820351	20482035	20220216						F	HP	US	221
204820361	20482036	20220216							MD	US	221
204820371	20482037	20220216						F	PH	US	221
204820381	20482038	20220216	20210806	71	YR	61	KG	F	MD	IT	221
204820391	20482039	20220216						M	MD	US	221
204820401	20482040	20220216						F	HP	US	221
204820411	20482041	20220216	20211027	59	YR			F	HP	ES	221
204820421	20482042	20220216	20210101	32	YR			F	MD	DE	221
204820431	20482043	20220216						M	CN	US	221
205152802	20515280	20220325	20211201	82	YR				MD	CA	221
205328265	20532826	20230622	20220127	51	YR			F	HP	IT	232
205395051	20539505	20220302						F	PH	CA	221
205406341	20540634	20220302				72.57	KG	F		US	221
205477262	20547726	20220407	20220216	66	YR	51.8	KG	F	MD	ES	222
205539513	20553951	20230622	20210101	41	YR			F	HP	US	232
205540562	20554056	20220323		72	YR				PH	CA	221
205899181	20589918	20220311	20220303	64	YR	73.8	KG	F		US	221
205988103	20598810	20220527	20220212	56	YR	74.1	KG	M	MD	ES	222
205988741	20598874	20220315						F	MD	US	221
206030844	20603084	20220601	20220218	60	YR	76.186	KG	F	MD	ES	222
206174792	20617479	20220826						F	PH	US	223
206379711	20637971	20220325							HP	US	221
206559911	20655991	20220330						F	PH	CA	221
206858956	20685895	20230630	20211230						MD	ES	232
207026865	20702686	20220610	20220329	45	YR	70.1	KG	M	MD	ES	222
207120491	20712049	20220414	20211130	66	YR	74.1	KG	M	HP	US	222
207299291	20729929	20220419	20210707	64	YR	70.1	KG	M		US	222
207300011	20730001	20220419	20211116	74	YR	50.2	KG	F		US	222
207300101	20730010	20220419	20210506	64	YR	69.6	KG	F		US	222
207300351	20730035	20220419	20210101	61	YR	39.4	KG	F		US	222
207300361	20730036	20220419	20210416	60	YR	46.7	KG	F		US	222
207300381	20730038	20220419	20200729	67	YR	70	KG	F		US	222
207300411	20730041	20220419	20200808	57	YR	60.2	KG	M		US	222
207322951	20732295	20220420							MD	CA	222
207365811	20736581	20220421						F	PH	CA	222
207369512	20736951	20220427	20220413	73	YR	78.9	KG	M	MD	US	222
207417241	20741724	20220423						F	PH	CA	222
207663541	20766354	20220428						M	MD	US	222
207768791	20776879	20220502	20220328						MD	FR	222
208050231	20805023	20220509							PH	CA	222
208051052	20805105	20220721							MD	CA	223
208111674	20811167	20220801	20210526	58	YR	62.6	KG	F	MD	ES	223
208409922	20840992	20220620							HP	CA	222
208411165	20841116	20220906	20220430	59	YR	76.599	KG	M	MD	ES	223
208639791	20863979	20220523							PH	CA	222
208640602	20864060	20221118				83.01	KG	F	CN	US	224
208922862	20892286	20220617							PH	CA	222
208922932	20892293	20220606	20220509					F	CN	US	222
209279134	20927913	20230207	20220417	72	YR	47.3	KG	F	MD	US	231
209342701	20934270	20220608						F	CN	US	222
209473205	20947320	20230614	20210925	62	YR	57	KG	M	HP	US	232
209760231	20976023	20220617						M	HP	US	222
209888801	20988880	20220621	20210512	78	YR	73.7	KG	M	MD	US	222
210588221	21058822	20220708						F	PH	US	223
210588231	21058823	20220708							MD	CA	223
210588241	21058824	20220708	20220301					M	CN	US	223
210588251	21058825	20220708						M	MD	US	223
210588261	21058826	20220708						F	HP	US	223
210588271	21058827	20220708							PH	CA	223
210588291	21058829	20220708	20220325	56	YR	138.32	KG	F	MD	US	223
210588401	21058840	20220708		70	YR			F	MD	US	223
210588411	21058841	20220708						M	MD	AU	223
210588421	21058842	20220708	20211208	62	YR			M	PH	US	223
210588431	21058843	20220708						F	PH	US	223
210588441	21058844	20220708							HP	US	223
210588451	21058845	20220708							HP	US	223
210588461	21058846	20220708							HP	US	223
210588471	21058847	20220708							HP	FR	223
210588481	21058848	20220708	20220308	57	YR			M	PH	US	223
210588491	21058849	20220708							PH	CA	223
210588501	21058850	20220708							PH	US	223
210588511	21058851	20220708							MD	US	223
210588522	21058852	20220804	20220528					M	MD	IT	223
210588531	21058853	20220708	20220311						PH	FR	223
210588541	21058854	20220708							MD	FR	223
210588551	21058855	20220708	20211208	62	YR	97.52	KG	M	HP	US	223
210588561	21058856	20220708						F	MD	CA	223
210588571	21058857	20220708							PH	FR	223
210588581	21058858	20220708						F	HP	AU	223
210588591	21058859	20220708	20211022						HP	FR	223
210588601	21058860	20220708							MD	US	223
210588611	21058861	20220708		66	YR			M	PH	US	223
210588621	21058862	20220708							MD	FR	223
210588631	21058863	20220708							MD	US	223
210588651	21058865	20220708				63	KG		HP	FR	223
210596561	21059656	20220708						M	MD	US	223
210654771	21065477	20220711		51	YR			M	HP	US	223
210654781	21065478	20220711							PH	FR	223
210654791	21065479	20220711	20220511					M	MD	IT	223
211342241	21134224	20220726	20220622						MD	FR	223
211634181	21163418	20220802						M	HP	US	223
211742694	21174269	20221114	20220627						HP	US	224
211798941	21179894	20220805	20220501						MD	FR	223
212130291	21213029	20220815							MD	CA	223
212188211	21218821	20220816	20220731	51	YR	104.4	KG	M	MD	US	223
212338371	21233837	20220819							MD	CA	223
212400752	21240075	20220902	20220810	71	YR	80	KG	F	MD	IT	223
212450214	21245021	20230622	20220729	69	YR	76.644	KG	F	MD	US	232
212725492	21272549	20220905							HP	CA	223
212904106	21290410	20230223	20220823	54	YR	49.2	KG	F	MD	ES	231
212939462	21293946	20220912	20220822	61	YR	71.927	KG	M	MD	US	223
213151291	21315129	20220909		63	YR			M	HP	US	223
213151401	21315140	20220909		70	YR			F	HP	US	223
213151581	21315158	20220909							HP	US	223
213155511	21315551	20220909		48	YR			M	HP	US	223
213155641	21315564	20220909		78	YR			M	HP	US	223
213155811	21315581	20220909		20	YR			M	HP	US	223
2133837412	21338374	20230621	20220904						MD	ES	232
213708815	21370881	20230511	20220907	63	YR	57.1	KG	M	MD	ES	232
213820266	21382026	20230622	20220916	75	YR	99	KG	M	MD	US	232
214369822	21436982	20221021	20220925	62	YR	67.2	KG	F	MD	DE	224
214984681	21498468	20221021				95.70749	LBS	M	HP	US	224
214996581	21499658	20221024	20220906						HP	CA	224
215041421	21504142	20221025						F	CN	US	224
215361194	21536119	20230622							PH	CA	232
215513745	21551374	20221219	20221002	68	YR	125.9	KG	F	MD	US	224
215569732	21556973	20221208	20221024	62	YR	83	KG	M	MD	ES	224
215797211	21579721	20221110	20220902	52	YR	133	KG	F	MD	US	224
216051651	21605165	20221116	20221103	76	YR	74.25	KG	M		US	224
216089211	21608921	20221116	20221003	63	YR	52.65	KG	M	HP	US	224
216096843	21609684	20230127	20221106	73	YR	71.4	KG	M	MD	ES	231
216110351	21611035	20221117	20220805	65	YR	86.6	KG	M	MD	ES	224
216171954	21617195	20230627	20211109	44	YR	58.6	KG	M	MD	US	232
216514972	21651497	20221227							MD	CA	224
216593982	21659398	20221219							HP	CA	224
216699461	21669946	20221201							PH	CA	224
216699701	21669970	20221201							PH	CA	224
216700221	21670022	20221201							HP	CA	224
216700251	21670025	20221201							PH	CA	224
217002412	21700241	20221216							PH	CA	224
217003662	21700366	20221216							PH	CA	224
217078721	21707872	20221209	20221003	68	YR	53.061	KG	M	HP	US	224
217241551	21724155	20221213							PH	CA	224
217241591	21724159	20221213							HP	CA	224
217241731	21724173	20221213	20220516	51	YR			M	MD	US	224
217241741	21724174	20221213							HP	CA	224
217242032	21724203	20230529							PH	CA	232
217268971	21726897	20221213	20221207	66	YR	53.9	KG	M	CN	US	224
217298712	21729871	20230106	20221101						PH	CA	231
217298991	21729899	20221214							HP	CA	224
217411631	21741163	20221216		64	YR				HP	CA	224
217421221	21742122	20221216	20220401					M	MD	NL	224
217422124	21742212	20230622	20221109	50	YR			F	MD	NL	232
217558302	21755830	20221220		52	YR			F	HP	US	224
217562671	21756267	20221220							HP	CA	224
217562681	21756268	20221220							HP	CA	224
217562691	21756269	20221220						F	PH	US	224
217562701	21756270	20221220	20220711						PH	US	224
217562711	21756271	20221220							HP	US	224
217562721	21756272	20221220							HP	US	224
217562731	21756273	20221220						F	PH	US	224
217562742	21756274	20230622	20220803	56	YR			F	MD	IT	232
217562751	21756275	20221220						M	HP	US	224
217562761	21756276	20221220							HP	FR	224
217562771	21756277	20221220		22	YR			F	PH	US	224
217562781	21756278	20221220						F	MD	US	224
217562791	21756279	20221220							HP	CA	224
217562801	21756280	20221220	20220913	68	YR	63.855	KG	F	MD	US	224
217562811	21756281	20221220	20220715					M	MD	FR	224
217562821	21756282	20221220							PH	FR	224
217562832	21756283	20230622							MD	AU	232
217562856	21756285	20230926	20220927	52	YR	114	KG	M	MD	US	233
217562901	21756290	20221220	20220101					M	MD	NZ	224
217562911	21756291	20221220							PH	US	224
217562922	21756292	20230622							MD	AU	232
217562931	21756293	20221220		66	YR			M	HP	CH	224
217562941	21756294	20221220						M	HP	US	224
217562951	21756295	20221220		70	YR			M	HP	FR	224
217562961	21756296	20221220						M	HP	US	224
217562971	21756297	20221220		37	YR			M	HP	CH	224
217562991	21756299	20221220	20221021	72	YR	67	KG	F	MD	IT	224
217563001	21756300	20221220	20220708	75	YR				MD	AU	224
217563017	21756301	20230711	20220920						MD	IT	233
217563021	21756302	20221220						M	HP	US	224
217563031	21756303	20221220	20220919						HP	CA	224
217563041	21756304	20221220	20221107					M	HP	US	224
217563051	21756305	20221220	20221103	76	YR	74.83	KG	M	HP	US	224
217688302	21768830	20230103	20221212	67	YR	88	KG	M	MD	ES	231
217688411	21768841	20221222							MD	FR	224
217905342	21790534	20230622	20221101						MD	FR	232
218005082	21800508	20230124							MD	CA	231
218005092	21800509	20230324							HP	CA	231
218005102	21800510	20230116							HP	CA	231
218252602	21825260	20230622							HP	CA	232
218329762	21832976	20230622							HP	CA	232
218391322	21839132	20230622						M	HP	US	232
218394281	21839428	20230109	20221227	68	YR	54.4	KG	F	MD	US	231
218394394	21839439	20230405	20221228	65	YR	97	KG	M	MD	ES	232
218446353	21844635	20230622	20220801	66	YR			M	HP	DE	232
218559842	21855984	20230622	20220801						HP	FR	232
218743075	21874307	20230825	20230110	70	YR	63.039	KG	M	MD	US	233
218744082	21874408	20230622	20221010					F	HP	NZ	232
218808613	21880861	20230131	20220821	65	YR	49	KG	F	MD	PL	231
218870103	21887010	20230622						M	MD	CA	232
218919495	21891949	20230809	20230113	84	YR	84	KG	M	MD	CA	233
219012852	21901285	20230622						M	PH	US	232
2190557010	21905570	20230731	20230117	82	YR	71.9	KG	F	MD	US	233
219113024	21911302	20230607	20230117	73	YR	128	KG	F	MD	US	232
219169482	21916948	20230622							HP	CA	232
219281204	21928120	20230614	20230102	74	YR	59	KG	M	MD	TR	232
219377502	21937750	20230622						M	HP	US	232
219450371	21945037	20230201	20230128	67	YR	88.7	KG	M	CN	US	231
219647456	21964745	20230829	20230126						MD	ES	233
219675661	21967566	20230206	20221214	58	YR	60.75	KG	F	CN	US	231
219800714	21980071	20230425	20230127	55	YR	61	KG	F	MD	ES	232
219907339	21990733	20230901	20230124						MD	FR	233
220051092	22005109	20230301	20230119	59	YR	76	KG	F	MD	TR	231
220176462	22017646	20230622							HP	IT	232
220182112	22018211	20230317	20230111	74	YR	54.8	KG	F	MD	BE	231
220398355	22039835	20230523	20230214						MD	FR	232
220713081	22071308	20230307	20230301	51	YR	101	KG	M	CN	US	231
220788812	22078881	20230313	20230301	73	YR	35	KG	F	MD	US	231
220927087	22092708	20230914	20230301	62	YR	70.5	KG	M	MD	TW	233
221032152	22103215	20230622							PH	CA	232
221032212	22103221	20230622							PH	CA	232
221221002	22122100	20230622						F	HP	US	232
221436314	22143631	20230803	20230310	66	YR	68.934	KG	F	MD	US	233
221533013	22153301	20230622	20230111	67	YR	102.7	KG	F	MD	CA	232
221576113	22157611	20230622	20230120	71	YR	76	KG	F	MD	CA	232
221576323	22157632	20230622	20230309	70	YR	123	KG	M	MD	US	232
221576612	22157661	20230622						M	HP	US	232
221621166	22162116	20230808	20230228	80	YR	91.3	KG	M	MD	CA	233
221785874	22178587	20230622	20221205	80	YR	87.4	KG	M	MD	CA	232
221837723	22183772	20230622	20230329	74	YR	145	KG	F	MD	US	232
221857753	22185775	20230421	20230327	71	YR	88.4	KG	M	MD	ES	232
221866321	22186632	20230406		73	YR	92.07877	LBS	M	HP	US	232
221929472	22192947	20230622							HP	CA	232
221929662	22192966	20230622		72	YR				HP	CA	232
221931512	22193151	20230622							HP	CA	232
2219368610	22193686	20230913	20230306	57	YR			M	MD	TR	233
222410702	22241070	20230622	20220401	78	YR			F	MD	US	232
222413522	22241352	20230622		66	YR				PH	CA	232
222462545	22246254	20230711							HP	CA	233
222464522	22246452	20230622		83	YR			F	HP	US	232
222468822	22246882	20230626	20230416	60	YR	71	KG	F	MD	US	232
222567062	22256706	20230622	20230126					M	MD	FR	232
222612662	22261266	20230622							HP	CA	232
222887202	22288720	20230622							PH	CA	232
222980244	22298024	20230626	20230516	77	YR	61	KG	F	MD	CA	232
223005451	22300545	20230509	20230503	64	YR	182	KG	M	MD	US	232
223212472	22321247	20230622							HP	CA	232
223466172	22346617	20230621							HP	CA	232
223564363	22356436	20230623	20230509	63	YR	84.5	KG	F	MD	CA	232
223568522	22356852	20230614	20230511	71	YR			M	MD	TR	232
223941671	22394167	20230530	20230528	65	YR	81.6	KG	F		US	232
225219892	22521989	20230622							HP	CA	232
226217851	22621785	20230620		65	YR			M	HP	US	232
226296431	22629643	20230622							HP	CA	232
226296881	22629688	20230622							HP	CA	232
226296901	22629690	20230622							HP	CA	232
226296911	22629691	20230622	20230505	69	YR			M	MD	US	232
226296921	22629692	20230622	20230418	61	YR	90.703	KG	M	MD	US	232
226296931	22629693	20230622						M	HP	US	232
226296941	22629694	20230622	20230216					M	MD	IT	232
226296951	22629695	20230622							HP	CA	232
226296961	22629696	20230622	20230320	70	YR	119.7	KG	M	MD	US	232
226296971	22629697	20230622	20230322	61	YR	202	KG	M	MD	US	232
226296981	22629698	20230622	20221213	62	YR	81.4	KG	M	MD	US	232
226296991	22629699	20230622	20230228	75	YR	63.3	KG	M	MD	CA	232
226297191	22629719	20230622		78	YR				MD	AU	232
226297201	22629720	20230622						F	CN	US	232
226297211	22629721	20230622						F	CN	CA	232
226297221	22629722	20230622	20230301	52	YR	126	KG	F	MD	US	232
226297231	22629723	20230622	20230529	80	YR	90.7	KG	M	MD	CA	232
226297241	22629724	20230622	20230224	76	YR			M	CN	CA	232
226297251	22629725	20230622		61	YR			M	MD	LU	232
226297261	22629726	20230622							HP	US	232
226297271	22629727	20230622						M	CN	US	232
226297281	22629728	20230622							MD	AU	232
226297291	22629729	20230622						F	PH	US	232
226297301	22629730	20230622							HP	FR	232
226297321	22629732	20230622		66	YR			F	MD	ES	232
226297331	22629733	20230622						F	PH	CA	232
226297341	22629734	20230622							PH	CA	232
226297371	22629737	20230622						M	MD	CA	232
226297381	22629738	20230622	20230530	52	YR	128.8	KG	M	MD	US	232
226297471	22629747	20230622	20221226						PH	FR	232
226297481	22629748	20230622							HP	US	232
226297531	22629753	20230622	20221008	64	YR	83	KG	M	MD	AU	232
226297541	22629754	20230622	20230202					F	PH	US	232
226297551	22629755	20230622						M	HP	CH	232
226297561	22629756	20230622							HP	US	232
226297571	22629757	20230622							MD	AU	232
226364562	22636456	20230714	20230614						MD	ES	233
226369681	22636968	20230626							MD	US	232
226409361	22640936	20230626							MD	US	232
226500573	22650057	20230728	20230529	57	YR			M	MD	TR	233
226620011	22662001	20230630							MD	US	232
226863802	22686380	20230725	20230628						MD	BE	233
227078603	22707860	20230825	20230619						MD	ES	233
227152441	22715244	20230718							HP	CA	233
227168391	22716839	20230717	20230628	65	YR	85.73	KG	F		US	233
227199711	22719971	20230718						M	MD	US	233
227291581	22729158	20230718	20230710	70	YR	45.81259	LBS	F		US	233
227353711	22735371	20230721	20230419	77	YR	72	KG	M	MD	CA	233
227648711	22764871	20230731		70	YR				HP	CA	233
228024381	22802438	20230809	20230708						PH	FR	233
228054881	22805488	20230809	20230707	74	YR	81	KG	M	MD	US	233
228212781	22821278	20230814							HP	CA	233
228336321	22833632	20230815	20230811	66	YR	85.72851	LBS	F		US	233
228395321	22839532	20230818							CN	MX	233
228396081	22839608	20230818	20230815					M	HP	US	233
228399872	22839987	20230926	20230726						MD	DE	233
228608732	22860873	20230913						M	MD	AU	233
228822491	22882249	20230830							MD	US	233
228822931	22882293	20230830		70	YR			M	MD	US	233
228965991	22896599	20230901		62	YR			M	MD	US	233
229054023	22905402	20230929	20230823						MD	ES	233
229488071	22948807	20230915							HP	CA	233
229489281	22948928	20230915							HP	CA	233
230118751	23011875	20230929	20230919			78.7	KG	F	MD	GB	233
