# Supplementary material for: Post-marketing safety evaluation of lurbinectedin: a pharmacovigilance analysis based on the FAERS database
Source: Front Pharmacol. 2024 Mar 14;15:1368763. doi: 10.3389/fphar.2024.1368763 (PMC10972959; doi:10.3389/fphar.2024.1368763)
Supplement: Supplementary file 2 [file DataSheet1.ZIP › drug.csv]

primaryid	DRUG_SEQ	ROLE_COD	DRUGNAME	VAL_VBM	ROUTE	DOSE_VBM	prod_ai	FILE
180876351	1	PS	LURBINECTEDIN	1	Intravenous (not otherwise specified)	? OTHER FREQUENCY:EVERY 21 DAYS;?	LURBINECTEDIN	DRUG20Q3.txt
180894382	1	PS	ZEPZELCA	1	Intravenous (not otherwise specified)	3.2 milligram/sq. meter, Q3W	LURBINECTEDIN	DRUG22Q1.txt
180894382	2	C	METOPROLOL	1		UNK	METOPROLOL	DRUG22Q1.txt
180894382	3	C	IRBESARTAN	1		UNK	IRBESARTAN	DRUG22Q1.txt
180894382	4	C	PANTOPRAZOLE	1		UNK	PANTOPRAZOLE	DRUG22Q1.txt
180894382	5	C	APIXABAN	1		UNK	APIXABAN	DRUG22Q1.txt
181007883	1	PS	ZEPZELCA	1	Intravenous (not otherwise specified)	6.4 MILLIGRAM/CYCLE	LURBINECTEDIN	DRUG21Q1.txt
181007883	2	SS	HYDROCHLOROTHIAZIDE	1	Oral	25 MILLIGRAM, QD	HYDROCHLOROTHIAZIDE	DRUG21Q1.txt
181007883	3	SS	PREGABALIN	1	Oral	75 MILLIGRAM, QD	PREGABALIN	DRUG21Q1.txt
181007883	4	SS	FUROSEMIDE	1	Oral	40 MILLIGRAM, QD	FUROSEMIDE	DRUG21Q1.txt
181007883	5	SS	CANDESARTAN CILEXETIL	1	Oral	16 MILLIGRAM, QD	CANDESARTAN CILEXETIL	DRUG21Q1.txt
181007883	6	C	LOPERAMIDE HYDROCHLORIDE	1		UNK	LOPERAMIDE HYDROCHLORIDE	DRUG21Q1.txt
181007883	7	C	HUMALOG	1		UNK	INSULIN LISPRO	DRUG21Q1.txt
181007883	8	C	NICOTINE	1		UNK	NICOTINE	DRUG21Q1.txt
181007883	9	C	ZOPICLONE	1		UNK	ZOPICLONE	DRUG21Q1.txt
181007883	10	C	METFORMIN EMBONATE	2		UNK		DRUG21Q1.txt
181007883	11	C	BROMURE D IPRATROPIUM	1		UNK	IPRATROPIUM BROMIDE	DRUG21Q1.txt
181007883	12	C	PREDNISONE	1		UNK	PREDNISONE	DRUG21Q1.txt
181007883	13	C	OXYCODONE HYDROCHLORIDE	1		UNK	OXYCODONE HYDROCHLORIDE	DRUG21Q1.txt
181007883	14	C	OXYCODONE HYDROCHLORIDE	1		UNK	OXYCODONE HYDROCHLORIDE	DRUG21Q1.txt
181007883	15	C	TERBUTALINE SULFATE	1		UNK	TERBUTALINE SULFATE	DRUG21Q1.txt
181007883	16	C	TOUJEO	1		UNK	INSULIN GLARGINE	DRUG21Q1.txt
181081912	1	PS	ZEPZELCA	1	Intravenous (not otherwise specified)	4 MILLIGRAM/CYCLE	LURBINECTEDIN	DRUG20Q4.txt
181081912	2	SS	MYLAN DEXAMETHASONE	1	Intravenous (not otherwise specified)	8 MILLIGRAM/CYCLE	DEXAMETHASONE SODIUM PHOSPHATE	DRUG20Q4.txt
181081912	3	SS	SKENAN	1		60 MILLIGRAM, BID	MORPHINE SULFATE	DRUG20Q4.txt
181081912	4	SS	SKENAN	1		40 MILLIGRAM, BID	MORPHINE SULFATE	DRUG20Q4.txt
181081912	5	SS	ACTISKENAN	1		10 MILLIGRAM, Q4H	MORPHINE SULFATE	DRUG20Q4.txt
181081912	6	SS	PREGABALINE MYLAN	1		25 MILLIGRAM, QD	PREGABALIN	DRUG20Q4.txt
181081912	7	SS	PREGABALINE MYLAN	1		100 MILLIGRAM, QD	PREGABALIN	DRUG20Q4.txt
181081912	8	SS	PREDNISONE ARROW	1	Oral	40 MILLIGRAM, QD	PREDNISONE	DRUG20Q4.txt
181081912	9	C	ONDANSETRON ACCORD	1		UNK	ONDANSETRON	DRUG20Q4.txt
181081912	10	C	G CSF	1		UNK	GRANULOCYTE COLONY STIMULATING FACTOR NOS	DRUG20Q4.txt
181081912	11	C	APROVEL	1		UNK	IRBESARTAN	DRUG20Q4.txt
181081912	12	C	METFORMINE METFORMIN	1		UNK	METFORMIN HYDROCHLORIDE	DRUG20Q4.txt
181081912	13	C	DOLIPRANE	1		UNK	ACETAMINOPHEN	DRUG20Q4.txt
181081912	14	C	VERSATIS	1		UNK	LIDOCAINE	DRUG20Q4.txt
181081912	15	C	BISOPROLOL	1		UNK	BISOPROLOL	DRUG20Q4.txt
181081912	16	C	MIANSERINE MIANSERIN	1		UNK	MIANSERIN HYDROCHLORIDE	DRUG20Q4.txt
181081912	17	C	XANAX	1		UNK	ALPRAZOLAM	DRUG20Q4.txt
181081912	18	C	ARIXTRA	1		UNK	FONDAPARINUX SODIUM	DRUG20Q4.txt
181081912	19	C	LANSOPRAZOLE	1		UNK	LANSOPRAZOLE	DRUG20Q4.txt
181081912	20	C	MOVICOL	1		UNK	POLYETHYLENE GLYCOL 3350 POTASSIUM CHLORIDE SODIUM BICARBONATE SODIUM CHLORIDE	DRUG20Q4.txt
181081912	21	C	PRIMPERAN	1		UNK	METOCLOPRAMIDE HYDROCHLORIDE	DRUG20Q4.txt
181081912	22	C	MICROLAX SODIUM CITRATE SODIUM LAURYL SULFOACETATE	2		UNK		DRUG20Q4.txt
181514143	1	PS	ZEPZELCA	1	Intravenous (not otherwise specified)	UNK, EVERY THREE WEEKS	LURBINECTEDIN	DRUG21Q1.txt
182047671	1	PS	ZEPZELCA	1		ONE CYCLE	LURBINECTEDIN	DRUG20Q3.txt
182061752	1	PS	ZEPZELCA	1		UNK	LURBINECTEDIN	DRUG21Q1.txt
182146063	1	PS	ZEPZELCA	1	Intravenous (not otherwise specified)	UNK	LURBINECTEDIN	DRUG21Q1.txt
182339626	1	PS	ZEPZELCA	1	Intravenous (not otherwise specified)	3.2 MILLIGRAM/SQ. METER, Q3W	LURBINECTEDIN	DRUG21Q2.txt
182339626	2	SS	ZEPZELCA	1			LURBINECTEDIN	DRUG21Q2.txt
182339626	3	C	DEXAMETHASONE	1		UNK	DEXAMETHASONE	DRUG21Q2.txt
182339626	4	C	AKYNZEO	1		UNK	NETUPITANT PALONOSETRON HYDROCHLORIDE	DRUG21Q2.txt
182339626	5	C	ZOMETA	1		UNK	ZOLEDRONIC ACID	DRUG21Q2.txt
182339626	6	C	AMLODIPINE	1			AMLODIPINE BESYLATE	DRUG21Q2.txt
182339626	7	C	FOLIC ACID	1			FOLIC ACID	DRUG21Q2.txt
182339626	8	C	MIRTAZAPINE	1			MIRTAZAPINE	DRUG21Q2.txt
182339626	9	C	MORPHINE	1			MORPHINE	DRUG21Q2.txt
182339626	10	C	ONDANSETRON	1			ONDANSETRON	DRUG21Q2.txt
182339626	11	C	ONDANSETRON	1			ONDANSETRON	DRUG21Q2.txt
182339626	12	C	PILOCARPINE	1			PILOCARPINE	DRUG21Q2.txt
182339626	13	C	PILOCARPINE	1			PILOCARPINE	DRUG21Q2.txt
182339626	14	C	PROCHLORPERAZINE	1			PROCHLORPERAZINE	DRUG21Q2.txt
182712742	1	PS	ZEPZELCA	1		UNK	LURBINECTEDIN	DRUG21Q1.txt
182985571	1	PS	ZEPZELCA	1	Intravenous (not otherwise specified)	6.5 MILLIGRAM, CYCLE	LURBINECTEDIN	DRUG20Q3.txt
182985571	2	C	ELIQUIS	1		UNK	APIXABAN	DRUG20Q3.txt
182985571	3	C	ONDANSETRON HYDROCHLORIDE	1		UNK	ONDANSETRON HYDROCHLORIDE	DRUG20Q3.txt
182985571	4	C	PREDNISOLONE METASULFOBENZOATE SODIUM	1		UNK	PREDNISOLONE SODIUM METAZOATE	DRUG20Q3.txt
182985571	5	C	OMEPRAZOLE	1		UNK	OMEPRAZOLE	DRUG20Q3.txt
183324364	1	PS	ZEPZELCA	1	Intravenous (not otherwise specified)	3.2 MILLIGRAM/SQ. METER, QD	LURBINECTEDIN	DRUG20Q4.txt
183324364	2	C	AKYNZEO	1		235-0.25 MILLIGRAM, QD	NETUPITANT PALONOSETRON HYDROCHLORIDE	DRUG20Q4.txt
183324364	3	C	ZOMETA	1	Intravenous (not otherwise specified)	4 MILLIGRAM, Q28D	ZOLEDRONIC ACID	DRUG20Q4.txt
183395341	1	PS	LURBINECTEDIN LURBINECTEDIN 4MG INJ	1	Intravenous (not otherwise specified)		LURBINECTEDIN	DRUG20Q3.txt
183516306	1	PS	ZEPZELCA	1	Intravenous (not otherwise specified)	3.58 milligram, qd 2.56mg/m2 (80% of 3.2.mg/m2)	LURBINECTEDIN	DRUG22Q4.txt
183516306	2	C	MORPHINE SULFATE	1		QID, prn	MORPHINE SULFATE	DRUG22Q4.txt
183516306	3	C	ALPRAZOLAM	1		qd	ALPRAZOLAM	DRUG22Q4.txt
183516306	4	C	SODIUM BICARBONATE	1		UNK	SODIUM BICARBONATE	DRUG22Q4.txt
183516306	5	C	BISOPROLOL	1			BISOPROLOL	DRUG22Q4.txt
183516306	6	C	DOLIPRANE	1			ACETAMINOPHEN	DRUG22Q4.txt
183516306	7	C	FUNGIZONE	1			AMPHOTERICIN B	DRUG22Q4.txt
183516306	8	C	PANTOPRAZOLE	1		UNK	PANTOPRAZOLE	DRUG22Q4.txt
183516306	9	C	DEXTROSE	1		UNK	DEXTROSE	DRUG22Q4.txt
183516306	10	C	SKENAN	1		UNK	MORPHINE SULFATE	DRUG22Q4.txt
183516306	11	C	PREDNISOLONE	1		UNK	PREDNISOLONE	DRUG22Q4.txt
183683734	1	PS	ZEPZELCA	1	Intravenous (not otherwise specified)	3.2 MG/M2, 7 MILLIGRAM, Q21D	LURBINECTEDIN	DRUG21Q1.txt
183788832	1	PS	ZEPZELCA	1	Unknown	UNK	LURBINECTEDIN	DRUG20Q4.txt
183950161	1	PS	ZEPZELCA	1	Intravenous (not otherwise specified)	UNK, Q3W	LURBINECTEDIN	DRUG20Q4.txt
184028172	1	PS	ZEPZELCA	1	Intravenous (not otherwise specified)	3.2 MILLIGRAM/SQ. METER, QD	LURBINECTEDIN	DRUG20Q4.txt
184166484	1	PS	ZEPZELCA	1	Intravenous (not otherwise specified)	3.2 MILLIGRAM/SQ. METER Q3W	LURBINECTEDIN	DRUG21Q1.txt
184166484	2	C	AMLODIPINE	1		UNK	AMLODIPINE BESYLATE	DRUG21Q1.txt
184166484	3	C	METOPROLOL	1		UNK	METOPROLOL	DRUG21Q1.txt
184166484	4	C	ASPIRIN	1		UNK	ASPIRIN	DRUG21Q1.txt
184221654	1	PS	ZEPZELCA	1		UNK	LURBINECTEDIN	DRUG21Q1.txt
184286993	1	PS	ZEPZELCA	1	Intravenous (not otherwise specified)	5.5 milligram	LURBINECTEDIN	DRUG22Q1.txt
184289693	1	PS	ZEPZELCA	1	Intravenous (not otherwise specified)	8 milligram	LURBINECTEDIN	DRUG22Q1.txt
184467572	1	PS	ZEPZELCA	1	Intravenous (not otherwise specified)	3.2 MILLIGRAM/SQ. METER ONCE EVERY 21 DAYS	LURBINECTEDIN	DRUG21Q1.txt
184552973	1	PS	ZEPZELCA	1	Intravenous (not otherwise specified)	5.5 MILLIGRAM	LURBINECTEDIN	DRUG20Q4.txt
184552973	2	C	CORTISONE ACETATE	1		UNK	CORTISONE ACETATE	DRUG20Q4.txt
184920543	1	PS	ZEPZELCA	1		UNK	LURBINECTEDIN	DRUG21Q1.txt
184967361	1	PS	ZEPZELCA	1		UNK	LURBINECTEDIN	DRUG20Q4.txt
185071423	1	PS	ZEPZELCA	1	Intravenous (not otherwise specified)	5.76 milligram	LURBINECTEDIN	DRUG22Q1.txt
185301841	1	PS	ZEPZELCA	1	Unknown	UNK	LURBINECTEDIN	DRUG20Q4.txt
185967003	1	PS	LURBINECTEDIN	1	Intravenous (not otherwise specified)	2.4 MILLIGRAM/SQ. METER, Q3W	LURBINECTEDIN	DRUG21Q1.txt
185967003	2	SS	PEMBROLIZUMAB	1	Intravenous (not otherwise specified)	200 MILLIGRAM, Q3W	PEMBROLIZUMAB	DRUG21Q1.txt
186078661	1	PS	ZEPZELCA	1		UNK	LURBINECTEDIN	DRUG20Q4.txt
186378271	1	PS	ZEPZELCA	1		UNK	LURBINECTEDIN	DRUG20Q4.txt
186428423	1	PS	ZEPZELCA	1		2 cycles	LURBINECTEDIN	DRUG22Q1.txt
186545392	1	PS	ZEPZELCA	1		UNK	LURBINECTEDIN	DRUG21Q2.txt
186591271	1	PS	ZEPZELCA	1		UNK	LURBINECTEDIN	DRUG20Q4.txt
186610322	1	PS	ZEPZELCA	1		UNK	LURBINECTEDIN	DRUG21Q1.txt
186629114	1	PS	LURBINECTEDIN	1	Intravenous (not otherwise specified)	2 milligram/sq. meter, D1Q3W	LURBINECTEDIN	DRUG23Q2.txt
186629114	2	SS	IRINOTECAN	1	Intravenous (not otherwise specified)	75 milligram/sq. meter, D1D8Q3W	IRINOTECAN	DRUG23Q2.txt
186629114	3	C	ENALAPRIL	1		UNK	ENALAPRIL	DRUG23Q2.txt
186629114	4	C	ATORVASTATIN	1		UNK	ATORVASTATIN	DRUG23Q2.txt
186629114	5	C	ACETAMINOPHEN	1		UNK	ACETAMINOPHEN	DRUG23Q2.txt
186629114	6	C	MAGNESIUM	1		UNK	MAGNESIUM	DRUG23Q2.txt
186629114	7	C	CEFIXIME	1		UNK	CEFIXIME	DRUG23Q2.txt
186629114	8	C	METRONIDAZOLE	1		UNK	METRONIDAZOLE	DRUG23Q2.txt
186629114	9	C	ENOXAPARIN	1		UNK	ENOXAPARIN	DRUG23Q2.txt
186629114	10	C	AMITRIPTYLINE	1		UNK	AMITRIPTYLINE	DRUG23Q2.txt
186629114	11	C	OMEPRAZOLE	1		UNK	OMEPRAZOLE	DRUG23Q2.txt
186629114	12	C	ERYTHROPOIETIN	1		UNK	ERYTHROPOIETIN	DRUG23Q2.txt
186629114	13	C	GRANULOCYTE COLONY STIMULATING FACTOR NOS	1		UNK	GRANULOCYTE COLONY STIMULATING FACTOR NOS	DRUG23Q2.txt
186629114	14	C	ONDANSETRON	1		UNK	ONDANSETRON	DRUG23Q2.txt
186629114	15	C	DEXAMETHASONE	1		UNK	DEXAMETHASONE	DRUG23Q2.txt
186635082	1	PS	ZEPZELCA	1		UNK	LURBINECTEDIN	DRUG21Q1.txt
186635091	1	PS	ZEPZELCA	1		TWO CYCLES	LURBINECTEDIN	DRUG20Q4.txt
186636522	1	PS	ZEPZELCA	1	Unknown	UNK	LURBINECTEDIN	DRUG21Q1.txt
186636992	1	PS	ZEPZELCA	1	Unknown	UNK	LURBINECTEDIN	DRUG21Q1.txt
186637022	1	PS	ZEPZELCA	1	Intravenous (not otherwise specified)	6 MILLIGRAM	LURBINECTEDIN	DRUG21Q1.txt
186637022	2	C	DEXAMETHASONE	1		UNK	DEXAMETHASONE	DRUG21Q1.txt
186637022	3	C	GRANISETRONE	2		UNK		DRUG21Q1.txt
186725912	1	PS	ZEPZELCA	1	Intravenous (not otherwise specified)	3.2 MILLIGRAM/SQ. METER	LURBINECTEDIN	DRUG20Q4.txt
186725912	2	C	DEXAMETHASONE	1	Intravenous (not otherwise specified)	UNK	DEXAMETHASONE	DRUG20Q4.txt
186725912	3	C	GRANISETRONE	2	Intravenous (not otherwise specified)	UNK		DRUG20Q4.txt
186740521	1	PS	ZEPZELCA	1		UNK	LURBINECTEDIN	DRUG20Q4.txt
186741602	1	PS	ZEPZELCA	1		UNK	LURBINECTEDIN	DRUG21Q1.txt
186770291	1	PS	ZEPZELCA	1	Intravenous (not otherwise specified)	6.4 MILLIGRAM SECOND CYCLE	LURBINECTEDIN	DRUG20Q4.txt
186770291	2	C	DEXAMETHASONE	1	Intravenous (not otherwise specified)	UNK	DEXAMETHASONE	DRUG20Q4.txt
186770291	3	C	GRANISETRONE	2	Intravenous (not otherwise specified)	UNK		DRUG20Q4.txt
186775681	1	PS	ZEPZELCA	1		5.7 MILLIGRAM, CYCLE 1	LURBINECTEDIN	DRUG20Q4.txt
186775681	2	C	ACETAMINOPHEN	1		UNK	ACETAMINOPHEN	DRUG20Q4.txt
186775681	3	C	TRAMADOL	1		UNK	TRAMADOL	DRUG20Q4.txt
186775681	4	C	IRBESARTAN AND HIDROCLOROTIAZIDA	1		UNK	HYDROCHLOROTHIAZIDE IRBESARTAN	DRUG20Q4.txt
186775681	5	C	LANSOPRAZOLE	1		UNK	LANSOPRAZOLE	DRUG20Q4.txt
186775681	6	C	LEVETIRACETAM	1		UNK	LEVETIRACETAM	DRUG20Q4.txt
186775681	7	C	ZOPICLONE	1		UNK	ZOPICLONE	DRUG20Q4.txt
186809461	1	PS	ZEPZELCA	1	Intravenous (not otherwise specified)	5 MILLIGRAM	LURBINECTEDIN	DRUG20Q4.txt
186809461	2	C	DEXAMETHASONE	1	Intravenous (not otherwise specified)	UNK	DEXAMETHASONE	DRUG20Q4.txt
186809461	3	C	GRANISETRONE	2	Intravenous (not otherwise specified)	UNK		DRUG20Q4.txt
186812522	1	PS	ZEPZELCA	1	Intravenous (not otherwise specified)	5.8 MILLIGRAM	LURBINECTEDIN	DRUG21Q1.txt
186812522	2	SS	ZEPZELCA	1	Intravenous (not otherwise specified)	5.7 MILLIGRAM	LURBINECTEDIN	DRUG21Q1.txt
186812522	3	SS	ZEPZELCA	1	Intravenous (not otherwise specified)	5.7 MILLIGRAM	LURBINECTEDIN	DRUG21Q1.txt
186812522	4	SS	ZEPZELCA	1	Intravenous (not otherwise specified)	5.8 MILLIGRAM	LURBINECTEDIN	DRUG21Q1.txt
186812522	5	C	DEXAMETHASONE	1		UNK	DEXAMETHASONE	DRUG21Q1.txt
186812522	6	C	GRANISETRONE	2		UNK		DRUG21Q1.txt
186915271	1	PS	LURBINECTEDIN	1	Intravenous (not otherwise specified)	2.5 MILLIGRAM/SQ. METER, Q3W	LURBINECTEDIN	DRUG21Q1.txt
186963062	1	PS	ZEPZELCA	1	Intravenous (not otherwise specified)	6.4 milligram	LURBINECTEDIN	DRUG22Q1.txt
186963062	2	C	DEXAMETHASONE	1		UNK	DEXAMETHASONE	DRUG22Q1.txt
186963062	3	C	GRANISETRONE	1		UNK		DRUG22Q1.txt
186999761	1	PS	ZEPZELCA	1			LURBINECTEDIN	DRUG21Q1.txt
187010291	1	PS	ZEPZELCA	1	Intravenous (not otherwise specified)	4.75 MG	LURBINECTEDIN	DRUG21Q1.txt
187010291	2	C	RITUXIMAB	1		UNK	RITUXIMAB	DRUG21Q1.txt
187010291	3	C	PREDNISONE	1		UNK	PREDNISONE	DRUG21Q1.txt
187010291	4	C	METHOTREXATE	1		UNK	METHOTREXATE	DRUG21Q1.txt
187010291	5	C	FOLIC ACID	1		UNK	FOLIC ACID	DRUG21Q1.txt
187010291	6	C	VITAMIN B12	1		UNK	CYANOCOBALAMIN	DRUG21Q1.txt
187010291	7	C	VITAMIN D NOS	1		UNK	VITAMIN D NOS	DRUG21Q1.txt
187010291	8	C	ASPIRIN ACETYLSALICYLIC ACID	1		UNK	ASPIRIN	DRUG21Q1.txt
187146712	1	PS	ZEPZELCA	1	Intravenous (not otherwise specified)	4 MILLIGRAM, 1 DOSE	LURBINECTEDIN	DRUG21Q1.txt
187653912	1	PS	LURBINECTEDIN	1	Intravenous (not otherwise specified)	2 MILLIGRAM/SQ. METER D1Q3W	LURBINECTEDIN	DRUG21Q3.txt
187653912	2	SS	IRINOTECAN	1	Intravenous (not otherwise specified)	75 MILLIGRAM/SQ. METER D1D8Q3W	IRINOTECAN	DRUG21Q3.txt
187653912	3	C	DEXAMETHASONE	1		UNK	DEXAMETHASONE	DRUG21Q3.txt
187653912	4	C	ONDANSETRON	1		UNK	ONDANSETRON	DRUG21Q3.txt
187653912	5	C	ATROPINE	1		UNK	ATROPINE	DRUG21Q3.txt
187653912	6	C	G CSF	1		UNK	GRANULOCYTE COLONY STIMULATING FACTOR NOS	DRUG21Q3.txt
187765521	1	PS	ZEPZELCA	1	Intravenous (not otherwise specified)	5.7 MILLIGRAM, EVERY 21 DAYS	LURBINECTEDIN	DRUG21Q1.txt
187765521	2	C	DEXAMETHASONE	1	Intravenous (not otherwise specified)	8 MILLIGRAM, 30 MINUTES PRIOR TO STUDY DRUG INFUSION	DEXAMETHASONE	DRUG21Q1.txt
187765521	3	C	DEXAMETHASONE	1	Intravenous (not otherwise specified)	8 MILLIGRAM, 30 MINUTES PRIOR TO STUDY DRUG INFUSION	DEXAMETHASONE	DRUG21Q1.txt
187765521	4	C	ONDANSETRON	1	Intravenous (not otherwise specified)	8 MILLIGRAM, 30 MINUTES PRIOR TO STUDY DRUG INFUSION	ONDANSETRON	DRUG21Q1.txt
187765521	5	C	ONDANSETRON	1	Intravenous (not otherwise specified)	8 MILLIGRAM, 30 MINUTES PRIOR TO STUDY DRUG INFUSION	ONDANSETRON	DRUG21Q1.txt
187772291	1	PS	ZEPZELCA	1	Unknown	1 DOSE	LURBINECTEDIN	DRUG21Q1.txt
187773491	1	PS	ZEPZELCA	1	Unknown	UNK	LURBINECTEDIN	DRUG21Q1.txt
187773631	1	PS	ZEPZELCA	1	Unknown	3.2 MILLIGRAM/SQ. METER EVERY 21 DAYS	LURBINECTEDIN	DRUG21Q1.txt
187774971	1	PS	ZEPZELCA	1		2 CYCLES	LURBINECTEDIN	DRUG21Q1.txt
187775011	1	PS	ZEPZELCA	1		UNK	LURBINECTEDIN	DRUG21Q1.txt
187775011	2	SS	DOXORUBICIN HYDROCHLORIDE	1		UNK	DOXORUBICIN HYDROCHLORIDE	DRUG21Q1.txt
187775011	3	SS	ETOPOSIDE	1		UNK	ETOPOSIDE	DRUG21Q1.txt
187775011	4	SS	CARBOPLATIN	1		UNK	CARBOPLATIN	DRUG21Q1.txt
187776591	1	PS	ZEPZELCA	1	Unknown	2 CYCLES	LURBINECTEDIN	DRUG21Q1.txt
187860651	1	PS	ZEPZELCA	1		2 CYCLES	LURBINECTEDIN	DRUG21Q1.txt
187910463	1	PS	ZEPZELCA	1	Intravenous (not otherwise specified)	UNK	LURBINECTEDIN	DRUG21Q1.txt
188551401	1	PS	ZEPZELCA	1		UNK MILLIGRAM/SQ. METER	LURBINECTEDIN	DRUG21Q1.txt
188551401	2	SS	ZEPZELCA	1		2.6 MILLIGRAM/SQ. METER	LURBINECTEDIN	DRUG21Q1.txt
188551401	3	C	ISOSORBIDE MONONITRATE	1		UNK	ISOSORBIDE MONONITRATE	DRUG21Q1.txt
188551401	4	C	METOCLOPRAMIDE	1		UNK	METOCLOPRAMIDE	DRUG21Q1.txt
188779581	1	PS	LURBINECTEDIN 4MG	1	Intravenous (not otherwise specified)		LURBINECTEDIN	DRUG21Q1.txt
189070761	1	PS	ZEPZELCA	1		1 CYCLE	LURBINECTEDIN	DRUG21Q1.txt
189144691	1	PS	ZEPZELCA	1		EVERY 3 WEEKS	LURBINECTEDIN	DRUG21Q1.txt
189144701	1	PS	ZEPZELCA	1	Intravenous (not otherwise specified)	D1Q3W	LURBINECTEDIN	DRUG21Q1.txt
189144731	1	PS	ZEPZELCA	1		UNK	LURBINECTEDIN	DRUG21Q1.txt
189144731	2	SS	ZEPZELCA	1		UNK	LURBINECTEDIN	DRUG21Q1.txt
189144741	1	PS	ZEPZELCA	1		UNK	LURBINECTEDIN	DRUG21Q1.txt
189144741	2	C	ZOFRAN	1			ONDANSETRON HYDROCHLORIDE	DRUG21Q1.txt
189144741	3	C	ALOXI	1			PALONOSETRON HYDROCHLORIDE	DRUG21Q1.txt
189144771	1	PS	ZEPZELCA	1	Intravenous (not otherwise specified)	6.25 MILLIGRAM	LURBINECTEDIN	DRUG21Q1.txt
189144771	2	C	ATORVASTATIN	1	Oral	40 MILLIGRAM, QD	ATORVASTATIN	DRUG21Q1.txt
189144771	3	C	PANTOPRAZOLE	1		UNK	PANTOPRAZOLE	DRUG21Q1.txt
189144771	4	C	MORPHINE SULFATE	1		UNK	MORPHINE SULFATE	DRUG21Q1.txt
189144771	5	C	GLYCERYL TRINITRATE	1		UNK	NITROGLYCERIN	DRUG21Q1.txt
189144771	6	C	DUOPLAVIN	1		UNK	ASPIRIN CLOPIDOGREL	DRUG21Q1.txt
189144771	7	C	BISOPROLOL FUMARATE PERINDOPRIL ARGININE	2		UNK		DRUG21Q1.txt
189144781	1	PS	ZEPZELCA	1	Unknown		LURBINECTEDIN	DRUG21Q1.txt
189144791	1	PS	ZEPZELCA	1	Intravenous (not otherwise specified)	3.2 MILLIGRAM/SQ. METER Q3W	LURBINECTEDIN	DRUG21Q1.txt
189144791	2	C	AKYNZEO	1		UNK	NETUPITANT PALONOSETRON HYDROCHLORIDE	DRUG21Q1.txt
189144791	3	C	ONDANSETRON	1		UNK	ONDANSETRON	DRUG21Q1.txt
189144791	4	C	DEXAMETHASONE	1		UNK	DEXAMETHASONE	DRUG21Q1.txt
189144791	5	C	RAMIPRIL	1		UNK	RAMIPRIL	DRUG21Q1.txt
189144791	6	C	SIMVASTATIN	1		UNK	SIMVASTATIN	DRUG21Q1.txt
189144791	7	C	BISOPROL	1		UNK	BISOPROLOL FUMARATE	DRUG21Q1.txt
189144791	8	C	THIAMAZOL	1		UNK	METHIMAZOLE	DRUG21Q1.txt
189144791	9	C	PROLIA	1		UNK	DENOSUMAB	DRUG21Q1.txt
189144821	1	PS	ZEPZELCA	1		UNK	LURBINECTEDIN	DRUG21Q1.txt
189144851	1	PS	ZEPZELCA	1		UNK	LURBINECTEDIN	DRUG21Q1.txt
189144851	2	C	ZOFRAN	1		UNK	ONDANSETRON HYDROCHLORIDE	DRUG21Q1.txt
189144851	3	C	ALOXI	1		UNK	PALONOSETRON HYDROCHLORIDE	DRUG21Q1.txt
189144871	1	PS	ZEPZELCA	1		UNK	LURBINECTEDIN	DRUG21Q1.txt
189144891	1	PS	ZEPZELCA	1	Unknown	3.2 MILLIGRAM/SQ. METER	LURBINECTEDIN	DRUG21Q1.txt
189144912	1	PS	ZEPZELCA	1		UNK	LURBINECTEDIN	DRUG21Q2.txt
189144921	1	PS	ZEPZELCA	1		UNK	LURBINECTEDIN	DRUG21Q1.txt
189144931	1	PS	ZEPZELCA	1		UNK	LURBINECTEDIN	DRUG21Q1.txt
189144931	2	SS	ZEPZELCA	1		2.6 UNK	LURBINECTEDIN	DRUG21Q1.txt
189144941	1	PS	ZEPZELCA	1	Intravenous (not otherwise specified)	UNK	LURBINECTEDIN	DRUG21Q1.txt
189144941	2	C	DIPOTASSIUM CHLORAZEPATE	1			CLORAZEPATE DIPOTASSIUM	DRUG21Q1.txt
189144941	3	C	FENTANYL	1			FENTANYL	DRUG21Q1.txt
189144941	4	C	ONDANSETRON HYDROCHLORIDE DIHYDRATE	1			ONDANSETRON HYDROCHLORIDE	DRUG21Q1.txt
189144941	5	C	PARACETAMOL	1			ACETAMINOPHEN	DRUG21Q1.txt
189144951	1	PS	ZEPZELCA	1		UNK	LURBINECTEDIN	DRUG21Q1.txt
189144951	2	SS	ZEPZELCA	1		UNK	LURBINECTEDIN	DRUG21Q1.txt
189144961	1	PS	ZEPZELCA	1		UNK	LURBINECTEDIN	DRUG21Q1.txt
189144971	1	PS	ZEPZELCA	1	Intravenous (not otherwise specified)	6.4 MILLIGRAM Q3W	LURBINECTEDIN	DRUG21Q1.txt
189144971	2	SS	MORPHINE SULFATE	1	Oral	60 MILLIGRAM, QD	MORPHINE SULFATE	DRUG21Q1.txt
189144981	1	PS	ZEPZELCA	1	Intravenous (not otherwise specified)	6.3 MILLIGRAM Q3W	LURBINECTEDIN	DRUG21Q1.txt
189144981	2	SS	ZEPZELCA	1	Intravenous (not otherwise specified)	5 MILLIGRAM CYCLE 2	LURBINECTEDIN	DRUG21Q1.txt
189144981	3	SS	ZEPZELCA	1	Intravenous (not otherwise specified)	4 MILLIGRAM, CYCLE 3	LURBINECTEDIN	DRUG21Q1.txt
189144981	4	C	PEGFILGRASTIM	1		6 MILLIGRAM Q3W	PEGFILGRASTIM	DRUG21Q1.txt
189144991	1	PS	ZEPZELCA	1	Unknown	UNK	LURBINECTEDIN	DRUG21Q1.txt
189145001	1	PS	ZEPZELCA	1	Unknown	5.7 MILLIGRAM CYCLE 1	LURBINECTEDIN	DRUG21Q1.txt
189145011	1	PS	ZEPZELCA	1	Intravenous (not otherwise specified)	3.2 MILLIGRAM/SQ. METER	LURBINECTEDIN	DRUG21Q1.txt
189145021	1	PS	ZEPZELCA	1	Intravenous (not otherwise specified)	4 MILLIGRAM CYCLE 29 TO CYCLE 63,	LURBINECTEDIN	DRUG21Q1.txt
189145051	1	PS	ZEPZELCA	1		3 DOSES	LURBINECTEDIN	DRUG21Q1.txt
189145061	1	PS	ZEPZELCA	1		FIRST CYCLE	LURBINECTEDIN	DRUG21Q1.txt
189145081	1	PS	ZEPZELCA	1	Unknown	3 INFUSIONS	LURBINECTEDIN	DRUG21Q1.txt
189309211	1	PS	ZEPZELCA	1	Intravenous (not otherwise specified)	7 DOSES	LURBINECTEDIN	DRUG21Q1.txt
189706072	1	PS	LURBINECTEDIN	1	Intravenous (not otherwise specified)	3.2 MILLIGRAM/SQ. METER, D1Q3W	LURBINECTEDIN	DRUG21Q1.txt
189706072	2	SS	BOSENTAN	1	Oral	125 MILLIGRAM, BID	BOSENTAN	DRUG21Q1.txt
189706072	3	C	TICAGRELOR	1		UNK	TICAGRELOR	DRUG21Q1.txt
189706072	4	C	ACETYLSALICYLIC ACID	1		UNK	ASPIRIN	DRUG21Q1.txt
189706072	5	C	TRAMADOL	1		UNK	TRAMADOL	DRUG21Q1.txt
189706072	6	C	DEXKETOPROFEN	1		UNK	DEXKETOPROFEN	DRUG21Q1.txt
189706072	7	C	FLUTICASONE FUROATE	1		UNK	FLUTICASONE FUROATE	DRUG21Q1.txt
189706072	8	C	VILANTEROL	1		UNK	VILANTEROL TRIFENATATE	DRUG21Q1.txt
189706072	9	C	INSULIN ASPART	1		UNK	INSULIN ASPART	DRUG21Q1.txt
189706072	10	C	INSULIN GLARGINE	1		UNK	INSULIN GLARGINE	DRUG21Q1.txt
189706072	11	C	MORPHINE SULFATE	1		UNK	MORPHINE SULFATE	DRUG21Q1.txt
189706072	12	C	OMEPRAZOLE	1		UNK	OMEPRAZOLE	DRUG21Q1.txt
189706072	13	C	PREGABALINE	1		UNK	PREGABALIN	DRUG21Q1.txt
189706072	14	C	DEXAMETHASONE	1		UNK	DEXAMETHASONE	DRUG21Q1.txt
189706072	15	C	ONDANSETRON	1		UNK	ONDANSETRON	DRUG21Q1.txt
189978921	1	PS	ZEPZELCA	1	Intravenous (not otherwise specified)	5.1 MILLIGRAM QW3	LURBINECTEDIN	DRUG21Q1.txt
190650183	1	PS	ZEPZELCA	1	Intravenous (not otherwise specified)	3.2 MILLIGRAM/SQ. METER, CYCLICAL	LURBINECTEDIN	DRUG21Q2.txt
190650183	2	C	LEVOTHYROX	1			LEVOTHYROXINE	DRUG21Q2.txt
190650183	3	C	ESOMEPRAZOLE	1			ESOMEPRAZOLE MAGNESIUM	DRUG21Q2.txt
190650183	4	C	PRIMPERAN	1			METOCLOPRAMIDE HYDROCHLORIDE	DRUG21Q2.txt
190650183	5	C	PARACETAMOL	1			ACETAMINOPHEN	DRUG21Q2.txt
190650183	6	C	ACTISKENAN	1			MORPHINE SULFATE	DRUG21Q2.txt
190650183	7	C	NEURONTIN	1			GABAPENTIN	DRUG21Q2.txt
190650183	8	C	VERSATIS	1			LIDOCAINE	DRUG21Q2.txt
190650183	9	C	PROTIFAR	1			DIETARY SUPPLEMENT	DRUG21Q2.txt
190650183	10	C	NUTRISON ENERGY MULTI FIBRE	2				DRUG21Q2.txt
190650183	11	C	FRESUBIN MEGAREAL	2				DRUG21Q2.txt
190805853	1	PS	ZEPZELCA	1	Intravenous (not otherwise specified)	5.09 MILLIGRAM CYCLE 1	LURBINECTEDIN	DRUG21Q2.txt
190805853	2	SS	ZEPZELCA	1	Intravenous (not otherwise specified)	3.18 MILLIGRAM (CYCLES 2 AND 3)	LURBINECTEDIN	DRUG21Q2.txt
190941051	1	PS	ZEPZELCA	1	Intravenous (not otherwise specified)	3.2 MILLIGRAM/SQ. METER Q3W	LURBINECTEDIN	DRUG21Q2.txt
190941051	2	SS	ZEPZELCA	1	Intravenous (not otherwise specified)	2.5 MILLIGRAM/SQ. METER Q3W	LURBINECTEDIN	DRUG21Q2.txt
190959841	1	PS	ZEPZELCA	1		1 CYCLE	LURBINECTEDIN	DRUG21Q2.txt
191367382	1	PS	ZEPZELCA	1	Intravenous (not otherwise specified)	4 cycles	LURBINECTEDIN	DRUG22Q1.txt
192027521	1	PS	ZEPZELCA	1	Intravenous (not otherwise specified)	5.2 MILLIGRAM Q3W	LURBINECTEDIN	DRUG21Q2.txt
192027521	2	C	APREPITANT	1			APREPITANT	DRUG21Q2.txt
192027521	3	C	PALONOSETRON	1			PALONOSETRON HYDROCHLORIDE	DRUG21Q2.txt
192027521	4	C	DEXAMETHASONE	1			DEXAMETHASONE	DRUG21Q2.txt
192485311	1	PS	ZEPZELCA	1			LURBINECTEDIN	DRUG21Q2.txt
193010271	1	PS	ZEPZELCA	1	Intravenous (not otherwise specified)	UNK	LURBINECTEDIN	DRUG21Q2.txt
193703131	1	PS	ZEPZELCA	1		3.2 MILLIGRAM/SQ. METER	LURBINECTEDIN	DRUG21Q2.txt
193703311	1	PS	ZEPZELCA	1		UNK	LURBINECTEDIN	DRUG21Q2.txt
194071211	1	PS	LURBINECTEDIN	1		UNK	LURBINECTEDIN	DRUG21Q2.txt
194259481	1	PS	ZEPZELCA	1		UNK	LURBINECTEDIN	DRUG21Q2.txt
194429692	1	PS	ZEPZELCA	1	Intravenous (not otherwise specified)	6 MILLIGRAM	LURBINECTEDIN	DRUG21Q3.txt
194429692	2	C	OXYGEN	1			OXYGEN	DRUG21Q3.txt
194624591	1	PS	LURBINECTEDIN	1		UNK	LURBINECTEDIN	DRUG21Q2.txt
194626111	1	PS	LURBINECTEDIN	1		UNK	LURBINECTEDIN	DRUG21Q2.txt
194706172	1	PS	LURBINECTEDIN	1	Intravenous (not otherwise specified)	2 MILLIGRAM/SQ. METER, D1Q3W	LURBINECTEDIN	DRUG21Q3.txt
194706172	2	SS	IRINOTECAN	1	Intravenous (not otherwise specified)	75 MILLIGRAM/SQ. METER, D1D8Q3W	IRINOTECAN	DRUG21Q3.txt
194706172	3	SS	IRINOTECAN	1	Intravenous (not otherwise specified)	60 MILLIGRAM/SQ. METER, D1D8Q3W	IRINOTECAN	DRUG21Q3.txt
194706172	4	C	HIBOR	2		UNK		DRUG21Q3.txt
194706172	5	C	PANTOPRAZOLE	1		UNK	PANTOPRAZOLE	DRUG21Q3.txt
194706172	6	C	DEXAMETHASONE	1		UNK	DEXAMETHASONE	DRUG21Q3.txt
194706172	7	C	ATORVASTATIN	1		UNK	ATORVASTATIN	DRUG21Q3.txt
194706172	8	C	TRIMETHOPRIM	1		UNK	TRIMETHOPRIM	DRUG21Q3.txt
194706172	9	C	SULFAMETHOXAZOLE	1		UNK	SULFAMETHOXAZOLE	DRUG21Q3.txt
194706172	10	C	ALPRAZOLAM	1		UNK	ALPRAZOLAM	DRUG21Q3.txt
194706172	11	C	SEPTRIN	1		UNK	SULFAMETHOXAZOLE TRIMETHOPRIM	DRUG21Q3.txt
194706172	12	C	ONDANSETRON	1		UNK	ONDANSETRON	DRUG21Q3.txt
195730322	1	PS	ZEPZELCA	1	Intravenous (not otherwise specified)	4 MILLIGRAM, Q3W	LURBINECTEDIN	DRUG21Q3.txt
195979071	1	PS	ZEPZELCA	1	Intravenous (not otherwise specified)	? OTHER FREQUENCY:EVERY 21DAYS;?	LURBINECTEDIN	DRUG21Q3.txt
195979071	2	SS	DEXAMETHASONE	1	Intravenous (not otherwise specified)	? OTHER FREQUENCY:EVERY 21DAYS;?	DEXAMETHASONE	DRUG21Q3.txt
195979071	3	C	ONDANSETRON 2MG ML	1			ONDANSETRON	DRUG21Q3.txt
196056401	1	PS	LURBINECTEDIN	1	Intravenous (not otherwise specified)	4 MILLIGRAM Q 21 DAYS	LURBINECTEDIN	DRUG21Q3.txt
196059652	1	PS	LURBINECTEDIN	1	Intravenous (not otherwise specified)	4 MILLIGRAM, Q21 DAYS	LURBINECTEDIN	DRUG21Q3.txt
196059652	2	SS	LURBINECTEDIN	1		4MG?5.7MG Q 3 WEEKS	LURBINECTEDIN	DRUG21Q3.txt
196059652	3	SS	LURBINECTEDIN	1		4MG?5.7MG Q 3 WEEKS	LURBINECTEDIN	DRUG21Q3.txt
196059652	4	SS	LURBINECTEDIN	1		4MG?5.7MG Q 3 WEEKS	LURBINECTEDIN	DRUG21Q3.txt
196182081	1	PS	ZEPZELCA	1		6 CYCLES	LURBINECTEDIN	DRUG21Q3.txt
196364501	1	PS	ZEPZELCA	1		UNK	LURBINECTEDIN	DRUG21Q3.txt
196579181	1	PS	ZEPZELCA	1		3 CYCLES	LURBINECTEDIN	DRUG21Q3.txt
196661481	1	PS	ZEPZELCA	1	Intravenous (not otherwise specified)	? OTHER FREQUENCY:ONCE EVERY 21 DAYS;?	LURBINECTEDIN	DRUG21Q3.txt
196791721	1	PS	LURBINECTEDIN	1		UNK	LURBINECTEDIN	DRUG21Q3.txt
196876061	1	PS	ZEPZELCA	1		UNK	LURBINECTEDIN	DRUG21Q3.txt
196876391	1	PS	ZEPZELCA	1		UNK	LURBINECTEDIN	DRUG21Q3.txt
196876411	1	PS	ZEPZELCA	1		UNK	LURBINECTEDIN	DRUG21Q3.txt
197127941	1	PS	ZEPZELCA	1		1 DOSE	LURBINECTEDIN	DRUG21Q3.txt
197127961	1	PS	LURBINECTEDIN	1		UNK	LURBINECTEDIN	DRUG21Q3.txt
197127971	1	PS	ZEPZELCA	1	Intravenous (not otherwise specified)	UNK 9 CYCLES	LURBINECTEDIN	DRUG21Q3.txt
197127971	2	SS	ZEPZELCA	1	Intravenous (not otherwise specified)	2.6 MILLIGRAM/SQ. METER	LURBINECTEDIN	DRUG21Q3.txt
197127991	1	PS	ZEPZELCA	1		UNK	LURBINECTEDIN	DRUG21Q3.txt
197128011	1	PS	ZEPZELCA	1		5.75 MILLIGRAM CYCLICAL (2 CYCLES)	LURBINECTEDIN	DRUG21Q3.txt
197128011	2	C	LACTULOSE	1			LACTULOSE	DRUG21Q3.txt
197128011	3	C	OMEPRAZOLE	1			OMEPRAZOLE	DRUG21Q3.txt
197128011	4	C	VITAMIN D3	1			CHOLECALCIFEROL	DRUG21Q3.txt
197128011	5	C	PARACETAMOL	1			ACETAMINOPHEN	DRUG21Q3.txt
197128011	6	C	DICLOFENAC	1			DICLOFENAC	DRUG21Q3.txt
197128011	7	C	OXYCODON	1			OXYCODONE	DRUG21Q3.txt
197128011	8	C	MOVICOLON	1			POLYETHYLENE GLYCOL 3350 POTASSIUM CHLORIDE SODIUM BICARBONATE SODIUM CHLORIDE	DRUG21Q3.txt
197128031	1	PS	ZEPZELCA	1		2 CYCLES	LURBINECTEDIN	DRUG21Q3.txt
197128041	1	PS	ZEPZELCA	1			LURBINECTEDIN	DRUG21Q3.txt
197128071	1	PS	ZEPZELCA	1		6 CYCLES	LURBINECTEDIN	DRUG21Q3.txt
197128091	1	PS	LURBINECTEDIN	1		UNK	LURBINECTEDIN	DRUG21Q3.txt
197128091	2	C	ALBUTEROL SALBUTAMOL	1			ALBUTEROL	DRUG21Q3.txt
197128091	3	C	IBUPROFEN	1			IBUPROFEN	DRUG21Q3.txt
197128091	4	C	IBUPROFEN	1			IBUPROFEN	DRUG21Q3.txt
197128091	5	C	MUCINEX	1			GUAIFENESIN	DRUG21Q3.txt
197128091	6	C	TUMS	1			CALCIUM CARBONATE	DRUG21Q3.txt
197128091	7	C	NEULASTA	1			PEGFILGRASTIM	DRUG21Q3.txt
197128111	1	PS	ZEPZELCA	1	Intravenous (not otherwise specified)	3.2 MILLIGRAM/SQ. METER	LURBINECTEDIN	DRUG21Q3.txt
197128111	2	C	TRELEGY ELLIPTA	1		UNK	FLUTICASONE FUROATE UMECLIDINIUM BROMIDE VILANTEROL TRIFENATATE	DRUG21Q3.txt
197128111	3	C	AAS	1			ASPIRIN	DRUG21Q3.txt
197128111	4	C	FLUOXETINE	1			FLUOXETINE HYDROCHLORIDE	DRUG21Q3.txt
197128111	5	C	QUETIAPINE	1			QUETIAPINE	DRUG21Q3.txt
197128131	1	PS	ZEPZELCA	1		ONE CYCLE	LURBINECTEDIN	DRUG21Q3.txt
197128151	1	PS	ZEPZELCA	1		UNK	LURBINECTEDIN	DRUG21Q3.txt
197128181	1	PS	ZEPZELCA	1		4.60 MILLIGRAM	LURBINECTEDIN	DRUG21Q3.txt
197128181	2	SS	ZEPZELCA	1		4.40 MILLIGRAM	LURBINECTEDIN	DRUG21Q3.txt
197128181	3	SS	ZEPZELCA	1		3.70 MILLIGRAM	LURBINECTEDIN	DRUG21Q3.txt
197128181	4	SS	ZEPZELCA	1		3.70 MILLIGRAM	LURBINECTEDIN	DRUG21Q3.txt
197128201	1	PS	ZEPZELCA	1		UNK	LURBINECTEDIN	DRUG21Q3.txt
197128221	1	PS	ZEPZELCA	1	Intravenous (not otherwise specified)	5.4 MILLIGRAM Q3W	LURBINECTEDIN	DRUG21Q3.txt
197128221	2	C	METOCLOPRAMIDE	1		UNK	METOCLOPRAMIDE	DRUG21Q3.txt
197128221	3	C	PARACETAMOL	1		UNK	ACETAMINOPHEN	DRUG21Q3.txt
197128241	1	PS	ZEPZELCA	1	Intravenous (not otherwise specified)	UNK	LURBINECTEDIN	DRUG21Q3.txt
197128241	2	SS	ZEPZELCA	1	Intravenous (not otherwise specified)	UNK	LURBINECTEDIN	DRUG21Q3.txt
197128241	3	SS	ZEPZELCA	1	Intravenous (not otherwise specified)	UNK	LURBINECTEDIN	DRUG21Q3.txt
197128241	4	C	XGEVA	1		EVERY COUPLE MONTHS	DENOSUMAB	DRUG21Q3.txt
197128241	5	C	ZOFRAN	1			ONDANSETRON HYDROCHLORIDE	DRUG21Q3.txt
197128342	1	PS	ZEPZELCA	1		UNK	LURBINECTEDIN	DRUG22Q1.txt
197128371	1	PS	ZEPZELCA	1		UNK	LURBINECTEDIN	DRUG21Q3.txt
197128371	2	SS	ZEPZELCA	1		2.8 MILLIGRAM/SQ. METER	LURBINECTEDIN	DRUG21Q3.txt
197128371	3	SS	ZEPZELCA	1	Intravenous (not otherwise specified)	2.5 MILLIGRAM/SQ. METER	LURBINECTEDIN	DRUG21Q3.txt
197128371	4	C	METFORMIN	1		UNK	METFORMIN HYDROCHLORIDE	DRUG21Q3.txt
197128371	5	C	KREON	1		UNK	PANCRELIPASE	DRUG21Q3.txt
197303071	1	PS	ZEPZELCA	1		2 CYCLES	LURBINECTEDIN	DRUG21Q3.txt
197317101	1	PS	LURBINECTEDIN	1		2 CYCLES	LURBINECTEDIN	DRUG21Q3.txt
197527662	1	PS	ZEPZELCA	1		5 CYCLES	LURBINECTEDIN	DRUG21Q3.txt
197529741	1	PS	ZEPZELCA	1		5.6 MILLIGRAM/SQ. METER	LURBINECTEDIN	DRUG21Q3.txt
197529741	2	C	FORTECORTIN DEXAMETHASONE	1		UNK	DEXAMETHASONE	DRUG21Q3.txt
197529741	3	C	GRANISETRON	1		UNK	GRANISETRON	DRUG21Q3.txt
197529741	4	C	ASPIRIN ACETYLSALICYLIC ACID	1		UNK	ASPIRIN	DRUG21Q3.txt
197529741	5	C	JANUMET	1		UNK	METFORMIN HYDROCHLORIDE SITAGLIPTIN PHOSPHATE	DRUG21Q3.txt
197529741	6	C	LEVETIRACETAM	1		UNK	LEVETIRACETAM	DRUG21Q3.txt
197529741	7	C	PANTOPRAZOLE	1		UNK	PANTOPRAZOLE	DRUG21Q3.txt
197529741	8	C	SIMVASTATIN	1		UNK	SIMVASTATIN	DRUG21Q3.txt
197529741	9	C	NALOXONE OXYCODONE	1		UNK	NALOXONE HYDROCHLORIDE OXYCODONE HYDROCHLORIDE	DRUG21Q3.txt
197529741	10	C	OXYCODONE HYDROCHLORIDE	1		UNK	OXYCODONE HYDROCHLORIDE	DRUG21Q3.txt
197666242	1	PS	ZEPZELCA	1		6.3 milligram	LURBINECTEDIN	DRUG21Q4.txt
198147391	1	PS	ZEPZELCA	1			LURBINECTEDIN	DRUG21Q3.txt
198367921	1	PS	ZEPZELCA	1		UNK	LURBINECTEDIN	DRUG21Q3.txt
198649262	1	PS	ZEPZELCA	1	Intravenous (not otherwise specified)	4 milligram (Cycles 1 and 2)	LURBINECTEDIN	DRUG21Q4.txt
198649262	2	SS	ZEPZELCA	1	Intravenous (not otherwise specified)	3.9 milligram	LURBINECTEDIN	DRUG21Q4.txt
198649262	3	SS	INVESTIGATIONAL PRODUCT	1		UNK	INVESTIGATIONAL PRODUCT	DRUG21Q4.txt
198944392	1	PS	ZEPZELCA	1	Intravenous (not otherwise specified)	6.4 milligram	LURBINECTEDIN	DRUG21Q4.txt
198944392	2	SS	DENOSUMAB	1		Frequency: 6.4 milligramFrequency: 120 milligram	DENOSUMAB	DRUG21Q4.txt
198944392	3	C	NORVASC	1		UNK	AMLODIPINE BESYLATE	DRUG21Q4.txt
198944392	4	C	LANSOPRAZOLE	1		UNK	LANSOPRAZOLE	DRUG21Q4.txt
198944392	5	C	ACETAMINOPHEN ASCORBIC ACID	1			ACETAMINOPHEN ASCORBIC ACID	DRUG21Q4.txt
198944392	6	C	ARIXTRA	1			FONDAPARINUX SODIUM	DRUG21Q4.txt
198944392	7	C	CALCIUM CARBONATE	1		UNK	CALCIUM CARBONATE	DRUG21Q4.txt
198944392	8	C	BROTIZOLAM	1		UNK	BROTIZOLAM	DRUG21Q4.txt
198944392	9	C	CITALOPRAM	1		UNK	CITALOPRAM HYDROBROMIDE	DRUG21Q4.txt
198944392	10	C	BISOPROLOL	1		UNK	BISOPROLOL	DRUG21Q4.txt
198944392	11	C	LOYADA	1		UNK		DRUG21Q4.txt
198944392	12	C	VIRGANGEL	1		Frequency: 6.4 milligramFrequency: 120 milligram		DRUG21Q4.txt
198944392	13	C	SENNA SPP SEED	1		UNK		DRUG21Q4.txt
198944392	14	C	COLIREI	1		UNK		DRUG21Q4.txt
198944392	15	C	MYCOSTATIN	1		UNK	NYSTATIN	DRUG21Q4.txt
198944392	16	C	DIFLUCAN	1		UNK	FLUCONAZOLE	DRUG21Q4.txt
198944392	17	C	POTASSIUM CHLORIDE	1		UNK	POTASSIUM CHLORIDE	DRUG21Q4.txt
198944392	18	C	HALDOL	1		Frequency: 6.4 milligramFrequency: 120 milligram	HALOPERIDOL	DRUG21Q4.txt
198944392	19	C	DECADRON	1		UNK	DEXAMETHASONE	DRUG21Q4.txt
198945871	1	PS	ZEPZELCA	1		UNK	LURBINECTEDIN	DRUG21Q3.txt
198945871	2	SS	ZEPZELCA	1		UNK	LURBINECTEDIN	DRUG21Q3.txt
198945871	3	SS	ZEPZELCA	1		UNK	LURBINECTEDIN	DRUG21Q3.txt
198945871	4	SS	ZEPZELCA	1		UNK	LURBINECTEDIN	DRUG21Q3.txt
199362141	1	PS	LURBINECTEDIN	1	Intravenous (not otherwise specified)	4 milligram	LURBINECTEDIN	DRUG21Q4.txt
199521342	1	PS	LURBINECTEDIN	1	Intravenous (not otherwise specified)	5.9 milligram	LURBINECTEDIN	DRUG21Q4.txt
199521342	2	C	OMEPRAZOLE	1		UNK	OMEPRAZOLE	DRUG21Q4.txt
199521342	3	C	ALLOPURINOL SODIUM	1		UNK	ALLOPURINOL SODIUM	DRUG21Q4.txt
199521342	4	C	TERBUTALINE SULFATE	1		UNK	TERBUTALINE SULFATE	DRUG21Q4.txt
199521342	5	C	DEXAMETHASONE SODIUM PHOSPHATE	1		UNK	DEXAMETHASONE SODIUM PHOSPHATE	DRUG21Q4.txt
199521342	6	C	ACETYLCYSTEINE	1		UNK	ACETYLCYSTEINE	DRUG21Q4.txt
199521342	7	C	DIPHENHYDRAMINE	1		UNK	DIPHENHYDRAMINE	DRUG21Q4.txt
199521342	8	C	MAGNESIUM ISOGLYCYRRHIZINATE	1		UNK	MAGNESIUM ISOGLYCYRRHIZINATE	DRUG21Q4.txt
199521342	9	C	SODIUM POTASSIUM MAGNESIUM CALCIUM AND GLUCOSE	1		UNK		DRUG21Q4.txt
199521342	10	C	EUCALYPTOL LIMONENE PINENE	1				DRUG21Q4.txt
199521342	11	C	PALONOSETRON	1		UNK	PALONOSETRON	DRUG21Q4.txt
199521342	12	C	ELECTROLYTES NOS	1		UNK	ELECTROLYTES NOS	DRUG21Q4.txt
199521342	13	C	AMBROXOL HYDROCHLORIDE	1			AMBROXOL HYDROCHLORIDE	DRUG21Q4.txt
199521342	14	C	SODIUM BICARBONATE	1		UNK	SODIUM BICARBONATE	DRUG21Q4.txt
199521342	15	C	TORSEMIDE	1		UNK	TORSEMIDE	DRUG21Q4.txt
199521342	16	C	XI RU YONG YI BING TUO XIU AN	2		UNK		DRUG21Q4.txt
199521342	17	C	BUDESONIDE	1		UNK	BUDESONIDE	DRUG21Q4.txt
199521342	18	C	ESTAZOLAM	1		UNK	ESTAZOLAM	DRUG21Q4.txt
199521342	19	C	PINENE	1				DRUG21Q4.txt
199940122	1	PS	LURBINECTEDIN	1	Intravenous (not otherwise specified)	5.3 milligram, q21d	LURBINECTEDIN	DRUG21Q4.txt
199940122	2	SS	LURBINECTEDIN	1	Intravenous (not otherwise specified)	q21d,4.3mg	LURBINECTEDIN	DRUG21Q4.txt
199940122	3	SS	LURBINECTEDIN	1	Intravenous (not otherwise specified)	q21d,4.3mg	LURBINECTEDIN	DRUG21Q4.txt
199940122	4	C	SITAGLIPTIN	1		UNK	SITAGLIPTIN	DRUG21Q4.txt
199940122	5	C	INSULIN DETEMIR	1		UNK	INSULIN DETEMIR	DRUG21Q4.txt
199940122	6	C	CANAGLIFLOZIN	1		UNK	CANAGLIFLOZIN	DRUG21Q4.txt
199966361	1	PS	ZEPZELCA	1		UNK	LURBINECTEDIN	DRUG21Q4.txt
200331822	1	PS	ZEPZELCA	1	Intravenous (not otherwise specified)	6.2 milligram Q3W	LURBINECTEDIN	DRUG21Q4.txt
200638732	1	PS	ZEPZELCA	1		Cycle 1	LURBINECTEDIN	DRUG22Q1.txt
200638732	2	SS	ZEPZELCA	1		Cycle 2	LURBINECTEDIN	DRUG22Q1.txt
200638732	3	SS	ZEPZELCA	1		Cycle 3	LURBINECTEDIN	DRUG22Q1.txt
200638732	4	SS	ZEPZELCA	1	Intravenous (not otherwise specified)	6 milligram, Cycle 4	LURBINECTEDIN	DRUG22Q1.txt
200638732	5	C	PANTOPRAZOLE SODIUM	1			PANTOPRAZOLE SODIUM	DRUG22Q1.txt
200638732	6	C	PRAVASTATIN	1			PRAVASTATIN	DRUG22Q1.txt
200638732	7	C	EDOXABAN TOSYLATE	1			EDOXABAN TOSYLATE	DRUG22Q1.txt
201565691	1	PS	LURBINECTEDIN	1			LURBINECTEDIN	DRUG21Q4.txt
202183435	1	PS	LURBINECTEDIN	1	Intravenous (not otherwise specified)	3.2mg/m2	LURBINECTEDIN	DRUG22Q3.txt
202183435	2	C	SIMVASTATIN	1	Oral	UNK UNK, qd	SIMVASTATIN	DRUG22Q3.txt
202183435	3	C	PIOGLITAZONE	1	Oral	UNK UNK, qd	PIOGLITAZONE	DRUG22Q3.txt
202183435	4	C	METFORMIN SITAGLIPTIN	1	Oral	100-1000	METFORMIN SITAGLIPTIN	DRUG22Q3.txt
202183435	5	C	INSULIN GLARGINE	1	Subcutaneous	100 U/ml	INSULIN GLARGINE	DRUG22Q3.txt
202996321	1	PS	LURBINECTEDIN	1	Intravenous (not otherwise specified)	3.2 mL/m2	LURBINECTEDIN	DRUG22Q1.txt
202996321	2	C	ESOMEPRAZOLE MAGNESIUM	1			ESOMEPRAZOLE MAGNESIUM	DRUG22Q1.txt
202996321	3	C	METFORMIN HYDROCHLORIDE	1			METFORMIN HYDROCHLORIDE	DRUG22Q1.txt
203015734	1	PS	LURBINECTEDIN	1	Intravenous (not otherwise specified)	5.8 milligram	LURBINECTEDIN	DRUG22Q3.txt
203015734	2	SS	LURBINECTEDIN	1	Intravenous (not otherwise specified)	5.8 milligram	LURBINECTEDIN	DRUG22Q3.txt
203015734	3	SS	LURBINECTEDIN	1	Intravenous (not otherwise specified)	4.7 milligram	LURBINECTEDIN	DRUG22Q3.txt
203015734	4	SS	LURBINECTEDIN	1	Intravenous (not otherwise specified)	4.7 milligram	LURBINECTEDIN	DRUG22Q3.txt
203015734	5	SS	LURBINECTEDIN	1	Intravenous (not otherwise specified)	4.7 milligram	LURBINECTEDIN	DRUG22Q3.txt
203015734	6	SS	LURBINECTEDIN	1	Intravenous (not otherwise specified)	4.7 milligram	LURBINECTEDIN	DRUG22Q3.txt
203015734	7	SS	LURBINECTEDIN	1	Intravenous (not otherwise specified)	4.9 milligram	LURBINECTEDIN	DRUG22Q3.txt
203015734	8	C	INDAPAMIDE	1		UNK	INDAPAMIDE	DRUG22Q3.txt
203015734	9	C	ATORVASTATIN CALCIUM	1		UNK	ATORVASTATIN CALCIUM	DRUG22Q3.txt
203015734	10	C	GLIMEPIRIDE	1		UNK	GLIMEPIRIDE	DRUG22Q3.txt
203015734	11	C	METFORMIN HYDROCHLORIDE	1		UNK	METFORMIN HYDROCHLORIDE	DRUG22Q3.txt
203289969	1	PS	ZEPZELCA	1		3.2 milligram	LURBINECTEDIN	DRUG22Q4.txt
203289969	2	SS	ZEPZELCA	1		3.2 milligram	LURBINECTEDIN	DRUG22Q4.txt
203289969	3	C	ALBUTEROL SULFATE	1		2.5 mg/3 mL (0.083 %), prn	ALBUTEROL SULFATE	DRUG22Q4.txt
203289969	4	C	ATORVASTATIN	1	Oral	take one	ATORVASTATIN	DRUG22Q4.txt
203289969	5	C	FERROUS SULFATE	1	Oral	1 dosage form, qd	FERROUS SULFATE	DRUG22Q4.txt
203289969	6	C	LEVOTHYROXINE	1	Oral	1 dosage form, qd	LEVOTHYROXINE	DRUG22Q4.txt
203289969	7	C	ONDANSETRON	1	Oral	1 dosage form, q 8-12 hrs	ONDANSETRON	DRUG22Q4.txt
203289969	8	C	SINGULAIR	1	Oral	1 dosage form, qd	MONTELUKAST SODIUM	DRUG22Q4.txt
203289969	9	C	HERBALS TURMERIC	1		500 milligram, qd	HERBALS TURMERIC	DRUG22Q4.txt
203289969	10	C	VITAMIN C	1	Oral	1 dosage form, qd	ASCORBIC ACID	DRUG22Q4.txt
203289969	11	C	VITAMIN D3	1	Oral	1 dosage form, qd	CHOLECALCIFEROL	DRUG22Q4.txt
203289969	12	C	ZINC	1	Oral	1 dosage form, qd	ZINC	DRUG22Q4.txt
203289969	13	C	DOXYCYCLINE HYCLATE	1	Oral	1 dosage form, bid, for 10 days	DOXYCYCLINE HYCLATE	DRUG22Q4.txt
203338001	1	PS	ZEPZELCA	1		Cycle 1	LURBINECTEDIN	DRUG22Q1.txt
203338001	2	SS	ZEPZELCA	1		Cycle 2	LURBINECTEDIN	DRUG22Q1.txt
203339052	1	PS	ZEPZELCA	1		1 cycle	LURBINECTEDIN	DRUG22Q1.txt
203369387	1	PS	ZEPZELCA	1	Intravenous (not otherwise specified)	4 milligram	LURBINECTEDIN	DRUG22Q2.txt
203369387	2	SS	ZEPZELCA	1	Intravenous (not otherwise specified)	3.31 milligram, D1Q3W	LURBINECTEDIN	DRUG22Q2.txt
203369387	3	SS	IRINOTECAN	1	Intravenous (not otherwise specified)	150 milligram, D1D8Q3W	IRINOTECAN	DRUG22Q2.txt
203369387	4	SS	IRINOTECAN	1	Intravenous (not otherwise specified)	124.2 milligram, D1D8Q3W	IRINOTECAN	DRUG22Q2.txt
203369387	5	C	VILDAGLIPTIN	1		UNK	VILDAGLIPTIN	DRUG22Q2.txt
203369387	6	C	METFORMIN HYDROCHLORIDE	1		UNK	METFORMIN HYDROCHLORIDE	DRUG22Q2.txt
203369387	7	C	METFORMIN HYDROCHLORIDE	1		UNK	METFORMIN HYDROCHLORIDE	DRUG22Q2.txt
203369387	8	C	FERPLEX	1		UNK		DRUG22Q2.txt
203369387	9	C	TAMSULOSIN	1		UNK	TAMSULOSIN	DRUG22Q2.txt
203369387	10	C	ACETAMINOPHEN	1		UNK	ACETAMINOPHEN	DRUG22Q2.txt
203369387	11	C	ACETAMINOPHEN	1		Frequency: 4 milligramDose: 3.31 milligram, Frequency: D1Q3WDose: 150 milligram, Frequency: D1D8Q3WD	ACETAMINOPHEN	DRUG22Q2.txt
203369387	12	C	RIFAXIMIN	1		UNK	RIFAXIMIN	DRUG22Q2.txt
203369387	13	C	ENALAPRIL	1		UNK	ENALAPRIL	DRUG22Q2.txt
203369387	14	C	HYDROCHLOROTHIAZIDE	1		UNK	HYDROCHLOROTHIAZIDE	DRUG22Q2.txt
203369387	15	C	OMEPRAZOLE	1		UNK	OMEPRAZOLE	DRUG22Q2.txt
203369387	16	C	METOCLOPRAMIDE	1		UNK	METOCLOPRAMIDE	DRUG22Q2.txt
203369387	17	C	ENALAPRIL HIDROCLOROTIAZIDA	1		UNK		DRUG22Q2.txt
203369387	18	C	TOLVAPTAN	1		UNK	TOLVAPTAN	DRUG22Q2.txt
203369387	19	C	TRAMADOL	1		UNK	TRAMADOL	DRUG22Q2.txt
203369387	20	C	EMPAGLIFLOZIN METFORMIN HYDROCHLORIDE	1		UNK	EMPAGLIFLOZIN METFORMIN HYDROCHLORIDE	DRUG22Q2.txt
203369387	21	C	METOCLOPRAMIDE	1		UNK	METOCLOPRAMIDE	DRUG22Q2.txt
203369387	22	C	METOCLOPRAMIDE	1		Frequency: 4 milligramDose: 3.31 milligram, Frequency: D1Q3WDose: 150 milligram, Frequency: D1D8Q3WD	METOCLOPRAMIDE	DRUG22Q2.txt
203370871	1	PS	ZEPZELCA	1		Cycle 1	LURBINECTEDIN	DRUG22Q1.txt
203370871	2	SS	ZEPZELCA	1		Cycle 2	LURBINECTEDIN	DRUG22Q1.txt
203370871	3	SS	ZEPZELCA	1		Cycle 3	LURBINECTEDIN	DRUG22Q1.txt
203370871	4	SS	ZEPZELCA	1		Cycle 4	LURBINECTEDIN	DRUG22Q1.txt
203371142	1	PS	ZEPZELCA	1		Cycle 1	LURBINECTEDIN	DRUG22Q1.txt
203371142	2	SS	ZEPZELCA	1		Cycle 2	LURBINECTEDIN	DRUG22Q1.txt
203371142	3	SS	ZEPZELCA	1		Cycle 3	LURBINECTEDIN	DRUG22Q1.txt
203371142	4	SS	ZEPZELCA	1		Cycle 4	LURBINECTEDIN	DRUG22Q1.txt
203371142	5	SS	ZEPZELCA	1		Cycle 5	LURBINECTEDIN	DRUG22Q1.txt
203371142	6	SS	ZEPZELCA	1		Cycle 6	LURBINECTEDIN	DRUG22Q1.txt
203621232	1	PS	ZEPZELCA	1		3.2mg/m2	LURBINECTEDIN	DRUG22Q1.txt
203621232	2	SS	ZEPZELCA	1		2.6mg/m2	LURBINECTEDIN	DRUG22Q1.txt
203949261	1	PS	ZEPZELCA	1	Intravenous (not otherwise specified)	3.2 milligram/sq. meter repeated every 21 days	LURBINECTEDIN	DRUG22Q1.txt
203949281	1	PS	ZEPZELCA	1		1 course/cycle	LURBINECTEDIN	DRUG22Q1.txt
203949291	1	PS	ZEPZELCA	1	Intravenous (not otherwise specified)	UNK	LURBINECTEDIN	DRUG22Q1.txt
203949331	1	PS	ZEPZELCA	1	Unknown	UNK	LURBINECTEDIN	DRUG22Q1.txt
203949341	1	PS	ZEPZELCA	1	Unknown		LURBINECTEDIN	DRUG22Q1.txt
203949351	1	PS	ZEPZELCA	1		1 cycle	LURBINECTEDIN	DRUG22Q1.txt
203949361	1	PS	ZEPZELCA	1	Intravenous (not otherwise specified)	UNK	LURBINECTEDIN	DRUG22Q1.txt
203949391	1	PS	ZEPZELCA	1	Unknown	5 Cycles	LURBINECTEDIN	DRUG22Q1.txt
203949401	1	PS	ZEPZELCA	1		UNK	LURBINECTEDIN	DRUG22Q1.txt
203949411	1	PS	ZEPZELCA	1	Intravenous (not otherwise specified)	3.2 milligram/sq. meter, Q3W	LURBINECTEDIN	DRUG22Q1.txt
203949451	1	PS	ZEPZELCA	1	Unknown	UNK	LURBINECTEDIN	DRUG22Q1.txt
203949473	1	PS	ZEPZELCA	1		UNK	LURBINECTEDIN	DRUG22Q4.txt
203949501	1	PS	ZEPZELCA	1			LURBINECTEDIN	DRUG22Q1.txt
203949511	1	PS	ZEPZELCA	1			LURBINECTEDIN	DRUG22Q1.txt
203949521	1	PS	ZEPZELCA	1		UNK	LURBINECTEDIN	DRUG22Q1.txt
203949581	1	PS	LURBINECTEDIN	1	Intravenous (not otherwise specified)	4.2 milligram	LURBINECTEDIN	DRUG22Q1.txt
204820181	1	PS	ZEPZELCA	1		UNK	LURBINECTEDIN	DRUG22Q1.txt
204820191	1	PS	ZEPZELCA	1		UNK	LURBINECTEDIN	DRUG22Q1.txt
204820201	1	PS	ZEPZELCA	1	Intravenous (not otherwise specified)	2 courses	LURBINECTEDIN	DRUG22Q1.txt
204820201	2	C	CODEINE	1			CODEINE	DRUG22Q1.txt
204820201	3	C	BUDESONIDE	1			BUDESONIDE	DRUG22Q1.txt
204820201	4	C	ALBUTEROL	1			ALBUTEROL	DRUG22Q1.txt
204820201	5	C	OXYCODONE	1			OXYCODONE	DRUG22Q1.txt
204820201	6	C	MOVICOLON	1			POLYETHYLENE GLYCOL 3350 POTASSIUM CHLORIDE SODIUM BICARBONATE SODIUM CHLORIDE	DRUG22Q1.txt
204820201	7	C	ACETAMINOPHEN	1			ACETAMINOPHEN	DRUG22Q1.txt
204820201	8	C	DICLOFENAC	1			DICLOFENAC	DRUG22Q1.txt
204820201	9	C	PANTOPRAZOLE	1			PANTOPRAZOLE	DRUG22Q1.txt
204820201	10	C	HUMAN RED BLOOD CELL	1			HUMAN RED BLOOD CELL	DRUG22Q1.txt
204820211	1	PS	ZEPZELCA	1		UNK	LURBINECTEDIN	DRUG22Q1.txt
204820221	1	PS	ZEPZELCA	1		2 cycles	LURBINECTEDIN	DRUG22Q1.txt
204820231	1	PS	ZEPZELCA	1		UNK	LURBINECTEDIN	DRUG22Q1.txt
204820241	1	PS	ZEPZELCA	1	Intravenous (not otherwise specified)	7.8 milligram	LURBINECTEDIN	DRUG22Q1.txt
204820241	2	SS	ZEPZELCA	1	Intravenous (not otherwise specified)	7.8 Milligram	LURBINECTEDIN	DRUG22Q1.txt
204820241	3	SS	ACETAMINOPHEN OXYCODONE HYDROCHLORIDE OXYCODONE TEREPHTHALATE	1		10-325 milligram, prn	ACETAMINOPHEN OXYCODONE HYDROCHLORIDE OXYCODONE TEREPHTHALATE	DRUG22Q1.txt
204820241	4	C	ALBUTEROL SULFATE	1		2 PUFFS PRN	ALBUTEROL SULFATE	DRUG22Q1.txt
204820241	5	C	AMITIZA	1	Oral	24 microgram, bid	LUBIPROSTONE	DRUG22Q1.txt
204820241	6	C	ASPIRIN	1	Oral	81 milligram	ASPIRIN	DRUG22Q1.txt
204820241	7	C	ATORVASTATIN	1		40 milligram, qd	ATORVASTATIN	DRUG22Q1.txt
204820241	8	C	LORAZEPAM	1	Oral	1 milligram, prn	LORAZEPAM	DRUG22Q1.txt
204820241	9	C	ALLOPURINOL	1	Oral	10 milligram, bid	ALLOPURINOL	DRUG22Q1.txt
204820241	10	C	MS CONTIN DAINIPPO	1	Oral	15 milligram, bid		DRUG22Q1.txt
204820241	11	C	SCOPOLAMINE PCH	1	Topical	1 milligram Q3D		DRUG22Q1.txt
204820251	1	PS	ZEPZELCA	1		1 cycle	LURBINECTEDIN	DRUG22Q1.txt
204820261	1	PS	ZEPZELCA	1		1 cycle	LURBINECTEDIN	DRUG22Q1.txt
204820271	1	PS	ZEPZELCA	1		UNK	LURBINECTEDIN	DRUG22Q1.txt
204820291	1	PS	ZEPZELCA	1		4 cycles	LURBINECTEDIN	DRUG22Q1.txt
204820291	2	SS	ZEPZELCA	1		2.6 milligram/sq. meter	LURBINECTEDIN	DRUG22Q1.txt
204820301	1	PS	ZEPZELCA	1		Frequency: UNK	LURBINECTEDIN	DRUG22Q1.txt
204820301	2	SS	ZEPZELCA	1		Frequency: UNK	LURBINECTEDIN	DRUG22Q1.txt
204820311	1	PS	ZEPZELCA	1		UNK	LURBINECTEDIN	DRUG22Q1.txt
204820321	1	PS	ZEPZELCA	1			LURBINECTEDIN	DRUG22Q1.txt
204820331	1	PS	ZEPZELCA	1		UNK	LURBINECTEDIN	DRUG22Q1.txt
204820341	1	PS	ZEPZELCA	1	Intravenous (not otherwise specified)	Frequency: 2nd cycle\3.2 microgram/sq. meter	LURBINECTEDIN	DRUG22Q1.txt
204820341	2	C	LERCANIDIPINE	1		Frequency: 2nd cycle	LERCANIDIPINE	DRUG22Q1.txt
204820341	3	C	TRAZODONE	1		Frequency: 2nd cycle	TRAZODONE HYDROCHLORIDE	DRUG22Q1.txt
204820341	4	C	TIOTROPIUM	1		Frequency: 2nd cycle	TIOTROPIUM	DRUG22Q1.txt
204820341	5	C	INSULIN NOS	1		Frequency: 2nd cycle	INSULIN NOS	DRUG22Q1.txt
204820351	1	PS	ZEPZELCA	1			LURBINECTEDIN	DRUG22Q1.txt
204820361	1	PS	ZEPZELCA	1	Intravenous (not otherwise specified)	UNK	LURBINECTEDIN	DRUG22Q1.txt
204820371	1	PS	ZEPZELCA	1		UNK	LURBINECTEDIN	DRUG22Q1.txt
204820381	1	PS	ZEPZELCA	1		3.2 milligram/sq. meter	LURBINECTEDIN	DRUG22Q1.txt
204820381	2	C	LANSOPRAZOLE	1			LANSOPRAZOLE	DRUG22Q1.txt
204820381	3	C	DEXAMETHASONE	1			DEXAMETHASONE	DRUG22Q1.txt
204820381	4	C	ASPIRIN	1			ASPIRIN	DRUG22Q1.txt
204820381	5	C	SUPRADYN MINERALS NOS VITAMINS NOS	1				DRUG22Q1.txt
204820381	6	C	THIAMINE HYDROCHLORIDE	1			THIAMINE HYDROCHLORIDE	DRUG22Q1.txt
204820381	7	C	MORFINA CLORHIDRATO	1				DRUG22Q1.txt
204820381	8	C	TACHIPIRINA	1			ACETAMINOPHEN	DRUG22Q1.txt
204820381	9	C	DIHYDROCODEINE BITARTRATE	1			DIHYDROCODEINE BITARTRATE	DRUG22Q1.txt
204820381	10	C	MIRTAZAPINE	1			MIRTAZAPINE	DRUG22Q1.txt
204820381	11	C	NORVASC	1			AMLODIPINE BESYLATE	DRUG22Q1.txt
204820381	12	C	TAVOR LORAZEPAM	1			LORAZEPAM	DRUG22Q1.txt
204820381	13	C	ZOLPIDEM TARTRATE	1			ZOLPIDEM TARTRATE	DRUG22Q1.txt
204820381	14	C	ORAMORPH SR SUSTAINED RELEASE	1			MORPHINE SULFATE	DRUG22Q1.txt
204820391	1	PS	ZEPZELCA	1		UNK	LURBINECTEDIN	DRUG22Q1.txt
204820401	1	PS	ZEPZELCA	1	Unknown	Unknown dose and frequency	LURBINECTEDIN	DRUG22Q1.txt
204820411	1	PS	ZEPZELCA	1	Unknown	5.4 milligram	LURBINECTEDIN	DRUG22Q1.txt
204820411	2	SS	ZEPZELCA	1		5.4 milligram	LURBINECTEDIN	DRUG22Q1.txt
204820411	3	C	FENTANYL	1		Frequency: 5.4 milligram	FENTANYL	DRUG22Q1.txt
204820411	4	C	LOPERAMIDE HYDROCHLORIDE	1		Frequency: 5.4 milligram	LOPERAMIDE HYDROCHLORIDE	DRUG22Q1.txt
204820411	5	C	METAMIZOL	1		Frequency: 5.4 milligram	METAMIZOLE SODIUM	DRUG22Q1.txt
204820411	6	C	ACETAMINOPHEN	1		Frequency: 5.4 milligram	ACETAMINOPHEN	DRUG22Q1.txt
204820411	7	C	PREGABALIN	1		Frequency: 5.4 milligram	PREGABALIN	DRUG22Q1.txt
204820411	8	C	ALBUTEROL	1		Frequency: 5.4 milligram	ALBUTEROL	DRUG22Q1.txt
204820411	9	C	CYANOCOBALAMIN	1		UNK	CYANOCOBALAMIN	DRUG22Q1.txt
204820421	1	PS	ZEPZELCA	1	Intravenous (not otherwise specified)	3.2 milligram/sq. meter D1Q3W	LURBINECTEDIN	DRUG22Q1.txt
204820431	1	PS	ZEPZELCA	1		Unknown dose and frequency	LURBINECTEDIN	DRUG22Q1.txt
205152802	1	PS	ZEPZELCA	1		3.2 milligram/sq. meter q3w	LURBINECTEDIN	DRUG22Q1.txt
205328265	1	PS	ZEPZELCA	1	Intravenous (not otherwise specified)	5.4 milligram	LURBINECTEDIN	DRUG23Q2.txt
205328265	2	SS	ZEPZELCA	1	Intravenous (not otherwise specified)	4.4 milligram	LURBINECTEDIN	DRUG23Q2.txt
205328265	3	C	ENOXAPARIN SODIUM	1		UNK	ENOXAPARIN SODIUM	DRUG23Q2.txt
205328265	4	C	DEXAMETHASONE	1		32Gtt after breakfast	DEXAMETHASONE	DRUG23Q2.txt
205328265	5	C	OMEPRAZOLE	1		20 milligram	OMEPRAZOLE	DRUG23Q2.txt
205328265	6	C	NALOXONE HYDROCHLORIDE OXYCODONE HYDROCHLORIDE	1	Oral	10 milligram	NALOXONE HYDROCHLORIDE OXYCODONE HYDROCHLORIDE	DRUG23Q2.txt
205328265	7	C	NALOXONE HYDROCHLORIDE OXYCODONE HYDROCHLORIDE	1	Oral	5 milligram	NALOXONE HYDROCHLORIDE OXYCODONE HYDROCHLORIDE	DRUG23Q2.txt
205328265	8	C	LASIX	1	Oral	25 milligram	FUROSEMIDE	DRUG23Q2.txt
205328265	9	C	ACETAMINOPHEN	1	Oral	1000 milligram	ACETAMINOPHEN	DRUG23Q2.txt
205328265	10	C	ACETAMINOPHEN	1			ACETAMINOPHEN	DRUG23Q2.txt
205328265	11	C	POLYETHYLENE GLYCOLS	1		UNK	POLYETHYLENE GLYCOLS	DRUG23Q2.txt
205328265	12	C	METOCLOPRAMIDE HYDROCHLORIDE	1		10 milligram	METOCLOPRAMIDE HYDROCHLORIDE	DRUG23Q2.txt
205328265	13	C	METOCLOPRAMIDE HYDROCHLORIDE	1			METOCLOPRAMIDE HYDROCHLORIDE	DRUG23Q2.txt
205395051	1	PS	LURBINECTEDIN	1		UNK	LURBINECTEDIN	DRUG22Q1.txt
205406341	1	PS	ZEPZELCA	1	Oral	5 MG Q 21 DAYS ORAL?	LURBINECTEDIN	DRUG22Q1.txt
205477262	1	PS	LURBINECTEDIN	1	Intravenous (not otherwise specified)	2 milligram/sq. meter, D1Q3W	LURBINECTEDIN	DRUG22Q2.txt
205477262	2	SS	IRINOTECAN	1	Intravenous (not otherwise specified)	75 milligram/sq. meter	IRINOTECAN	DRUG22Q2.txt
205477262	3	C	LEVOTHYROXINE SODIUM	1		UNK	LEVOTHYROXINE SODIUM	DRUG22Q2.txt
205477262	4	C	ZOLPIDEM	1		UNK	ZOLPIDEM TARTRATE	DRUG22Q2.txt
205477262	5	C	LORMETAZEPAM	1		UNK	LORMETAZEPAM	DRUG22Q2.txt
205477262	6	C	HEPARIN	1		UNK	HEPARIN SODIUM	DRUG22Q2.txt
205477262	7	C	ESOMEPRAZOLE	1		UNK	ESOMEPRAZOLE	DRUG22Q2.txt
205477262	8	C	ROSUVASTATIN	1		UNK	ROSUVASTATIN	DRUG22Q2.txt
205477262	9	C	QUETIAPINE	1		UNK	QUETIAPINE	DRUG22Q2.txt
205477262	10	C	NALOXONE HYDROCHLORIDE OXYCODONE HYDROCHLORIDE	1		UNK	NALOXONE HYDROCHLORIDE OXYCODONE HYDROCHLORIDE	DRUG22Q2.txt
205477262	11	C	ACETAMINOPHEN	1		UNK	ACETAMINOPHEN	DRUG22Q2.txt
205539513	1	PS	ZEPZELCA	1		2.6 milligram/sq. meter	LURBINECTEDIN	DRUG23Q2.txt
205540562	1	PS	ZEPZELCA	1		UNK	LURBINECTEDIN	DRUG22Q1.txt
205899181	1	PS	ZEPZELCA	1	Intravenous drip	OTHER FREQUENCY : every 21 days;?	LURBINECTEDIN	DRUG22Q1.txt
205899181	2	C	ALBUTEROL SULFATE	1			ALBUTEROL SULFATE	DRUG22Q1.txt
205899181	3	C	BENZONATATE	1			BENZONATATE	DRUG22Q1.txt
205899181	4	C	DEXAMETHASONE	1			DEXAMETHASONE	DRUG22Q1.txt
205899181	5	C	DIPHENHYDRAMINE	1			DIPHENHYDRAMINE	DRUG22Q1.txt
205899181	6	C	EXEMESTANE	1			EXEMESTANE	DRUG22Q1.txt
205899181	7	C	ONDANSETRON	1			ONDANSETRON	DRUG22Q1.txt
205899181	8	C	NEULASTA	1			PEGFILGRASTIM	DRUG22Q1.txt
205988103	1	PS	LURBINECTEDIN	1	Intravenous (not otherwise specified)	0.9 mg/sq. meter, D1Q3W	LURBINECTEDIN	DRUG22Q2.txt
205988103	2	SS	LURBINECTEDIN	1	Intravenous (not otherwise specified)	3.2 mg/m2	LURBINECTEDIN	DRUG22Q2.txt
205988103	3	SS	ITRACONAZOLE	1	Oral	200 milligram, D-4D8	ITRACONAZOLE	DRUG22Q2.txt
205988103	4	C	AMOXICILLIN	1		UNK	AMOXICILLIN	DRUG22Q2.txt
205988103	5	C	ASPIRIN	1		UNK	ASPIRIN	DRUG22Q2.txt
205988103	6	C	NAPROXEN	1		UNK	NAPROXEN	DRUG22Q2.txt
205988103	7	C	ACETAMINOPHEN	1		UNK	ACETAMINOPHEN	DRUG22Q2.txt
205988103	8	C	CHLORPHENIRAMINE TANNATE	1		UNK	CHLORPHENIRAMINE TANNATE	DRUG22Q2.txt
205988103	9	C	CHLORPHENIRAMINE TANNATE	1		UNK	CHLORPHENIRAMINE TANNATE	DRUG22Q2.txt
205988103	10	C	DEXTROMETHORPHAN	1		UNK	DEXTROMETHORPHAN	DRUG22Q2.txt
205988103	11	C	CAFFEINE	1		UNK	CAFFEINE	DRUG22Q2.txt
205988103	12	C	ASCORBIC ACID	1		UNK	ASCORBIC ACID	DRUG22Q2.txt
205988103	13	C	DEXAMETHASONE	1	Intravenous (not otherwise specified)	8 milligram	DEXAMETHASONE	DRUG22Q2.txt
205988103	14	C	DEXAMETHASONE	1	Intravenous (not otherwise specified)	4 milligram, qd	DEXAMETHASONE	DRUG22Q2.txt
205988103	15	C	DEXAMETHASONE	1	Intravenous (not otherwise specified)	4 milligram, bid	DEXAMETHASONE	DRUG22Q2.txt
205988103	16	C	ONDANSETRON	1	Intravenous (not otherwise specified)	8 milligram	ONDANSETRON	DRUG22Q2.txt
205988103	17	C	METOCLOPRAMIDE HYDROCHLORIDE	1		UNK	METOCLOPRAMIDE HYDROCHLORIDE	DRUG22Q2.txt
205988103	18	C	FILGRASTIM	1	Subcutaneous	300 microgram, qd	FILGRASTIM	DRUG22Q2.txt
205988741	1	PS	ZEPZELCA	1		UNK	LURBINECTEDIN	DRUG22Q1.txt
206030844	1	PS	LURBINECTEDIN	1	Intravenous (not otherwise specified)	2.6 milligram/sq. meter, d1q3w	LURBINECTEDIN	DRUG22Q2.txt
206030844	2	SS	LURBINECTEDIN	1	Intravenous (not otherwise specified)	4.7 milligram, Cycle 04-DAY 1	LURBINECTEDIN	DRUG22Q2.txt
206030844	3	SS	IRINOTECAN	1	Intravenous (not otherwise specified)	60 milligram/sq. meter, D1D8Q3W	IRINOTECAN	DRUG22Q2.txt
206030844	4	SS	IRINOTECAN	1	Intravenous (not otherwise specified)	109 milligram, Cycle 04-DAY 1	IRINOTECAN	DRUG22Q2.txt
206030844	5	C	SIMVASTATIN	1		UNK	SIMVASTATIN	DRUG22Q2.txt
206030844	6	C	ENALAPRIL	1		UNK	ENALAPRIL	DRUG22Q2.txt
206030844	7	C	TRAMADOL	1		UNK	TRAMADOL	DRUG22Q2.txt
206030844	8	C	DEXKETOPROFEN	1		UNK	DEXKETOPROFEN	DRUG22Q2.txt
206030844	9	C	GRANULOCYTE COLONY STIMULATING FACTOR NOS	1		UNK	GRANULOCYTE COLONY STIMULATING FACTOR NOS	DRUG22Q2.txt
206030844	10	C	ATROPINE	1		UNK	ATROPINE	DRUG22Q2.txt
206030844	11	C	METAMIZOL	1		UNK	METAMIZOLE SODIUM	DRUG22Q2.txt
206030844	12	C	ACETAMINOPHEN	1		UNK	ACETAMINOPHEN	DRUG22Q2.txt
206030844	13	C	DEXAMETHASONE	1		UNK	DEXAMETHASONE	DRUG22Q2.txt
206030844	14	C	ONDANSETRON	1		UNK	ONDANSETRON	DRUG22Q2.txt
206174792	1	PS	ZEPZELCA	1		UNK	LURBINECTEDIN	DRUG22Q3.txt
206379711	1	PS	ZEPZELCA	1			LURBINECTEDIN	DRUG22Q1.txt
206559911	1	PS	ZEPZELCA	1			LURBINECTEDIN	DRUG22Q1.txt
206858956	1	PS	LURBINECTEDIN	1	Intravenous (not otherwise specified)	2 milligram/sq. meter, D1Q3W	LURBINECTEDIN	DRUG23Q2.txt
206858956	2	SS	IRINOTECAN	1	Intravenous (not otherwise specified)	75 milligram/sq. meter	IRINOTECAN	DRUG23Q2.txt
206858956	3	C	LEVOTHYROXINE SODIUM	1		UNK	LEVOTHYROXINE SODIUM	DRUG23Q2.txt
206858956	4	C	ZOLPIDEM	1		UNK	ZOLPIDEM TARTRATE	DRUG23Q2.txt
206858956	5	C	LORMETAZEPAM	1		UNK	LORMETAZEPAM	DRUG23Q2.txt
206858956	6	C	HEPARIN	1		UNK	HEPARIN SODIUM	DRUG23Q2.txt
206858956	7	C	ESOMEPRAZOLE	1		UNK	ESOMEPRAZOLE	DRUG23Q2.txt
206858956	8	C	ROSUVASTATIN	1		UNK	ROSUVASTATIN	DRUG23Q2.txt
206858956	9	C	QUETIAPINE	1		UNK	QUETIAPINE	DRUG23Q2.txt
206858956	10	C	NALOXONE HYDROCHLORIDE OXYCODONE HYDROCHLORIDE	1		UNK	NALOXONE HYDROCHLORIDE OXYCODONE HYDROCHLORIDE	DRUG23Q2.txt
206858956	11	C	ACETAMINOPHEN	1		UNK	ACETAMINOPHEN	DRUG23Q2.txt
206858956	12	C	DEXAMETHASONE	1		UNK	DEXAMETHASONE	DRUG23Q2.txt
206858956	13	C	ONDANSETRON	1		UNK	ONDANSETRON	DRUG23Q2.txt
206858956	14	C	ATROPINE	1	Subcutaneous	0.5 milligram	ATROPINE	DRUG23Q2.txt
206858956	15	C	POTASSIUM CHLORIDE	1		UNK	POTASSIUM CHLORIDE	DRUG23Q2.txt
206858956	16	C	ALPRAZOLAM	1		UNK	ALPRAZOLAM	DRUG23Q2.txt
206858956	17	C	GRANULOCYTE COLONY STIMULATING FACTOR NOS	1		UNK	GRANULOCYTE COLONY STIMULATING FACTOR NOS	DRUG23Q2.txt
207026865	1	PS	LURBINECTEDIN	1	Intravenous (not otherwise specified)	3.68 milligram, Cycle: Cycles 1 to 4, Day 1	LURBINECTEDIN	DRUG22Q2.txt
207026865	2	SS	LURBINECTEDIN	1	Intravenous (not otherwise specified)	2.76 milligram, Cycle: Cycle 5, Day 1	LURBINECTEDIN	DRUG22Q2.txt
207026865	3	SS	IRINOTECAN	1	Intravenous (not otherwise specified)	143.25 milligram, Cycle: Cycle 1 Day 1 + Day 8	IRINOTECAN	DRUG22Q2.txt
207026865	4	SS	IRINOTECAN	1	Intravenous (not otherwise specified)	110.4 milligram, Cycle: Cycle 2 to 5	IRINOTECAN	DRUG22Q2.txt
207026865	5	C	LEVOTHYROXINE	1		UNK	LEVOTHYROXINE	DRUG22Q2.txt
207026865	6	C	METAMIZOLE	1		UNK	METAMIZOLE	DRUG22Q2.txt
207026865	7	C	ACETAMINOPHEN	1		UNK	ACETAMINOPHEN	DRUG22Q2.txt
207026865	8	C	AMLODIPINE	1		UNK	AMLODIPINE BESYLATE	DRUG22Q2.txt
207026865	9	C	LOPERAMIDE	1		UNK	LOPERAMIDE	DRUG22Q2.txt
207026865	10	C	CHOLECALCIFEROL	1		UNK	CHOLECALCIFEROL	DRUG22Q2.txt
207026865	11	C	ACETYLCYSTEINE	1		UNK	ACETYLCYSTEINE	DRUG22Q2.txt
207026865	12	C	ONDANSETRON	1	Intravenous (not otherwise specified)	8 milligram	ONDANSETRON	DRUG22Q2.txt
207026865	13	C	PREDNISONE	1		UNK	PREDNISONE	DRUG22Q2.txt
207026865	14	C	PREDNISONE	1		UNK	PREDNISONE	DRUG22Q2.txt
207026865	15	C	PREDNISONE	1		UNK	PREDNISONE	DRUG22Q2.txt
207026865	16	C	DOMPERIDONE	1		UNK	DOMPERIDONE	DRUG22Q2.txt
207026865	17	C	FIDAXOMICIN	1		UNK	FIDAXOMICIN	DRUG22Q2.txt
207026865	18	C	POTASSIUM M	1		UNK		DRUG22Q2.txt
207026865	19	C	OMEPRAZOLE	1		UNK	OMEPRAZOLE	DRUG22Q2.txt
207026865	20	C	OMEPRAZOLE	1		UNK	OMEPRAZOLE	DRUG22Q2.txt
207026865	21	C	FAMOTIDINE	1		UNK	FAMOTIDINE	DRUG22Q2.txt
207026865	22	C	PANCRELIPASE	1		UNK	PANCRELIPASE	DRUG22Q2.txt
207026865	23	C	FILGRASTIM	1		UNK	FILGRASTIM	DRUG22Q2.txt
207026865	24	C	DEXAMETHASONE	1		UNK	DEXAMETHASONE	DRUG22Q2.txt
207026865	25	C	DEXAMETHASONE	1	Intravenous (not otherwise specified)	8 milligram	DEXAMETHASONE	DRUG22Q2.txt
207026865	26	C	AMOXICILLIN CLAVULANIC ACID	1		duration 10 days	AMOXICILLIN CLAVULANIC ACID	DRUG22Q2.txt
207120491	1	PS	ZEPZELCA	1		UNK	LURBINECTEDIN	DRUG22Q2.txt
207120491	2	SS	TALAZOPARIB	1		UNK	TALAZOPARIB	DRUG22Q2.txt
207120491	3	SS	ATEZOLIZUMAB	1		UNK	ATEZOLIZUMAB	DRUG22Q2.txt
207120491	4	SS	ATEZOLIZUMAB	1			ATEZOLIZUMAB	DRUG22Q2.txt
207299291	1	PS	LURBINECTEDIN	1	Intravenous drip	OTHER FREQUENCY : every 21 days;?	LURBINECTEDIN	DRUG22Q2.txt
207300011	1	PS	LURBINECTEDIN	1	Intravenous drip	OTHER FREQUENCY : every 21 days;?	LURBINECTEDIN	DRUG22Q2.txt
207300101	1	PS	LURBINECTEDIN	1	Intravenous drip	OTHER FREQUENCY : every 21 days;?	LURBINECTEDIN	DRUG22Q2.txt
207300351	1	PS	LURBINECTEDIN	1	Intravenous drip	OTHER FREQUENCY : every 21 days;?	LURBINECTEDIN	DRUG22Q2.txt
207300361	1	PS	LURBINECTEDIN	1	Intravenous drip	OTHER FREQUENCY : every 21 days;?	LURBINECTEDIN	DRUG22Q2.txt
207300381	1	PS	LURBINECTEDIN	1	Intravenous drip	OTHER FREQUENCY : every 21 days;?	LURBINECTEDIN	DRUG22Q2.txt
207300411	1	PS	LURBINECTEDIN	1	Intravenous drip	Frequency : Every three weeks;?	LURBINECTEDIN	DRUG22Q2.txt
207322951	1	PS	LURBINECTEDIN	1			LURBINECTEDIN	DRUG22Q2.txt
207365811	1	PS	LURBINECTEDIN	1		UNK	LURBINECTEDIN	DRUG22Q2.txt
207369512	1	PS	LURBINECTEDIN	1	Intravenous (not otherwise specified)	6.24 milligram, Q6W	LURBINECTEDIN	DRUG22Q2.txt
207369512	2	SS	LURBINECTEDIN	1	Intravenous (not otherwise specified)	3.2 milligram/sq. meter	LURBINECTEDIN	DRUG22Q2.txt
207417241	1	PS	LURBINECTEDIN	1		UNK	LURBINECTEDIN	DRUG22Q2.txt
207663541	1	PS	ZEPZELCA	1		3.2 milligram/sq. meter, Only 1 cycle	LURBINECTEDIN	DRUG22Q2.txt
207768791	1	PS	ZEPZELCA	1	Intravenous (not otherwise specified)	6 milligram, total	LURBINECTEDIN	DRUG22Q2.txt
208050231	1	PS	ZEPZELCA	1		UNK	LURBINECTEDIN	DRUG22Q2.txt
208051052	1	PS	LURBINECTEDIN	1			LURBINECTEDIN	DRUG22Q3.txt
208111674	1	PS	ZEPZELCA	1	Intravenous (not otherwise specified)	5.4 milligram, Cycle 19	LURBINECTEDIN	DRUG22Q3.txt
208409922	1	PS	LURBINECTEDIN	1			LURBINECTEDIN	DRUG22Q2.txt
208411165	1	PS	LURBINECTEDIN	1	Intravenous (not otherwise specified)	4.8 milligram, CYCLE 01-DAY 1	LURBINECTEDIN	DRUG22Q3.txt
208411165	2	SS	IRINOTECAN	1	Intravenous (not otherwise specified)	92 milligram, CYCLE 01-DAY 1	IRINOTECAN	DRUG22Q3.txt
208411165	3	C	DEXAMETHASONE	1		UNK	DEXAMETHASONE	DRUG22Q3.txt
208411165	4	C	ONDANSETRON	1		UNK	ONDANSETRON	DRUG22Q3.txt
208411165	5	C	GRANULOCYTE COLONY STIMULATING FACTOR NOS	1		UNK	GRANULOCYTE COLONY STIMULATING FACTOR NOS	DRUG22Q3.txt
208411165	6	C	FILGRASTIM	1		UNK	FILGRASTIM	DRUG22Q3.txt
208411165	7	C	OXYCODONE	1		UNK	OXYCODONE	DRUG22Q3.txt
208411165	8	C	METAMIZOLE	1		UNK	METAMIZOLE	DRUG22Q3.txt
208411165	9	C	DEXKETOPROFEN	1		UNK	DEXKETOPROFEN	DRUG22Q3.txt
208411165	10	C	PREGABALIN	1		UNK	PREGABALIN	DRUG22Q3.txt
208411165	11	C	ATROPINE	1		UNK	ATROPINE	DRUG22Q3.txt
208411165	12	C	LORAZEPAM	1		UNK	LORAZEPAM	DRUG22Q3.txt
208411165	13	C	OMEPRAZOLE	1		UNK	OMEPRAZOLE	DRUG22Q3.txt
208639791	1	PS	LURBINECTEDIN	1		UNK	LURBINECTEDIN	DRUG22Q2.txt
208640602	1	PS	ZEPZELCA	1		Cycle1	LURBINECTEDIN	DRUG22Q4.txt
208640602	2	SS	ZEPZELCA	1		Cycle2	LURBINECTEDIN	DRUG22Q4.txt
208640602	3	SS	ZEPZELCA	1		Cycle3	LURBINECTEDIN	DRUG22Q4.txt
208640602	4	SS	ZEPZELCA	1		Cycle4	LURBINECTEDIN	DRUG22Q4.txt
208640602	5	SS	PLATINUM	1		UNK	PLATINUM	DRUG22Q4.txt
208922862	1	PS	LURBINECTEDIN	1		UNK	LURBINECTEDIN	DRUG22Q2.txt
208922932	1	PS	ZEPZELCA	1			LURBINECTEDIN	DRUG22Q2.txt
209279134	1	PS	LURBINECTEDIN	1		UNK	LURBINECTEDIN	DRUG23Q1.txt
209279134	2	SS	IPILIMUMAB	1		UNK	IPILIMUMAB	DRUG23Q1.txt
209279134	3	SS	NIVOLUMAB	1		UNK	NIVOLUMAB	DRUG23Q1.txt
209342701	1	PS	ZEPZELCA	1			LURBINECTEDIN	DRUG22Q2.txt
209473205	1	PS	LURBINECTEDIN	1		UNK	LURBINECTEDIN	DRUG23Q2.txt
209473205	2	SS	NIVOLUMAB	1		UNK	NIVOLUMAB	DRUG23Q2.txt
209473205	3	SS	IPILIMUMAB	1		UNK	IPILIMUMAB	DRUG23Q2.txt
209760231	1	PS	LURBINECTEDIN	1			LURBINECTEDIN	DRUG22Q2.txt
209888801	1	PS	LURBINECTEDIN	1	Unknown	UNK	LURBINECTEDIN	DRUG22Q2.txt
209888801	2	SS	LURBINECTEDIN	1	Unknown	2.6 milligram/sq. meter, most recent dose	LURBINECTEDIN	DRUG22Q2.txt
209888801	3	SS	NIVOLUMAB	1	Unknown	UNK	NIVOLUMAB	DRUG22Q2.txt
209888801	4	SS	NIVOLUMAB	1		1 milligram/kilogram	NIVOLUMAB	DRUG22Q2.txt
209888801	5	SS	IPILIMUMAB	1	Endocervical	3 milligram/kilogram	IPILIMUMAB	DRUG22Q2.txt
209888801	6	SS	IPILIMUMAB	1		3 milligram/kilogram	IPILIMUMAB	DRUG22Q2.txt
210588221	1	PS	ZEPZELCA	1		UNK	LURBINECTEDIN	DRUG22Q3.txt
210588231	1	PS	ZEPZELCA	1		UNK	LURBINECTEDIN	DRUG22Q3.txt
210588241	1	PS	LURBINECTEDIN	1			LURBINECTEDIN	DRUG22Q3.txt
210588251	1	PS	ZEPZELCA	1		Every four weeks	LURBINECTEDIN	DRUG22Q3.txt
210588261	1	PS	ZEPZELCA	1			LURBINECTEDIN	DRUG22Q3.txt
210588271	1	PS	LURBINECTEDIN	1		UNK	LURBINECTEDIN	DRUG22Q3.txt
210588291	1	PS	LURBINECTEDIN	1	Intravenous (not otherwise specified)	2.36 milligram/sq. meter, Q21days	LURBINECTEDIN	DRUG22Q3.txt
210588291	2	C	DOXEPIN	1	Oral	50 milligram	DOXEPIN	DRUG22Q3.txt
210588401	1	PS	ZEPZELCA	1		UNK	LURBINECTEDIN	DRUG22Q3.txt
210588411	1	PS	LURBINECTEDIN	1	Intravenous (not otherwise specified)	4 milligram	LURBINECTEDIN	DRUG22Q3.txt
210588421	1	PS	ZEPZELCA	1	Intravenous (not otherwise specified)	3.2 mg/m2 every 21 days	LURBINECTEDIN	DRUG22Q3.txt
210588421	2	SS	ZEPZELCA	1	Intravenous (not otherwise specified)	second dose	LURBINECTEDIN	DRUG22Q3.txt
210588431	1	PS	ZEPZELCA	1	Intravenous (not otherwise specified)	6.3 milligram, First dose	LURBINECTEDIN	DRUG22Q3.txt
210588441	1	PS	ZEPZELCA	1			LURBINECTEDIN	DRUG22Q3.txt
210588451	1	PS	LURBINECTEDIN	1	Intravenous (not otherwise specified)	UNK	LURBINECTEDIN	DRUG22Q3.txt
210588461	1	PS	ZEPZELCA	1	Intravenous (not otherwise specified)	100cc bag	LURBINECTEDIN	DRUG22Q3.txt
210588471	1	PS	LURBINECTEDIN	1	Intravenous (not otherwise specified)	UNK	LURBINECTEDIN	DRUG22Q3.txt
210588481	1	PS	ZEPZELCA	1		UNK	LURBINECTEDIN	DRUG22Q3.txt
210588491	1	PS	ZEPZELCA	1	Intravenous (not otherwise specified)	3.2 milligram/sq. meter q3w, infusion	LURBINECTEDIN	DRUG22Q3.txt
210588501	1	PS	ZEPZELCA	1		UNK	LURBINECTEDIN	DRUG22Q3.txt
210588511	1	PS	ZEPZELCA	1		UNK	LURBINECTEDIN	DRUG22Q3.txt
210588522	1	PS	LURBINECTEDIN	1	Intravenous (not otherwise specified)	5 milligram	LURBINECTEDIN	DRUG22Q3.txt
210588522	2	C	ATORVASTATIN	1		UNK	ATORVASTATIN	DRUG22Q3.txt
210588522	3	C	HYDROCHLOROTHIAZIDE VALSARTAN	1		UNK	HYDROCHLOROTHIAZIDE VALSARTAN	DRUG22Q3.txt
210588522	4	C	LANSOPRAZOLE	1		UNK	LANSOPRAZOLE	DRUG22Q3.txt
210588531	1	PS	ZEPZELCA	1	Intravenous (not otherwise specified)	UNK	LURBINECTEDIN	DRUG22Q3.txt
210588541	1	PS	LURBINECTEDIN	1	Intravenous (not otherwise specified)	Frequency: 4 milligram CYCLE 4	LURBINECTEDIN	DRUG22Q3.txt
210588551	1	PS	ZEPZELCA	1	Intravenous (not otherwise specified)	3.2 milligram/sq. meter every 3 weeks	LURBINECTEDIN	DRUG22Q3.txt
210588551	2	C	METHOTREXATE	1		UNK	METHOTREXATE	DRUG22Q3.txt
210588551	3	C	METHOTREXATE	1		Frequency: 3.2 milligram/sq. meter every 3 weeks	METHOTREXATE	DRUG22Q3.txt
210588551	4	C	XARELTO	1		UNK	RIVAROXABAN	DRUG22Q3.txt
210588551	5	C	PREDNISONE	1		UNK	PREDNISONE	DRUG22Q3.txt
210588551	6	C	PREDNISONE	1		Frequency: 3.2 milligram/sq. meter every 3 weeks	PREDNISONE	DRUG22Q3.txt
210588561	1	PS	ZEPZELCA	1		UNK	LURBINECTEDIN	DRUG22Q3.txt
210588571	1	PS	ZEPZELCA	1	Intravenous (not otherwise specified)	UNK	LURBINECTEDIN	DRUG22Q3.txt
210588581	1	PS	LURBINECTEDIN	1	Intravenous (not otherwise specified)	4.5 milligram	LURBINECTEDIN	DRUG22Q3.txt
210588591	1	PS	ZEPZELCA	1	Intravenous (not otherwise specified)	3.2 milligram/sq. meter, qd	LURBINECTEDIN	DRUG22Q3.txt
210588601	1	PS	ZEPZELCA	1			LURBINECTEDIN	DRUG22Q3.txt
210588611	1	PS	ZEPZELCA	1		3.2 milligram/sq. meter, received 6.1mg	LURBINECTEDIN	DRUG22Q3.txt
210588621	1	PS	LURBINECTEDIN	1	Intravenous (not otherwise specified)	Unknown	LURBINECTEDIN	DRUG22Q3.txt
210588631	1	PS	ZEPZELCA	1			LURBINECTEDIN	DRUG22Q3.txt
210588651	1	PS	LURBINECTEDIN	1	Intravenous (not otherwise specified)	6 milligram	LURBINECTEDIN	DRUG22Q3.txt
210588651	2	SS	LURBINECTEDIN	1	Intravenous (not otherwise specified)	4 milligram	LURBINECTEDIN	DRUG22Q3.txt
210588651	3	C	ONDANSETRON	1			ONDANSETRON	DRUG22Q3.txt
210588651	4	C	METHYLPREDNISOLONE	1		UNK	METHYLPREDNISOLONE	DRUG22Q3.txt
210588651	5	C	OXYCODONE	1			OXYCODONE	DRUG22Q3.txt
210596561	1	PS	ZEPZELCA	1			LURBINECTEDIN	DRUG22Q3.txt
210654771	1	PS	ZEPZELCA	1		3.2 milligram/sq. meter, 2 cycles	LURBINECTEDIN	DRUG22Q3.txt
210654781	1	PS	ZEPZELCA	1	Intravenous (not otherwise specified)	3.2 milligram/sq. meter	LURBINECTEDIN	DRUG22Q3.txt
210654781	2	SS	ZEPZELCA	1	Intravenous (not otherwise specified)	2.56 milligram/sq. meter	LURBINECTEDIN	DRUG22Q3.txt
210654791	1	PS	LURBINECTEDIN	1	Unknown	4.5 milligram cycle 1 day 1	LURBINECTEDIN	DRUG22Q3.txt
210654791	2	SS	LURBINECTEDIN	1	Unknown	4.5 milligram cycle 2 day 1	LURBINECTEDIN	DRUG22Q3.txt
210654791	3	C	LANSOPRAZOLE	1		UNK	LANSOPRAZOLE	DRUG22Q3.txt
210654791	4	C	SERTRALINE	1		UNK	SERTRALINE HYDROCHLORIDE	DRUG22Q3.txt
210654791	5	C	HERBALS SENNOSIDES	1		UNK	HERBALS SENNOSIDES	DRUG22Q3.txt
210654791	6	C	FUROSEMIDE	1		UNK	FUROSEMIDE	DRUG22Q3.txt
210654791	7	C	DEXAMETHASONE	1		UNK	DEXAMETHASONE	DRUG22Q3.txt
210654791	8	C	POLYETHYLENE GLYCOL 3350 POTASSIUM CHLORIDE SODIUM BICARBONATE SODIUM CHLORIDE	1		UNK	POLYETHYLENE GLYCOL 3350 POTASSIUM CHLORIDE SODIUM BICARBONATE SODIUM CHLORIDE	DRUG22Q3.txt
210654791	9	C	METOCLOPRAMIDE	1		UNK	METOCLOPRAMIDE	DRUG22Q3.txt
210654791	10	C	ACETAMINOPHEN	1		UNK	ACETAMINOPHEN	DRUG22Q3.txt
210654791	11	C	XANAX	1		UNK	ALPRAZOLAM	DRUG22Q3.txt
211342241	1	PS	ZEPZELCA	1	Intravenous (not otherwise specified)	3.2 milligram/sq. meter	LURBINECTEDIN	DRUG22Q3.txt
211342241	2	SS	IMFINZI	1	Intravenous (not otherwise specified)	1500 milligram	DURVALUMAB	DRUG22Q3.txt
211634181	1	PS	LURBINECTEDIN	1		UNK	LURBINECTEDIN	DRUG22Q3.txt
211742694	1	PS	ZEPZELCA	1		5 milligram, single	LURBINECTEDIN	DRUG22Q4.txt
211742694	2	SS	TOPOTECAN	1		UNK	TOPOTECAN HYDROCHLORIDE	DRUG22Q4.txt
211798941	1	PS	ZEPZELCA	1	Intravenous (not otherwise specified)	3.2 milligram/sq. meter	LURBINECTEDIN	DRUG22Q3.txt
212130291	1	PS	ZEPZELCA	1			LURBINECTEDIN	DRUG22Q3.txt
212188211	1	PS	LURBINECTEDIN	1	Intravenous (not otherwise specified)	3.2 milligram/sq. meter, Q3W	LURBINECTEDIN	DRUG22Q3.txt
212188211	2	C	ERGOCALCIFEROL	1	Oral	1 capsule once weekly	ERGOCALCIFEROL	DRUG22Q3.txt
212188211	3	C	GABAPENTIN	1	Oral	600 milligram, nightly	GABAPENTIN	DRUG22Q3.txt
212188211	4	C	LACTULOSE	1	Oral	15 milliliter, Q8H PRN	LACTULOSE	DRUG22Q3.txt
212188211	5	C	MELATONIN	1	Oral	5 milligram, nightly	MELATONIN	DRUG22Q3.txt
212188211	6	C	METHOCARBAMOL	1	Oral	500 milligram, Q12H PRN	METHOCARBAMOL	DRUG22Q3.txt
212188211	7	C	MS CONTIN	1	Oral	15 milligram, bid	MORPHINE SULFATE	DRUG22Q3.txt
212188211	8	C	MORPHINE SULFATE	1	Oral	7.5 milligram, prn Q4H	MORPHINE SULFATE	DRUG22Q3.txt
212188211	9	C	NALOXONE	1	Nasal	4 milligram, prn	NALOXONE	DRUG22Q3.txt
212188211	10	C	POLYETHYLENE GLYCOLS	1	Oral	17 gram, qd	POLYETHYLENE GLYCOLS	DRUG22Q3.txt
212188211	11	C	SENNA	1	Oral	4 dosage form, bid	SENNA LEAF SENNOSIDES SENNOSIDES A AND B	DRUG22Q3.txt
212188211	12	C	TRAMADOL	1	Oral	50 milligram, Q8H, prn	TRAMADOL	DRUG22Q3.txt
212338371	1	PS	ZEPZELCA	1			LURBINECTEDIN	DRUG22Q3.txt
212400752	1	PS	ZEPZELCA	1		4.5 milligram	LURBINECTEDIN	DRUG22Q3.txt
212400752	2	SS	ZEPZELCA	1		4.5 milligram	LURBINECTEDIN	DRUG22Q3.txt
212450214	1	PS	LURBINECTEDIN	1	Intravenous (not otherwise specified)	5.8 milligram, Q3 weeks	LURBINECTEDIN	DRUG23Q2.txt
212450214	2	C	ACETAMINOPHEN HYDROCODONE	1	Oral	7.5-10 milligram/325 milligram, prn	ACETAMINOPHEN HYDROCODONE	DRUG23Q2.txt
212450214	3	C	POTASSIUM CHLORIDE	1	Oral	40 milliequivalent, bid	POTASSIUM CHLORIDE	DRUG23Q2.txt
212450214	4	C	ATORVASTATIN	1	Oral	40 milligram, qd	ATORVASTATIN	DRUG23Q2.txt
212450214	5	C	CELECOXIB	1	Oral	2 milligram, qd	CELECOXIB	DRUG23Q2.txt
212450214	6	C	LISINOPRIL	1	Oral	20 milligram, qd	LISINOPRIL	DRUG23Q2.txt
212450214	7	C	METHOCARBAMOL	1	Oral	750 milligram. Q8hrs	METHOCARBAMOL	DRUG23Q2.txt
212450214	8	C	OMEPRAZOLE	1	Oral	20 milligram, qd	OMEPRAZOLE	DRUG23Q2.txt
212450214	9	C	SYNTHROID	1	Oral	100 microgram, qd	LEVOTHYROXINE SODIUM	DRUG23Q2.txt
212450214	10	C	CALCIUM GLUCONATE	1	Oral	650 milligram, qid	CALCIUM GLUCONATE	DRUG23Q2.txt
212450214	11	C	LEVEMIR	1	Subcutaneous	30 units, bid	INSULIN DETEMIR	DRUG23Q2.txt
212450214	12	C	INSULIN HUMAN	1	Subcutaneous	AC/HS, prn	INSULIN HUMAN	DRUG23Q2.txt
212725492	1	PS	LURBINECTEDIN	1			LURBINECTEDIN	DRUG22Q3.txt
212904106	1	PS	LURBINECTEDIN	1	Intravenous (not otherwise specified)	3.2 milligram/sq. meter	LURBINECTEDIN	DRUG23Q1.txt
212904106	2	C	METOCLOPRAMIDE	1		UNK	METOCLOPRAMIDE	DRUG23Q1.txt
212904106	3	C	ACETAMINOPHEN	1		UNK	ACETAMINOPHEN	DRUG23Q1.txt
212904106	4	C	MORPHINE SULFATE	1		UNK	MORPHINE SULFATE	DRUG23Q1.txt
212904106	5	C	OMEPRAZOLE	1		UNK	OMEPRAZOLE	DRUG23Q1.txt
212904106	6	C	PANCREATIN	1		UNK	PANCRELIPASE	DRUG23Q1.txt
212904106	7	C	CALCIUM	1		UNK	CALCIUM	DRUG23Q1.txt
212904106	8	C	VITAMIN D3	1		UNK	CHOLECALCIFEROL	DRUG23Q1.txt
212904106	9	C	CHOLECALCIFEROL	1		UNK	CHOLECALCIFEROL	DRUG23Q1.txt
212904106	10	C	DENOSUMAB	1		UNK	DENOSUMAB	DRUG23Q1.txt
212904106	11	C	DULOXETINE	1		UNK	DULOXETINE	DRUG23Q1.txt
212904106	12	C	ENOXAPARIN SODIUM	1		UNK	ENOXAPARIN SODIUM	DRUG23Q1.txt
212904106	13	C	LEVOTHYROXINE	1		UNK	LEVOTHYROXINE	DRUG23Q1.txt
212904106	14	C	LORAZEPAM	1		UNK	LORAZEPAM	DRUG23Q1.txt
212904106	15	C	DEXAMETHASONE	1	Intravenous (not otherwise specified)	8 milligram, qd	DEXAMETHASONE	DRUG23Q1.txt
212904106	16	C	ONDANSETRON	1	Intravenous (not otherwise specified)	UNK	ONDANSETRON	DRUG23Q1.txt
212939462	1	PS	LURBINECTEDIN	1	Intravenous (not otherwise specified)	5.9 milligram, Q3W, C1D1	LURBINECTEDIN	DRUG22Q3.txt
212939462	2	C	SODIUM CHLORIDE	1	Intravenous (not otherwise specified)	1 liter x 3days	SODIUM CHLORIDE	DRUG22Q3.txt
212939462	3	C	OMEPRAZOLE	1	Oral	40 milligram, qd	OMEPRAZOLE	DRUG22Q3.txt
212939462	4	C	ZYRTEC	1	Oral	10 milligram, prn	CETIRIZINE HYDROCHLORIDE	DRUG22Q3.txt
212939462	5	C	OXYCODONE AND ACETAMINOPHEN	1	Oral	5/325 milligram, qid (four times a day) prn (as needed)	ACETAMINOPHEN OXYCODONE HYDROCHLORIDE	DRUG22Q3.txt
212939462	6	C	OXYCONTIN	1	Oral	20 milligram, bid (two times a day) PRN (as needed)	OXYCODONE HYDROCHLORIDE	DRUG22Q3.txt
212939462	7	C	TYLENOL	1	Oral	100 milligram per millilitre, prn (as needed)	ACETAMINOPHEN	DRUG22Q3.txt
212939462	8	C	METOPROLOL SUCCINATE	1	Oral	50 milligram, qd (every day)	METOPROLOL SUCCINATE	DRUG22Q3.txt
212939462	9	C	METHOCARBAMOL	1	Oral	500 milligram, qd (every day)	METHOCARBAMOL	DRUG22Q3.txt
212939462	10	C	COMPAZINE	1	Oral	10 milligram, tid (three times a day)	PROCHLORPERAZINE MALEATE	DRUG22Q3.txt
212939462	11	C	ZOMETA	1	Intravenous (not otherwise specified)	4 milligram per 5 millilitre, QM (every month)	ZOLEDRONIC ACID	DRUG22Q3.txt
212939462	12	C	SODIUM CHLORIDE	1	Oral	1000 milligram, qd (every day)	SODIUM CHLORIDE	DRUG22Q3.txt
212939462	13	C	DEXAMETHASONE	1		4 milligram	DEXAMETHASONE	DRUG22Q3.txt
212939462	14	C	ONDANSETRON	1		8 milligram	ONDANSETRON	DRUG22Q3.txt
213151291	1	PS	ZEPZELCA	1	Intravenous (not otherwise specified)	3 milligram, days 1-3	LURBINECTEDIN	DRUG22Q3.txt
213151401	1	PS	ZEPZELCA	1	Intravenous (not otherwise specified)	3.2 milligram/sq. meter, every three weeks	LURBINECTEDIN	DRUG22Q3.txt
213151581	1	PS	ZEPZELCA	1	Intravenous (not otherwise specified)	3.2 milligram/sq. meter, every 3 weeks	LURBINECTEDIN	DRUG22Q3.txt
213155511	1	PS	ZEPZELCA	1	Intravenous (not otherwise specified)	3 milligram, days 1-3	LURBINECTEDIN	DRUG22Q3.txt
213155641	1	PS	ZEPZELCA	1	Intravenous (not otherwise specified)	7 milligram days 1, 8 every 3 weeks	LURBINECTEDIN	DRUG22Q3.txt
213155811	1	PS	ZEPZELCA	1		7 milligram days 1, 8 every 3 weeks	LURBINECTEDIN	DRUG22Q3.txt
2133837412	1	PS	LURBINECTEDIN	1	Intravenous (not otherwise specified)	5.4 milligram, every 3 weeks	LURBINECTEDIN	DRUG23Q2.txt
2133837412	2	SS	ATEZOLIZUMAB	1	Intravenous (not otherwise specified)	1200 milligram, 1 in 3 week	ATEZOLIZUMAB	DRUG23Q2.txt
2133837412	3	SS	CARBOPLATIN	1	Intravenous (not otherwise specified)	1200 milligram, every 3 weeks	CARBOPLATIN	DRUG23Q2.txt
2133837412	4	SS	CARBOPLATIN	1		UNK	CARBOPLATIN	DRUG23Q2.txt
2133837412	5	SS	ETOPOSIDE	1	Intravenous (not otherwise specified)	168 milligram	ETOPOSIDE	DRUG23Q2.txt
2133837412	6	SS	ETOPOSIDE	1	Intravenous (not otherwise specified)	126 milligram	ETOPOSIDE	DRUG23Q2.txt
2133837412	7	C	ASPIRIN	1		UNK	ASPIRIN	DRUG23Q2.txt
2133837412	8	C	AMLODIPINE	1		UNK	AMLODIPINE BESYLATE	DRUG23Q2.txt
2133837412	9	C	BISOPROLOL	1		UNK	BISOPROLOL	DRUG23Q2.txt
2133837412	10	C	DOXAZOSIN	1		UNK	DOXAZOSIN MESYLATE	DRUG23Q2.txt
2133837412	11	C	LISINOPRIL	1		UNK	LISINOPRIL	DRUG23Q2.txt
2133837412	12	C	HYDROCHLOROTHIAZIDE	1		UNK	HYDROCHLOROTHIAZIDE	DRUG23Q2.txt
2133837412	13	C	INSULIN GLARGINE	1		UNK	INSULIN GLARGINE	DRUG23Q2.txt
2133837412	14	C	INSULIN GLARGINE	1		UNK	INSULIN GLARGINE	DRUG23Q2.txt
2133837412	15	C	METFORMIN	1		UNK	METFORMIN HYDROCHLORIDE	DRUG23Q2.txt
2133837412	16	C	METFORMIN	1		UNK	METFORMIN HYDROCHLORIDE	DRUG23Q2.txt
2133837412	17	C	DEXAMETHASONE	1	Intravenous (not otherwise specified)	8 milligram, qd	DEXAMETHASONE	DRUG23Q2.txt
2133837412	18	C	DEXAMETHASONE	1	Intravenous (not otherwise specified)	8 milligram, qd	DEXAMETHASONE	DRUG23Q2.txt
2133837412	19	C	DEXAMETHASONE	1		UNK UNK, qd	DEXAMETHASONE	DRUG23Q2.txt
2133837412	20	C	ONDANSETRON	1		UNK	ONDANSETRON	DRUG23Q2.txt
2133837412	21	C	ONDANSETRON	1		UNK	ONDANSETRON	DRUG23Q2.txt
2133837412	22	C	ONDANSETRON	1		UNK	ONDANSETRON	DRUG23Q2.txt
2133837412	23	C	ONDANSETRON	1		UNK	ONDANSETRON	DRUG23Q2.txt
2133837412	24	C	PEGFILGRASTIM	1	Subcutaneous	6 milligram, qd	PEGFILGRASTIM	DRUG23Q2.txt
2133837412	25	C	PEGFILGRASTIM	1	Subcutaneous	6 milligram, qd	PEGFILGRASTIM	DRUG23Q2.txt
2133837412	26	C	ENOXAPARIN	1		UNK	ENOXAPARIN	DRUG23Q2.txt
2133837412	27	C	INSULIN NOS	1		UNK	INSULIN NOS	DRUG23Q2.txt
2133837412	28	C	INSULIN NOS	1		UNK	INSULIN NOS	DRUG23Q2.txt
2133837412	29	C	OMEPRAZOLE	1		UNK	OMEPRAZOLE	DRUG23Q2.txt
2133837412	30	C	COTRIMOXAZOLE	1		UNK	SULFAMETHOXAZOLE TRIMETHOPRIM	DRUG23Q2.txt
2133837412	31	C	ENALAPRIL	1		UNK	ENALAPRIL	DRUG23Q2.txt
2133837412	32	C	LEUCOVORIN CALCIUM	1		UNK	LEUCOVORIN CALCIUM	DRUG23Q2.txt
2133837412	33	C	METOCLOPRAMIDE	1		UNK	METOCLOPRAMIDE	DRUG23Q2.txt
2133837412	34	C	POLYETHYLENE GLYCOL 3350 POTASSIUM CHLORIDE SODIUM BICARBONATE SODIUM CHLORIDE	1		UNK	POLYETHYLENE GLYCOL 3350 POTASSIUM CHLORIDE SODIUM BICARBONATE SODIUM CHLORIDE	DRUG23Q2.txt
2133837412	35	C	IPRATROPIUM BROMIDE	1		UNK	IPRATROPIUM BROMIDE IPRATROPIUM BROMIDE ANHYDROUS	DRUG23Q2.txt
2133837412	36	C	IPRATROPIUM BROMIDE	1		UNK	IPRATROPIUM BROMIDE IPRATROPIUM BROMIDE ANHYDROUS	DRUG23Q2.txt
2133837412	37	C	METAMIZOLE	1		UNK	METAMIZOLE	DRUG23Q2.txt
2133837412	38	C	INSULIN HUMAN	1		UNK	INSULIN HUMAN	DRUG23Q2.txt
2133837412	39	C	FOSAMAX	1		UNK	ALENDRONATE SODIUM	DRUG23Q2.txt
213708815	1	PS	LURBINECTEDIN	1	Intravenous (not otherwise specified)	2 milligram/sq. meter	LURBINECTEDIN	DRUG23Q2.txt
213708815	2	SS	IRINOTECAN	1	Intravenous (not otherwise specified)	75 milligram/sq. meter	IRINOTECAN	DRUG23Q2.txt
213708815	3	C	FOLIC ACID	1		UNK	FOLIC ACID	DRUG23Q2.txt
213708815	4	C	FUROSEMIDE	1		UNK	FUROSEMIDE	DRUG23Q2.txt
213708815	5	C	OXYBUTYNIN	1		UNK	OXYBUTYNIN	DRUG23Q2.txt
213708815	6	C	DUPROST DUTASTERIDE	2		UNK		DRUG23Q2.txt
213708815	7	C	SULFAMETHOXAZOLE TRIMETHOPRIM	1		UNK	SULFAMETHOXAZOLE TRIMETHOPRIM	DRUG23Q2.txt
213708815	8	C	OMEPRAZOLE	1		UNK	OMEPRAZOLE	DRUG23Q2.txt
213708815	9	C	FENTANYL	1		UNK	FENTANYL	DRUG23Q2.txt
213708815	10	C	NALOXONE HYDROCHLORIDE OXYCODONE HYDROCHLORIDE	1		UNK	NALOXONE HYDROCHLORIDE OXYCODONE HYDROCHLORIDE	DRUG23Q2.txt
213708815	11	C	DEXAMETHASONE	1		UNK	DEXAMETHASONE	DRUG23Q2.txt
213708815	12	C	ONDANSETRON HYDROCHLORIDE	1		UNK	ONDANSETRON HYDROCHLORIDE	DRUG23Q2.txt
213708815	13	C	ATROPINE	1		UNK	ATROPINE	DRUG23Q2.txt
213708815	14	C	GRANULOCYTE COLONY STIMULATING FACTOR NOS	1		UNK	GRANULOCYTE COLONY STIMULATING FACTOR NOS	DRUG23Q2.txt
213820266	1	PS	LURBINECTEDIN	1	Intravenous (not otherwise specified)	6.9 milligram, Q3W	LURBINECTEDIN	DRUG23Q2.txt
213820266	2	C	JANUVIA	1	Oral	100 milligram, qd	SITAGLIPTIN PHOSPHATE	DRUG23Q2.txt
213820266	3	C	BUPROPION HYDROCHLORIDE XL	1	Oral	300 milligram, qd	BUPROPION HYDROCHLORIDE	DRUG23Q2.txt
213820266	4	C	GLIPIZIDE	1	Oral	5 milligram, bid	GLIPIZIDE	DRUG23Q2.txt
213820266	5	C	TRAMADOL	1	Oral	50 milligram	TRAMADOL	DRUG23Q2.txt
213820266	6	C	LOSARTAN	1	Oral	100 milligram, qd	LOSARTAN	DRUG23Q2.txt
213820266	7	C	GABAPENTIN	1	Oral	800 milligram, qid	GABAPENTIN	DRUG23Q2.txt
213820266	8	C	ASPIRIN	1	Oral	81 milligram, qd	ASPIRIN	DRUG23Q2.txt
213820266	9	C	FUROSEMIDE	1	Oral	20 milligram, prn	FUROSEMIDE	DRUG23Q2.txt
213820266	10	C	METOPROLOL	1	Oral	25 milligram, qd	METOPROLOL	DRUG23Q2.txt
213820266	11	C	NOVOLOG	1	Subcutaneous	100 international unit, qd	INSULIN ASPART	DRUG23Q2.txt
213820266	12	C	OZEMPIC	1	Subcutaneous	1-4 mg/ml, QW	SEMAGLUTIDE	DRUG23Q2.txt
213820266	13	C	NORCO	1	Oral	5/325 mg prn	ACETAMINOPHEN HYDROCODONE BITARTRATE	DRUG23Q2.txt
213820266	14	C	FERROUS SULFATE	1	Oral	325 milligram, qd	FERROUS SULFATE	DRUG23Q2.txt
213820266	15	C	LIPITOR	1	Oral	40 milligram	ATORVASTATIN CALCIUM	DRUG23Q2.txt
213820266	16	C	PRAMIPEXOLE	1	Oral	0.124 milligram, QHS	PRAMIPEXOLE	DRUG23Q2.txt
214369822	1	PS	ZEPZELCA	1	Intravenous (not otherwise specified)	5.7 milligram	LURBINECTEDIN	DRUG22Q4.txt
214369822	2	C	DEXAMETHASONE	1		UNK	DEXAMETHASONE	DRUG22Q4.txt
214369822	3	C	GRANISETRON	1		UNK	GRANISETRON	DRUG22Q4.txt
214369822	4	C	CANDESARTAN	1		UNK	CANDESARTAN	DRUG22Q4.txt
214369822	5	C	BISOPROLOL	1		UNK	BISOPROLOL	DRUG22Q4.txt
214369822	6	C	EDOXABAN TOSYLATE	1		UNK	EDOXABAN TOSYLATE	DRUG22Q4.txt
214369822	7	C	PANTOPRAZOLE	1		UNK	PANTOPRAZOLE	DRUG22Q4.txt
214369822	8	C	CHOLECALCIFEROL	1		UNK	CHOLECALCIFEROL	DRUG22Q4.txt
214369822	9	C	DEXAMETHASONE	1		UNK	DEXAMETHASONE	DRUG22Q4.txt
214369822	10	C	IBUPROFEN	1		UNK	IBUPROFEN	DRUG22Q4.txt
214369822	11	C	NALOXONE HYDROCHLORIDE TILIDINE HYDROCHLORIDE	1		UNK	NALOXONE HYDROCHLORIDE TILIDINE HYDROCHLORIDE	DRUG22Q4.txt
214369822	12	C	MAGNESIUM	1		UNK	MAGNESIUM	DRUG22Q4.txt
214369822	13	C	METAMIZOLE	1		UNK	METAMIZOLE	DRUG22Q4.txt
214369822	14	C	TRAMADOL	1		UNK	TRAMADOL	DRUG22Q4.txt
214369822	15	C	LEFAX ACTIVOLAX	1		UNK		DRUG22Q4.txt
214369822	16	C	ZOFRAN	1		UNK	ONDANSETRON HYDROCHLORIDE	DRUG22Q4.txt
214369822	17	C	TAVOR LORAZEPAM	1		UNK	LORAZEPAM	DRUG22Q4.txt
214369822	18	C	TORSEMIDE	1		UNK	TORSEMIDE	DRUG22Q4.txt
214369822	19	C	NEULASTA	1		UNK	PEGFILGRASTIM	DRUG22Q4.txt
214984681	1	PS	ZEPZELCA	1	Other	OTHER FREQUENCY : Q 3 WEEKS;?OTHER ROUTE : IV INFUSION;?	LURBINECTEDIN	DRUG22Q4.txt
214984681	2	C	METFORMIN	1			METFORMIN HYDROCHLORIDE	DRUG22Q4.txt
214996581	1	PS	LURBINECTEDIN	1			LURBINECTEDIN	DRUG22Q4.txt
215041421	1	PS	LURBINECTEDIN	1		UNK	LURBINECTEDIN	DRUG22Q4.txt
215361194	1	PS	ZEPZELCA	1		UNK	LURBINECTEDIN	DRUG23Q2.txt
215513745	1	PS	LURBINECTEDIN	1	Intravenous (not otherwise specified)	7 milligram, 1 in 21 days	LURBINECTEDIN	DRUG22Q4.txt
215513745	2	SS	LURBINECTEDIN	1	Intravenous (not otherwise specified)	7 milligram, (3.2 mg/m2,1 in 3 wk)	LURBINECTEDIN	DRUG22Q4.txt
215513745	3	SS	ATEZOLIZUMAB	1	Intravenous (not otherwise specified)	1200 milligram, 1 in 21 days	ATEZOLIZUMAB	DRUG22Q4.txt
215513745	4	SS	CARBOPLATIN	1	Intravenous (not otherwise specified)	788 milligram, 1 in 3 wk	CARBOPLATIN	DRUG22Q4.txt
215513745	5	SS	ETOPOSIDE	1	Intravenous (not otherwise specified)	218 milligram	ETOPOSIDE	DRUG22Q4.txt
215513745	6	C	ADDERALL	1		500 microgram, 1 in 21 days	AMPHETAMINE ASPARTATE AMPHETAMINE SULFATE DEXTROAMPHETAMINE SACCHARATE DEXTROAMPHETAMINE SULFATE	DRUG22Q4.txt
215513745	7	C	KEFLEX	1		500 milligram, bid	CEPHALEXIN	DRUG22Q4.txt
215513745	8	C	LASIX	1		40 milligram, bid	FUROSEMIDE	DRUG22Q4.txt
215513745	9	C	LASIX	1		40 milligram, qd	FUROSEMIDE	DRUG22Q4.txt
215513745	10	C	LASIX	1		40 milligram, bid	FUROSEMIDE	DRUG22Q4.txt
215513745	11	C	LASIX	1		40 UNK	FUROSEMIDE	DRUG22Q4.txt
215513745	12	C	HUMAN RED BLOOD CELL	1		UNK	HUMAN RED BLOOD CELL	DRUG22Q4.txt
215513745	13	C	ZITHROMAX	1	Oral	250 milligram	AZITHROMYCIN DIHYDRATE	DRUG22Q4.txt
215513745	14	C	PREDNISONE	1	Oral	10 milligram, qd	PREDNISONE	DRUG22Q4.txt
215513745	15	C	NEULASTA	1	Subcutaneous	6 milligram, 1 in 3 week	PEGFILGRASTIM	DRUG22Q4.txt
215513745	16	C	ONDANSETRON	1	Oral	8 milligram, 1in 8 hours	ONDANSETRON	DRUG22Q4.txt
215513745	17	C	COMPAZINE	1	Oral	10 milligram, 1 in 6 hours	PROCHLORPERAZINE MALEATE	DRUG22Q4.txt
215513745	18	C	EFFEXOR	1	Oral	37.5 milligram, qd	VENLAFAXINE HYDROCHLORIDE	DRUG22Q4.txt
215513745	19	C	OMEPRAZOLE	1		40 milligram	OMEPRAZOLE	DRUG22Q4.txt
215513745	20	C	OXYCODONE AND ACETAMINOPHEN	1		10 milligram	ACETAMINOPHEN OXYCODONE HYDROCHLORIDE	DRUG22Q4.txt
215513745	21	C	MS CONTIN	1	Oral	15 milligram, qd	MORPHINE SULFATE	DRUG22Q4.txt
215513745	22	C	MS CONTIN	1	Oral	30 milligram, bid	MORPHINE SULFATE	DRUG22Q4.txt
215513745	23	C	GABAPENTIN	1	Oral	300 milligram, tid	GABAPENTIN	DRUG22Q4.txt
215513745	24	C	METHYLPREDNISOLONE	1		4 milligram	METHYLPREDNISOLONE	DRUG22Q4.txt
215513745	25	C	XANAX	1		05 milligram	ALPRAZOLAM	DRUG22Q4.txt
215513745	26	C	XANAX	1		1 UNK	ALPRAZOLAM	DRUG22Q4.txt
215513745	27	C	FISH OIL	1	Oral	Fish oil 360mg-144 mg-216 mg-1200 mg capsule as supplement	FISH OIL	DRUG22Q4.txt
215513745	28	C	PROMETHAZINE WITH CODEINE	1	Oral	UNK	CODEINE PHOSPHATE PROMETHAZINE HYDROCHLORIDE	DRUG22Q4.txt
215513745	29	C	LIDOCAINE PRILOCAINE	1		UNK	LIDOCAINE PRILOCAINE	DRUG22Q4.txt
215513745	30	C	BREO ELLIPTA	1		UNK, prn	FLUTICASONE FUROATE VILANTEROL TRIFENATATE	DRUG22Q4.txt
215513745	31	C	VITAMIN D3	1	Oral	100 microgram	CHOLECALCIFEROL	DRUG22Q4.txt
215513745	32	C	LEVOXYL	1	Oral	75 microgram	LEVOTHYROXINE SODIUM	DRUG22Q4.txt
215513745	33	C	VITAMIN C	1	Oral	100 milligram	ASCORBIC ACID	DRUG22Q4.txt
215513745	34	C	PROVENTIL HFA SALBUTAMOL	1		UNK		DRUG22Q4.txt
215513745	35	C	IBUPROFEN	1	Oral	800 milligram, 1 in 1 As required	IBUPROFEN	DRUG22Q4.txt
215569732	1	PS	LURBINECTEDIN	1	Intravenous (not otherwise specified)	1.6 milligram/sq. meter, D1Q3W	LURBINECTEDIN	DRUG22Q4.txt
215569732	2	C	DEXAMETHASONE	1	Intravenous (not otherwise specified)	8 milligram	DEXAMETHASONE	DRUG22Q4.txt
215569732	3	C	DEXAMETHASONE	1	Oral	4 milligram, Total	DEXAMETHASONE	DRUG22Q4.txt
215569732	4	C	ONDANSETRON	1	Intravenous (not otherwise specified)	8 milligram	ONDANSETRON	DRUG22Q4.txt
215569732	5	C	ONDANSETRON	1	Intravenous (not otherwise specified)	8 milligram, Total	ONDANSETRON	DRUG22Q4.txt
215569732	6	C	METOCLOPRAMIDE	1	Oral	10 milligram, prn	METOCLOPRAMIDE	DRUG22Q4.txt
215569732	7	C	OMEPRAZOLE	1	Oral	20 milligram, qd	OMEPRAZOLE	DRUG22Q4.txt
215569732	8	C	PILEXIL	2	Oral	UNK, qd		DRUG22Q4.txt
215797211	1	PS	LURBINECTEDIN	1	Intravenous (not otherwise specified)	6.4 milligram, Q21 days	LURBINECTEDIN	DRUG22Q4.txt
215797211	2	SS	LURBINECTEDIN	1	Intravenous (not otherwise specified)	6.4 milligram, Q21 days	LURBINECTEDIN	DRUG22Q4.txt
215797211	3	C	TOUJEO	1	Subcutaneous	30 international unit, qd	INSULIN GLARGINE	DRUG22Q4.txt
215797211	4	C	BUMETANIDE	1	Oral	6 milligram, qd	BUMETANIDE	DRUG22Q4.txt
215797211	5	C	ROPINIROLE	1	Oral	1 milligram, pm	ROPINIROLE	DRUG22Q4.txt
215797211	6	C	ARIPIPRAZOLE	1	Oral	5 milligram, qd	ARIPIPRAZOLE	DRUG22Q4.txt
215797211	7	C	MONTELUKAST	1	Oral	10 milligram, qd	MONTELUKAST SODIUM	DRUG22Q4.txt
215797211	8	C	HYDROMORPHONE	1		8 milligram, Q6H prn	HYDROMORPHONE	DRUG22Q4.txt
215797211	9	C	DICLOFENAC	1	Topical	2 gram, prn	DICLOFENAC	DRUG22Q4.txt
215797211	10	C	ROSUVASTATIN	1	Oral	20 milligram, qd	ROSUVASTATIN	DRUG22Q4.txt
215797211	11	C	ACETAMINOPHEN	1	Oral	500 milligram, qd, prn	ACETAMINOPHEN	DRUG22Q4.txt
215797211	12	C	ALPRAZOLAM	1	Oral	2 milligram, bid, prn	ALPRAZOLAM	DRUG22Q4.txt
215797211	13	C	SPIRONOLACTONE	1	Oral	50 milligram, qd	SPIRONOLACTONE	DRUG22Q4.txt
215797211	14	C	PANTOPRAZOLE	1	Oral	40 milligram, bid	PANTOPRAZOLE	DRUG22Q4.txt
215797211	15	C	TOPIRAMATE	1	Oral	25 milligram, qd	TOPIRAMATE	DRUG22Q4.txt
215797211	16	C	ALLOPURINOL	1	Oral	300 milligram, qd	ALLOPURINOL	DRUG22Q4.txt
215797211	17	C	SUCRALFATE	1		1 gram, qd	SUCRALFATE	DRUG22Q4.txt
215797211	18	C	INSULIN GLARGINE	1	Subcutaneous	30 international unit, qd	INSULIN GLARGINE	DRUG22Q4.txt
215797211	19	C	NOVOLOG	1	Subcutaneous	30 international unit, qd	INSULIN ASPART	DRUG22Q4.txt
215797211	20	C	SEMAGLUTIDE	1	Subcutaneous	1 milligram, qw	SEMAGLUTIDE	DRUG22Q4.txt
215797211	21	C	FARXIGA	1	Oral	10 milligram, qd	DAPAGLIFLOZIN PROPANEDIOL	DRUG22Q4.txt
215797211	22	C	PREGABALIN	1	Oral	150 milligram, bid	PREGABALIN	DRUG22Q4.txt
215797211	23	C	BUDESONIDE	1	Oral	3 milligram, qd	BUDESONIDE	DRUG22Q4.txt
215797211	24	C	CHOLECALCIFEROL	1	Oral	1250 microgram, qw	CHOLECALCIFEROL	DRUG22Q4.txt
215797211	25	C	DULOXETINE	1	Oral	30 milligram, qd	DULOXETINE	DRUG22Q4.txt
215797211	26	C	FERROUS SULFATE	1	Oral	325 milligram, qd	FERROUS SULFATE	DRUG22Q4.txt
215797211	27	C	ALLEGRA ALLERGY	1	Oral	10 milligram, qd	FEXOFENADINE HYDROCHLORIDE	DRUG22Q4.txt
215797211	28	C	HYDROXYCHLOROQUINE	1	Oral	200 milligram, qd	HYDROXYCHLOROQUINE	DRUG22Q4.txt
215797211	29	C	ISOSORBIDE MONONITRATE	1	Oral	30 milligram, bid	ISOSORBIDE MONONITRATE	DRUG22Q4.txt
215797211	30	C	LEVOTHYROXINE	1	Oral	100 microgram, qd	LEVOTHYROXINE	DRUG22Q4.txt
215797211	31	C	LIDOCAINE	1	Topical	5% topical patch daily	LIDOCAINE	DRUG22Q4.txt
215797211	32	C	OLANZAPINE	1	Oral	2.5 milligram, qd	OLANZAPINE	DRUG22Q4.txt
215797211	33	C	POTASSIUM CHLORIDE	1	Oral	10 milliequivalent, qd	POTASSIUM CHLORIDE	DRUG22Q4.txt
215797211	34	C	SERTRALINE HYDROCHLORIDE	1	Oral	50 milligram, qd	SERTRALINE HYDROCHLORIDE	DRUG22Q4.txt
215797211	35	C	VILAZODONE	1	Oral	40 milligram, qd	VILAZODONE	DRUG22Q4.txt
216051651	1	PS	ZEPZELCA	1	Intravenous (not otherwise specified)	OTHER FREQUENCY : Every Three Weeks;?	LURBINECTEDIN	DRUG22Q4.txt
216089211	1	PS	ZEPZELCA	1	Intravenous (not otherwise specified)	?5 MG EVERY THREE WEEKS INTRAVENOUS	LURBINECTEDIN	DRUG22Q4.txt
216096843	1	PS	LURBINECTEDIN	1	Intravenous (not otherwise specified)	5.4 milligram, once in 3 weeks	LURBINECTEDIN	DRUG23Q1.txt
216096843	2	SS	ATEZOLIZUMAB	1	Intravenous (not otherwise specified)	1200 milligram, once in 3 weeks	ATEZOLIZUMAB	DRUG23Q1.txt
216096843	3	SS	CARBOPLATIN	1	Intravenous (not otherwise specified)	398 mg (530.6 mg,1 in 3 wk)	CARBOPLATIN	DRUG23Q1.txt
216096843	4	SS	ETOPOSIDE	1	Intravenous (not otherwise specified)	168 milligram, Days 1, 2, and 3 of each 21-day cycle for 4 cycles	ETOPOSIDE	DRUG23Q1.txt
216096843	5	SS	ETOPOSIDE	1	Intravenous (not otherwise specified)	126 milligram	ETOPOSIDE	DRUG23Q1.txt
216096843	6	C	ASPIRIN	1		UNK	ASPIRIN	DRUG23Q1.txt
216096843	7	C	AMLODIPINE	1		UNK	AMLODIPINE BESYLATE	DRUG23Q1.txt
216096843	8	C	BISOPROLOL	1		UNK	BISOPROLOL	DRUG23Q1.txt
216096843	9	C	DOXAZOSIN	1		UNK	DOXAZOSIN MESYLATE	DRUG23Q1.txt
216096843	10	C	HYDROCHLOROTHIAZIDE	1		UNK	HYDROCHLOROTHIAZIDE	DRUG23Q1.txt
216096843	11	C	INSULIN GLARGINE	1		UNK	INSULIN GLARGINE	DRUG23Q1.txt
216096843	12	C	METFORMIN	1		UNK	METFORMIN HYDROCHLORIDE	DRUG23Q1.txt
216096843	13	C	COTRIMOXAZOLE	1		UNK	SULFAMETHOXAZOLE TRIMETHOPRIM	DRUG23Q1.txt
216096843	14	C	CALCIUM CARBONATE VITAMIN D	1		UNK	CALCIUM CARBONATE VITAMIN D	DRUG23Q1.txt
216096843	15	C	LEUCOVORIN CALCIUM	1		UNK	LEUCOVORIN CALCIUM	DRUG23Q1.txt
216096843	16	C	PREDNISONE	1	Oral	1 in 1d	PREDNISONE	DRUG23Q1.txt
216096843	17	C	PREDNISONE	1	Oral	15 milligram, qd	PREDNISONE	DRUG23Q1.txt
216096843	18	C	PREDNISONE	1	Oral	10 milligram, qd	PREDNISONE	DRUG23Q1.txt
216096843	19	C	PREDNISONE	1	Oral	5 milligram, qd	PREDNISONE	DRUG23Q1.txt
216096843	20	C	DEXAMETHASONE	1	Intravenous (not otherwise specified)	8 milligram, qd	DEXAMETHASONE	DRUG23Q1.txt
216096843	21	C	DEXAMETHASONE	1	Intravenous (not otherwise specified)	8 milligram, qd	DEXAMETHASONE	DRUG23Q1.txt
216096843	22	C	ONDANSETRON	1		UNK	ONDANSETRON	DRUG23Q1.txt
216096843	23	C	ONDANSETRON	1		UNK	ONDANSETRON	DRUG23Q1.txt
216096843	24	C	PEGFILGRASTIM	1	Subcutaneous	6 milligram, qd	PEGFILGRASTIM	DRUG23Q1.txt
216096843	25	C	INSULIN NOS	1		UNK	INSULIN NOS	DRUG23Q1.txt
216110351	1	PS	LURBINECTEDIN	1	Intravenous (not otherwise specified)	CYCLE 07-DAY 1	LURBINECTEDIN	DRUG22Q4.txt
216110351	2	SS	IRINOTECAN	1	Intravenous (not otherwise specified)	CYCLE 1 DAY 1	IRINOTECAN	DRUG22Q4.txt
216110351	3	SS	IRINOTECAN	1	Intravenous (not otherwise specified)	CYCLE 07-DAY 1	IRINOTECAN	DRUG22Q4.txt
216110351	4	SS	IRINOTECAN	1	Intravenous (not otherwise specified)	CYCLE 07-DAY 8	IRINOTECAN	DRUG22Q4.txt
216110351	5	SS	IRINOTECAN	1	Intravenous (not otherwise specified)	CYCLE 16 -Day 8	IRINOTECAN	DRUG22Q4.txt
216110351	6	C	SIMVASTATIN	1		Day	SIMVASTATIN	DRUG22Q4.txt
216110351	7	C	RIVAROXABAN	1		Day	RIVAROXABAN	DRUG22Q4.txt
216110351	8	C	CARVEDILOL	1		Day	CARVEDILOL	DRUG22Q4.txt
216110351	9	C	LOSARTAN	1		UNK	LOSARTAN	DRUG22Q4.txt
216110351	10	C	AMLODIPINE	1		UNK	AMLODIPINE BESYLATE	DRUG22Q4.txt
216110351	11	C	ATROPINE	1		UNK	ATROPINE	DRUG22Q4.txt
216110351	12	C	GRANULOCYTE COLONY STIMULATING FACTOR NOS	1		UNK	GRANULOCYTE COLONY STIMULATING FACTOR NOS	DRUG22Q4.txt
216110351	13	C	DEXAMETHASONE	1		UNK	DEXAMETHASONE	DRUG22Q4.txt
216110351	14	C	ONDANSETRON	1		UNK	ONDANSETRON	DRUG22Q4.txt
216171954	1	PS	LURBINECTEDIN	1	Intravenous (not otherwise specified)	2 milligram/sq. meter	LURBINECTEDIN	DRUG23Q2.txt
216171954	2	SS	IRINOTECAN	1	Intravenous (not otherwise specified)	75 milligram/sq. meter	IRINOTECAN	DRUG23Q2.txt
216171954	3	C	DECADRON	1	Intravenous (not otherwise specified)	8 milligram	DEXAMETHASONE	DRUG23Q2.txt
216171954	4	C	ZOFRAN	1	Intravenous (not otherwise specified)	8 milligram	ONDANSETRON HYDROCHLORIDE	DRUG23Q2.txt
216171954	5	C	CALCIUM CARBONATE	1		UNK	CALCIUM CARBONATE	DRUG23Q2.txt
216171954	6	C	CALCIUM CARBONATE	1		UNK	CALCIUM CARBONATE	DRUG23Q2.txt
216171954	7	C	CHOLECALCIFEROL	1		UNK	CHOLECALCIFEROL	DRUG23Q2.txt
216171954	8	C	LORAZEPAM	1		UNK	LORAZEPAM	DRUG23Q2.txt
216171954	9	C	CANNABIS SATIVA SUBSP INDICA TOP	1		UNK	CANNABIS SATIVA SUBSP INDICA TOP	DRUG23Q2.txt
216171954	10	C	DEVICE GLUCOSE OXIDASE LACTOFERRIN LACTOPEROXIDASE BOVINE LYSOZYME HYDROCHLORIDE	1		UNK	DEVICE GLUCOSE OXIDASE LACTOFERRIN LACTOPEROXIDASE BOVINE LYSOZYME HYDROCHLORIDE	DRUG23Q2.txt
216171954	11	C	PROCHLORPERAZINE EDISYLATE	1		UNK	PROCHLORPERAZINE EDISYLATE	DRUG23Q2.txt
216171954	12	C	ZARXIO	1		UNK	FILGRASTIM SNDZ	DRUG23Q2.txt
216514972	1	PS	ZEPZELCA	1		UNK	LURBINECTEDIN	DRUG22Q4.txt
216593982	1	PS	LURBINECTEDIN	1		UNK	LURBINECTEDIN	DRUG22Q4.txt
216699461	1	PS	ZEPZELCA	1		UNK	LURBINECTEDIN	DRUG22Q4.txt
216699701	1	PS	ZEPZELCA	1			LURBINECTEDIN	DRUG22Q4.txt
216700221	1	PS	ZEPZELCA	1			LURBINECTEDIN	DRUG22Q4.txt
216700251	1	PS	LURBINECTEDIN	1			LURBINECTEDIN	DRUG22Q4.txt
217002412	1	PS	ZEPZELCA	1		32mg/m2 (5.75 milligram)	LURBINECTEDIN	DRUG22Q4.txt
217003662	1	PS	ZEPZELCA	1		5.2 milligram	LURBINECTEDIN	DRUG22Q4.txt
217078721	1	PS	ZEPZELCA	1	Intravenous (not otherwise specified)	5 milligram, Every Three Weeks	LURBINECTEDIN	DRUG22Q4.txt
217078721	2	SS	ZEPZELCA	1		10 milligram, tid	LURBINECTEDIN	DRUG22Q4.txt
217078721	3	SS	ALUMINUM HYDROXIDE MAGNESIUM TRISILICATE	1	Intravenous (not otherwise specified)	UNK	ALUMINUM HYDROXIDE MAGNESIUM TRISILICATE	DRUG22Q4.txt
217078721	4	SS	DEXAMETHASONE	1		UNK	DEXAMETHASONE	DRUG22Q4.txt
217078721	5	SS	EMEND	1		UNK	APREPITANT	DRUG22Q4.txt
217241551	1	PS	ZEPZELCA	1		UNK	LURBINECTEDIN	DRUG22Q4.txt
217241591	1	PS	ZEPZELCA	1		UNK	LURBINECTEDIN	DRUG22Q4.txt
217241731	1	PS	ZEPZELCA	1		UNK	LURBINECTEDIN	DRUG22Q4.txt
217241741	1	PS	ZEPZELCA	1		UNK	LURBINECTEDIN	DRUG22Q4.txt
217242032	1	PS	ZEPZELCA	1		UNK	LURBINECTEDIN	DRUG23Q2.txt
217268971	1	PS	LURBINECTEDIN	1			LURBINECTEDIN	DRUG22Q4.txt
217298712	1	PS	ZEPZELCA	1		UNK	LURBINECTEDIN	DRUG23Q1.txt
217298991	1	PS	ZEPZELCA	1		UNK	LURBINECTEDIN	DRUG22Q4.txt
217411631	1	PS	ZEPZELCA	1		UNK	LURBINECTEDIN	DRUG22Q4.txt
217421221	1	PS	ZEPZELCA	1		UNK	LURBINECTEDIN	DRUG22Q4.txt
217421221	2	C	FENTANYL	1	Oral	100 UNK, prn	FENTANYL	DRUG22Q4.txt
217422124	1	PS	ZEPZELCA	1	Intravenous (not otherwise specified)	UNK	LURBINECTEDIN	DRUG23Q2.txt
217422124	2	C	OXYCODONE	1		2x 60 mg 1x 80	OXYCODONE	DRUG23Q2.txt
217422124	3	C	OXYCODONE	1		10 mg ZN	OXYCODONE	DRUG23Q2.txt
217422124	4	C	PREDNISONE	1		UNK	PREDNISONE	DRUG23Q2.txt
217422124	5	C	RIVAROXABAN	1		UNK	RIVAROXABAN	DRUG23Q2.txt
217422124	6	C	PANTOPRAZOLE	1		40 UNK	PANTOPRAZOLE	DRUG23Q2.txt
217422124	7	C	METHADONE	1		2 X 15 milligram	METHADONE HYDROCHLORIDE	DRUG23Q2.txt
217422124	8	C	OLODATEROL HYDROCHLORIDE TIOTROPIUM BROMIDE MONOHYDRATE	1		2 dosage form	OLODATEROL HYDROCHLORIDE TIOTROPIUM BROMIDE MONOHYDRATE	DRUG23Q2.txt
217422124	9	C	VENTOLIN	1		1 dosage form, qd	ALBUTEROL SULFATE	DRUG23Q2.txt
217558302	1	PS	ZEPZELCA	1		UNK	LURBINECTEDIN	DRUG22Q4.txt
217562671	1	PS	LURBINECTEDIN	1		UNK	LURBINECTEDIN	DRUG22Q4.txt
217562681	1	PS	ZEPZELCA	1		UNK	LURBINECTEDIN	DRUG22Q4.txt
217562691	1	PS	ZEPZELCA	1		UNK	LURBINECTEDIN	DRUG22Q4.txt
217562701	1	PS	ZEPZELCA	1		UNK	LURBINECTEDIN	DRUG22Q4.txt
217562711	1	PS	ZEPZELCA	1		UNK	LURBINECTEDIN	DRUG22Q4.txt
217562721	1	PS	ZEPZELCA	1	Intravenous (not otherwise specified)	UNK	LURBINECTEDIN	DRUG22Q4.txt
217562731	1	PS	ZEPZELCA	1		UNK	LURBINECTEDIN	DRUG22Q4.txt
217562742	1	PS	ZEPZELCA	1	Intravenous (not otherwise specified)	3.2 milligram/sq. meter, Q3W	LURBINECTEDIN	DRUG23Q2.txt
217562742	2	SS	DEXAMETHASONE	1	Intravenous (not otherwise specified)	12 milligram	DEXAMETHASONE	DRUG23Q2.txt
217562742	3	C	LEVOTHYROXINE SODIUM	1		25 microgram, qd	LEVOTHYROXINE SODIUM	DRUG23Q2.txt
217562742	4	C	PREDNISONE	1		75 milligram	PREDNISONE	DRUG23Q2.txt
217562742	5	C	HYDROCORTISONE SODIUM SUCCINATE	1		UNK	HYDROCORTISONE SODIUM SUCCINATE	DRUG23Q2.txt
217562742	6	C	TRIMETON	1		UNK	CHLORPHENIRAMINE MALEATE	DRUG23Q2.txt
217562742	7	C	SODIUM CHLORIDE	1		100 milliliter	SODIUM CHLORIDE	DRUG23Q2.txt
217562742	8	C	PALONOSETRON	1	Intravenous (not otherwise specified)	250 microgram, IV bolus	PALONOSETRON	DRUG23Q2.txt
217562751	1	PS	LURBINECTEDIN	1		UNK	LURBINECTEDIN	DRUG22Q4.txt
217562761	1	PS	ZEPZELCA	1		5.1 milligram	LURBINECTEDIN	DRUG22Q4.txt
217562761	2	SS	ZEPZELCA	1		5.1 milligram	LURBINECTEDIN	DRUG22Q4.txt
217562761	3	SS	ZEPZELCA	1		5.1 milligram	LURBINECTEDIN	DRUG22Q4.txt
217562761	4	SS	ZEPZELCA	1		5.1 milligram	LURBINECTEDIN	DRUG22Q4.txt
217562761	5	SS	ZEPZELCA	1		5 milligram	LURBINECTEDIN	DRUG22Q4.txt
217562761	6	SS	ZEPZELCA	1		4 milligram	LURBINECTEDIN	DRUG22Q4.txt
217562761	7	SS	ZEPZELCA	1		4 milligram	LURBINECTEDIN	DRUG22Q4.txt
217562771	1	PS	ZEPZELCA	1			LURBINECTEDIN	DRUG22Q4.txt
217562781	1	PS	ZEPZELCA	1			LURBINECTEDIN	DRUG22Q4.txt
217562791	1	PS	LURBINECTEDIN	1		UNK	LURBINECTEDIN	DRUG22Q4.txt
217562801	1	PS	LURBINECTEDIN	1	Intravenous (not otherwise specified)	1.6 milligram/sq. meter, Q21days	LURBINECTEDIN	DRUG22Q4.txt
217562801	2	SS	LURBINECTEDIN	1	Intravenous (not otherwise specified)	2.4 milligram/sq. meter, Q21days	LURBINECTEDIN	DRUG22Q4.txt
217562801	3	C	GABAPENTIN	1	Oral	100 milligram, tid	GABAPENTIN	DRUG22Q4.txt
217562801	4	C	FLUCONAZOLE	1		200 milligram, qd	FLUCONAZOLE	DRUG22Q4.txt
217562801	5	C	CYCLOBENZAPRINE HYDROCHLORIDE	1	Oral	10 milligram, prn, QH	CYCLOBENZAPRINE HYDROCHLORIDE	DRUG22Q4.txt
217562801	6	C	TRAMADOL	1	Oral	50 milligram,Q6H	TRAMADOL	DRUG22Q4.txt
217562801	7	C	PREDNISONE	1		10 milligram, qd (daily)	PREDNISONE	DRUG22Q4.txt
217562801	8	C	PREDNISONE	1	Oral	40 milligram, qd	PREDNISONE	DRUG22Q4.txt
217562801	9	C	IMODIUM	1	Oral	2 milligram, prn	LOPERAMIDE HYDROCHLORIDE	DRUG22Q4.txt
217562801	10	C	IBUPROFEN	1	Oral	2 dosage form	IBUPROFEN	DRUG22Q4.txt
217562801	11	C	MIRALAX	1	Oral	UNK, prn	POLYETHYLENE GLYCOL 3350	DRUG22Q4.txt
217562801	12	C	DULCOLAX BISACODYL	1	Oral	UNK, prn	BISACODYL	DRUG22Q4.txt
217562801	13	C	MELATONIN	1	Oral		MELATONIN	DRUG22Q4.txt
217562801	14	C	VITAMIN C	1	Oral		ASCORBIC ACID	DRUG22Q4.txt
217562801	15	C	VITAMIN D3	1	Oral	UNK	CHOLECALCIFEROL	DRUG22Q4.txt
217562801	16	C	FISH OIL	1	Oral		FISH OIL	DRUG22Q4.txt
217562801	17	C	SODIUM CHLORIDE	1	Intravenous (not otherwise specified)	500 milliliter/250 milliliter/hour	SODIUM CHLORIDE	DRUG22Q4.txt
217562801	18	C	SODIUM CHLORIDE	1	Intravenous (not otherwise specified)	1000 milliliter, Q5H/125milliliter/hour	SODIUM CHLORIDE	DRUG22Q4.txt
217562801	19	C	CEFEPIME HYDROCHLORIDE	1		100 milliliter/ 200 milliliter/hour BID	CEFEPIME HYDROCHLORIDE	DRUG22Q4.txt
217562801	20	C	FENTANYL CITRATE	1		10 microgram/550 microgram	FENTANYL CITRATE	DRUG22Q4.txt
217562801	21	C	MIDODRINE	1	Oral	5 milligram	MIDODRINE	DRUG22Q4.txt
217562801	22	C	PANTOPRAZOLE SODIUM	1	Oral	40 milligram, qd	PANTOPRAZOLE SODIUM	DRUG22Q4.txt
217562801	23	C	VANCOMYCIN	1	Intravenous (not otherwise specified)	250 milliliter/200 milliliter/hour	VANCOMYCIN	DRUG22Q4.txt
217562811	1	PS	ZEPZELCA	1	Intravenous (not otherwise specified)	6.5 milligram, every 1 cycle	LURBINECTEDIN	DRUG22Q4.txt
217562811	2	C	AMOXICILLIN CLAVULANATE POTASSIUM	1		UNK	AMOXICILLIN CLAVULANATE POTASSIUM	DRUG22Q4.txt
217562811	3	C	AMLODIPINE	1		UNK	AMLODIPINE BESYLATE	DRUG22Q4.txt
217562811	4	C	CELIPROLOL	1		UNK	CELIPROLOL	DRUG22Q4.txt
217562811	5	C	METFORMIN	1		UNK	METFORMIN HYDROCHLORIDE	DRUG22Q4.txt
217562811	6	C	METHYLPREDNISOLONE	1		UNK	METHYLPREDNISOLONE	DRUG22Q4.txt
217562811	7	C	MORPHINE SULFATE	1		UNK	MORPHINE SULFATE	DRUG22Q4.txt
217562811	8	C	ONDANSETRON	1		UNK	ONDANSETRON	DRUG22Q4.txt
217562811	9	C	PERINDOPRIL	1		UNK	PERINDOPRIL	DRUG22Q4.txt
217562811	10	C	SIMVASTATIN	1		UNK	SIMVASTATIN	DRUG22Q4.txt
217562811	11	C	VILDAGLIPTIN	1		UNK	VILDAGLIPTIN	DRUG22Q4.txt
217562821	1	PS	ZEPZELCA	1		UNK	LURBINECTEDIN	DRUG22Q4.txt
217562832	1	PS	ZEPZELCA	1	Intravenous (not otherwise specified)	UNK	LURBINECTEDIN	DRUG23Q2.txt
217562856	1	PS	LURBINECTEDIN	1	Intravenous (not otherwise specified)	7 milligram, Q21D	LURBINECTEDIN	DRUG23Q3.txt
217562856	2	C	GLIMEPIRIDE	1		4 milligram, qd	GLIMEPIRIDE	DRUG23Q3.txt
217562856	3	C	METFORMIN	1		500 milligram, bid	METFORMIN HYDROCHLORIDE	DRUG23Q3.txt
217562856	4	C	JARDIANCE	1		10 milligram, qd	EMPAGLIFLOZIN	DRUG23Q3.txt
217562856	5	C	DEXAMETHASONE	1		4 milligram, qd	DEXAMETHASONE	DRUG23Q3.txt
217562856	6	C	AMLODIPINE	1		5 milligram, qd	AMLODIPINE BESYLATE	DRUG23Q3.txt
217562856	7	C	OXYCODONE	1		5 milligram, prn, q4h	OXYCODONE	DRUG23Q3.txt
217562856	8	C	LEVETIRACETAM	1		500 milligram, bid	LEVETIRACETAM	DRUG23Q3.txt
217562856	9	C	FENTANYL	1		25 microgram, q72 hours	FENTANYL	DRUG23Q3.txt
217562856	10	C	TESTOSTERONE	1		200 milligram, q2 week	TESTOSTERONE	DRUG23Q3.txt
217562856	11	C	BUSPIRONE	1		15 milligram, bid	BUSPIRONE HYDROCHLORIDE	DRUG23Q3.txt
217562856	12	C	ONE A DAY MINERALS NOS VITAMINS NOS	1		1 tablet daily		DRUG23Q3.txt
217562856	13	C	MAGNESIUM OXIDE	1		200 milligram, qd	MAGNESIUM OXIDE	DRUG23Q3.txt
217562856	14	C	VITAMIN C	1		500 milligram, qd	ASCORBIC ACID	DRUG23Q3.txt
217562856	15	C	DOXYCYCLINE	1		100 milligram, bid	DOXYCYCLINE	DRUG23Q3.txt
217562856	16	C	COLLAGENASE SANTYL	1		250 international unit per gram, qd	COLLAGENASE CLOSTRIDIUM HISTOLYTICUM	DRUG23Q3.txt
217562856	17	C	GABAPENTIN	1		300 milligram,qid	GABAPENTIN	DRUG23Q3.txt
217562901	1	PS	ZEPZELCA	1	Intravenous (not otherwise specified)	cycle 1	LURBINECTEDIN	DRUG22Q4.txt
217562901	2	SS	ZEPZELCA	1		cycle 2	LURBINECTEDIN	DRUG22Q4.txt
217562901	3	SS	ZEPZELCA	1		cycle 3	LURBINECTEDIN	DRUG22Q4.txt
217562911	1	PS	ZEPZELCA	1		UNK	LURBINECTEDIN	DRUG22Q4.txt
217562922	1	PS	ZEPZELCA	1	Intravenous (not otherwise specified)	5.5 milligram (2 x 4mg Zepzelca), Powder for concentrate for solution for infusion	LURBINECTEDIN	DRUG23Q2.txt
217562931	1	PS	ZEPZELCA	1		1.6 mg/m2 q3wk	LURBINECTEDIN	DRUG22Q4.txt
217562941	1	PS	ZEPZELCA	1		UNK	LURBINECTEDIN	DRUG22Q4.txt
217562951	1	PS	LURBINECTEDIN	1	Intravenous (not otherwise specified)	3.2 milligram/sq. meter, every 3 weeks	LURBINECTEDIN	DRUG22Q4.txt
217562961	1	PS	ZEPZELCA	1			LURBINECTEDIN	DRUG22Q4.txt
217562971	1	PS	ZEPZELCA	1		3.2 milligram/sq. meter, q3wk	LURBINECTEDIN	DRUG22Q4.txt
217562991	1	PS	ZEPZELCA	1	Intravenous (not otherwise specified)	3.2 milligram/sq. meter From Cycle 1 to 4	LURBINECTEDIN	DRUG22Q4.txt
217562991	2	C	LEVOTHYROXINE SODIUM	1		UNK	LEVOTHYROXINE SODIUM	DRUG22Q4.txt
217562991	3	C	SPIRIVA	1		1 dosage form, bid	TIOTROPIUM BROMIDE MONOHYDRATE	DRUG22Q4.txt
217562991	4	C	LANSOPRAZOLE	1		UNK, bid	LANSOPRAZOLE	DRUG22Q4.txt
217562991	5	C	PREDNISONE	1	Oral	25 milligram 1/2 tablet day	PREDNISONE	DRUG22Q4.txt
217562991	6	C	ACETAMINOPHEN CODEINE PHOSPHATE	1	Oral	1 tablet every 12 hour	ACETAMINOPHEN CODEINE PHOSPHATE	DRUG22Q4.txt
217562991	7	C	FLUIMUCIL	1		aerosol: fluimucil 1 vials + physiological solution 2-3 ml for twice a day for a month	ACETYLCYSTEINE	DRUG22Q4.txt
217562991	8	C	SODIUM CHLORIDE	1		aerosol: fluimucil 1 vials + physiological solution 2-3 ml for twice a day for a month	SODIUM CHLORIDE	DRUG22Q4.txt
217562991	9	C	BECLOMETHASONE DIPROPIONATE	1		aerosol: clenil 1 vials +broncovaleas 5 drop +atem 1 vials once a day for a month	BECLOMETHASONE DIPROPIONATE	DRUG22Q4.txt
217562991	10	C	BRONCOVALEAS SALBUTAMOL	1		aerosol: clenil 1 vials +broncovaleas 5 drop +atem 1 vials once a day for a month		DRUG22Q4.txt
217562991	11	C	IPRATROPIUM BROMIDE	1		aerosol: clenil 1 vials +broncovaleas 5 drop +atem 1 vials once a day for a month	IPRATROPIUM BROMIDE	DRUG22Q4.txt
217563001	1	PS	ZEPZELCA	1	Intravenous (not otherwise specified)	6.12 milligram	LURBINECTEDIN	DRUG22Q4.txt
217563017	1	PS	ZEPZELCA	1	Intravenous (not otherwise specified)	2.6 milligram/sq. meter	LURBINECTEDIN	DRUG23Q3.txt
217563017	2	SS	ZEPZELCA	1	Intravenous (not otherwise specified)	2.6 milligram/sq. meter	LURBINECTEDIN	DRUG23Q3.txt
217563017	3	SS	ZEPZELCA	1	Intravenous (not otherwise specified)	2.6 milligram/sq. meter	LURBINECTEDIN	DRUG23Q3.txt
217563021	1	PS	ZEPZELCA	1		UNK	LURBINECTEDIN	DRUG22Q4.txt
217563031	1	PS	ZEPZELCA	1		7.25 milligram, q3wk	LURBINECTEDIN	DRUG22Q4.txt
217563041	1	PS	ZEPZELCA	1	Intravenous (not otherwise specified)	UNK	LURBINECTEDIN	DRUG22Q4.txt
217563051	1	PS	ZEPZELCA	1	Intravenous (not otherwise specified)	4 milligram, Every Three Weeks	LURBINECTEDIN	DRUG22Q4.txt
217563051	2	SS	ZEPZELCA	1	Intravenous (not otherwise specified)	4 milligram	LURBINECTEDIN	DRUG22Q4.txt
217563051	3	C	DEXAMETHASONE	1		10 milligram	DEXAMETHASONE	DRUG22Q4.txt
217563051	4	C	CINVANTI	1		UNK	APREPITANT	DRUG22Q4.txt
217688302	1	PS	LURBINECTEDIN	1	Intravenous (not otherwise specified)	5.25 milligram	LURBINECTEDIN	DRUG23Q1.txt
217688302	2	SS	ATEZOLIZUMAB	1	Intravenous (not otherwise specified)	1200 milligram	ATEZOLIZUMAB	DRUG23Q1.txt
217688411	1	PS	ZEPZELCA	1	Intravenous (not otherwise specified)	2 dosage form	LURBINECTEDIN	DRUG22Q4.txt
217688411	2	SS	TECENTRIQ	1		1200 UNK	ATEZOLIZUMAB	DRUG22Q4.txt
217688411	3	SS	ETOPOSIDE	1	Intravenous (not otherwise specified)	UNK	ETOPOSIDE	DRUG22Q4.txt
217688411	4	SS	CARBOPLATIN	1	Intravenous (not otherwise specified)	UNK	CARBOPLATIN	DRUG22Q4.txt
217688411	5	C	LEVOTHYROXINE SODIUM	1		UNK	LEVOTHYROXINE SODIUM	DRUG22Q4.txt
217688411	6	C	OXYCODONE	1		UNK	OXYCODONE	DRUG22Q4.txt
217688411	7	C	SILODOSIN	1		UNK	SILODOSIN	DRUG22Q4.txt
217688411	8	C	DUTASTERIDE	1		UNK	DUTASTERIDE	DRUG22Q4.txt
217688411	9	C	ACETAMINOPHEN	1		UNK	ACETAMINOPHEN	DRUG22Q4.txt
217688411	10	C	TRANDOLAPRIL	1		UNK	TRANDOLAPRIL	DRUG22Q4.txt
217905342	1	PS	ZEPZELCA	1	Intravenous (not otherwise specified)	UNK	LURBINECTEDIN	DRUG23Q2.txt
218005082	1	PS	ZEPZELCA	1		UNK	LURBINECTEDIN	DRUG23Q1.txt
218005082	2	C	HYDROMORPHONE	1			HYDROMORPHONE	DRUG23Q1.txt
218005082	3	C	PREGABALIN	1			PREGABALIN	DRUG23Q1.txt
218005082	4	C	SYNTHROID	1			LEVOTHYROXINE SODIUM	DRUG23Q1.txt
218005082	5	C	EZETIMIBE	1			EZETIMIBE	DRUG23Q1.txt
218005082	6	C	CRESTOR	1			ROSUVASTATIN CALCIUM	DRUG23Q1.txt
218005082	7	C	RABEPRAZOLE	1			RABEPRAZOLE	DRUG23Q1.txt
218005092	1	PS	ZEPZELCA	1		Received 4 cycles of treatment	LURBINECTEDIN	DRUG23Q1.txt
218005092	2	SS	ZEPZELCA	1		UNK	LURBINECTEDIN	DRUG23Q1.txt
218005092	3	SS	ZEPZELCA	1		UNK	LURBINECTEDIN	DRUG23Q1.txt
218005092	4	SS	ZEPZELCA	1		4.8 milligram	LURBINECTEDIN	DRUG23Q1.txt
218005092	5	C	GABAPENTIN	1			GABAPENTIN	DRUG23Q1.txt
218005092	6	C	ONDANSETRON	1		UNK	ONDANSETRON	DRUG23Q1.txt
218005092	7	C	METOCLOPRAMIDE	1		UNK	METOCLOPRAMIDE	DRUG23Q1.txt
218005102	1	PS	ZEPZELCA	1			LURBINECTEDIN	DRUG23Q1.txt
218252602	1	PS	LURBINECTEDIN	1			LURBINECTEDIN	DRUG23Q2.txt
218329762	1	PS	ZEPZELCA	1		UNK	LURBINECTEDIN	DRUG23Q2.txt
218391322	1	PS	ZEPZELCA	1		UNK	LURBINECTEDIN	DRUG23Q2.txt
218394281	1	PS	LURBINECTEDIN	1	Intravenous (not otherwise specified)	3.2 mg/m2, Q3W	LURBINECTEDIN	DRUG23Q1.txt
218394281	2	C	OXYCODONE HYDROCHLORIDE	1		UNK	OXYCODONE HYDROCHLORIDE	DRUG23Q1.txt
218394281	3	C	MIRALAX	1		UNK	POLYETHYLENE GLYCOL 3350	DRUG23Q1.txt
218394394	1	PS	LURBINECTEDIN	1	Intravenous (not otherwise specified)	5.20 milligram	LURBINECTEDIN	DRUG23Q2.txt
218394394	2	SS	LURBINECTEDIN	1	Intravenous (not otherwise specified)	5.2 UNK	LURBINECTEDIN	DRUG23Q2.txt
218394394	3	SS	ATEZOLIZUMAB	1	Intravenous (not otherwise specified)	1200 milligram	ATEZOLIZUMAB	DRUG23Q2.txt
218394394	4	SS	ATEZOLIZUMAB	1	Intravenous (not otherwise specified)	1200 milligram	ATEZOLIZUMAB	DRUG23Q2.txt
218446353	1	PS	ZEPZELCA	1	Intravenous (not otherwise specified)	3.2 milligram/sq. meter	LURBINECTEDIN	DRUG23Q2.txt
218446353	2	SS	ZEPZELCA	1	Intravenous (not otherwise specified)	3.2 milligram/sq. meter	LURBINECTEDIN	DRUG23Q2.txt
218446353	3	SS	ZEPZELCA	1	Intravenous (not otherwise specified)	3.2 milligram/sq. meter	LURBINECTEDIN	DRUG23Q2.txt
218446353	4	SS	ZEPZELCA	1	Intravenous (not otherwise specified)	3.2 milligram/sq. meter	LURBINECTEDIN	DRUG23Q2.txt
218446353	5	SS	ZEPZELCA	1	Intravenous (not otherwise specified)	3.2 milligram/sq. meter	LURBINECTEDIN	DRUG23Q2.txt
218446353	6	SS	ZEPZELCA	1	Intravenous (not otherwise specified)	2.6 milligram/sq. meter	LURBINECTEDIN	DRUG23Q2.txt
218446353	7	C	DABIGATRAN	1		UNK	DABIGATRAN	DRUG23Q2.txt
218446353	8	C	DABIGATRAN	1			DABIGATRAN	DRUG23Q2.txt
218446353	9	C	PRAVASTATIN	1		UNK	PRAVASTATIN	DRUG23Q2.txt
218446353	10	C	VENLAFAXIN RETARD MYLAN	2		UNK		DRUG23Q2.txt
218446353	11	C	PANTOPRAZOLE	1		UNK	PANTOPRAZOLE	DRUG23Q2.txt
218446353	12	C	CLOBETASOL PROPIONATE	1	Topical	UNK	CLOBETASOL PROPIONATE	DRUG23Q2.txt
218559842	1	PS	ZEPZELCA	1	Intravenous (not otherwise specified)	UNK	LURBINECTEDIN	DRUG23Q2.txt
218743075	1	PS	LURBINECTEDIN	1	Intravenous (not otherwise specified)	3.2 mg/m2, Q3W	LURBINECTEDIN	DRUG23Q3.txt
218743075	2	C	OXYCODONE	1	Oral	10 milligram, prn	OXYCODONE	DRUG23Q3.txt
218743075	3	C	FUROSEMIDE	1	Oral	20 milligram, daily, prn	FUROSEMIDE	DRUG23Q3.txt
218744082	1	PS	ZEPZELCA	1	Intravenous (not otherwise specified)	5.9 milligram, Q3W	LURBINECTEDIN	DRUG23Q2.txt
218808613	1	PS	LURBINECTEDIN	1	Intravenous (not otherwise specified)	4.74 mg,1 in 3 wk	LURBINECTEDIN	DRUG23Q1.txt
218808613	2	SS	LURBINECTEDIN	1	Intravenous (not otherwise specified)	4.72 milligram	LURBINECTEDIN	DRUG23Q1.txt
218808613	3	SS	ATEZOLIZUMAB	1	Intravenous (not otherwise specified)	1200 milligram every 3 week	ATEZOLIZUMAB	DRUG23Q1.txt
218808613	4	SS	ATEZOLIZUMAB	1	Intravenous (not otherwise specified)	1200 milligram one in 3 week	ATEZOLIZUMAB	DRUG23Q1.txt
218808613	5	SS	ATEZOLIZUMAB	1	Intravenous (not otherwise specified)	1200 milligram one in 3 week	ATEZOLIZUMAB	DRUG23Q1.txt
218808613	6	SS	CARBOPLATIN	1	Intravenous (not otherwise specified)	458.46 milligram	CARBOPLATIN	DRUG23Q1.txt
218808613	7	SS	CARBOPLATIN	1	Intravenous (not otherwise specified)	422.46 milligram	CARBOPLATIN	DRUG23Q1.txt
218808613	8	SS	CARBOPLATIN	1	Intravenous (not otherwise specified)	466.9 milligram	CARBOPLATIN	DRUG23Q1.txt
218808613	9	SS	ETOPOSIDE	1		148.08 milligram	ETOPOSIDE	DRUG23Q1.txt
218808613	10	SS	ETOPOSIDE	1		148.08 milligram	ETOPOSIDE	DRUG23Q1.txt
218808613	11	SS	ETOPOSIDE	1		150.14 milligram	ETOPOSIDE	DRUG23Q1.txt
218808613	12	C	NEBIVOLOL	1		UNK	NEBIVOLOL	DRUG23Q1.txt
218808613	13	C	RAMIPRIL	1		UNK	RAMIPRIL	DRUG23Q1.txt
218808613	14	C	RAMIPRIL	1			RAMIPRIL	DRUG23Q1.txt
218808613	15	C	ROSUVASTATIN	1		UNK	ROSUVASTATIN	DRUG23Q1.txt
218808613	16	C	PRAZOL OMEPRAZOLE	1		UNK		DRUG23Q1.txt
218808613	17	C	PRAZOL OMEPRAZOLE	1				DRUG23Q1.txt
218808613	18	C	MORPHINE SULFATE	1		UNK	MORPHINE SULFATE	DRUG23Q1.txt
218808613	19	C	FUROSEMIDE	1		UNK	FUROSEMIDE	DRUG23Q1.txt
218808613	20	C	FLUDROCORTISONE	1	Oral	1 DF,2 in 1 D	FLUDROCORTISONE	DRUG23Q1.txt
218808613	21	C	DICLOFENAC SODIUM	1		UNK	DICLOFENAC SODIUM	DRUG23Q1.txt
218870103	1	PS	ZEPZELCA	1		UNK	LURBINECTEDIN	DRUG23Q2.txt
218919495	1	PS	LURBINECTEDIN	1	Intravenous (not otherwise specified)	4.8 milligram, every 3 weeks	LURBINECTEDIN	DRUG23Q3.txt
218919495	2	SS	LURBINECTEDIN	1	Intravenous (not otherwise specified)	6 milligram, every 3 weeks	LURBINECTEDIN	DRUG23Q3.txt
218919495	3	C	AMITRIPTYLINE	1	Oral	10 milligram, HS	AMITRIPTYLINE	DRUG23Q3.txt
218919495	4	C	FAMCICLOVIR	1	Oral	500 milligram, tid	FAMCICLOVIR	DRUG23Q3.txt
218919495	5	C	FAMCICLOVIR	1	Oral	500 milligram, tid	FAMCICLOVIR	DRUG23Q3.txt
218919495	6	C	HYDROMORPHONE	1	Oral	1 milligram, Q2 prn	HYDROMORPHONE	DRUG23Q3.txt
218919495	7	C	ATROVENT	1		20 microgram, 2 puffs QID	IPRATROPIUM BROMIDE	DRUG23Q3.txt
218919495	8	C	ALBUTEROL	1		100 microgram, puffs Q2 prn	ALBUTEROL	DRUG23Q3.txt
218919495	9	C	LORAZEPAM	1	Oral	0.5 milligram, HS	LORAZEPAM	DRUG23Q3.txt
218919495	10	C	LORAZEPAM	1	Oral	0.5 milligram, HS	LORAZEPAM	DRUG23Q3.txt
218919495	11	C	BISOPROLOL	1	Oral	5 milligram, qd	BISOPROLOL BISOPROLOL FUMARATE	DRUG23Q3.txt
218919495	12	C	MELATONIN	1		3 milligram, 1-2 tablets HS	MELATONIN	DRUG23Q3.txt
218919495	13	C	PANTOPRAZOLE	1	Oral	40 milligram, qd	PANTOPRAZOLE	DRUG23Q3.txt
218919495	14	C	PANTOPRAZOLE	1	Oral	40 milligram, qd	PANTOPRAZOLE	DRUG23Q3.txt
218919495	15	C	ATIVAN	1	Oral	0.5 milligram, 1 tablet HS	LORAZEPAM	DRUG23Q3.txt
218919495	16	C	ATIVAN	1	Oral	0.5 milligram, 1 tablet HS	LORAZEPAM	DRUG23Q3.txt
218919495	17	C	SENOKOT	1	Oral	Daily	SENNOSIDES	DRUG23Q3.txt
218919495	18	C	SENOKOT	1	Oral	Daily	SENNOSIDES	DRUG23Q3.txt
218919495	19	C	POLYETHYLENE GLYCOL 3350	1	Oral	1 pkg, daily	POLYETHYLENE GLYCOL 3350	DRUG23Q3.txt
218919495	20	C	POLYETHYLENE GLYCOL 3350	1	Oral	1 pkg, daily	POLYETHYLENE GLYCOL 3350	DRUG23Q3.txt
218919495	21	C	ACETAMINOPHEN	1	Oral	975 milligram, QID prn	ACETAMINOPHEN	DRUG23Q3.txt
218919495	22	C	SYNTHROID	1	Oral	75 microgram, qd	LEVOTHYROXINE SODIUM	DRUG23Q3.txt
218919495	23	C	FUROSEMIDE	1		40 milligram	FUROSEMIDE	DRUG23Q3.txt
218919495	24	C	DECADRON	1			DEXAMETHASONE	DRUG23Q3.txt
218919495	25	C	ZOFRAN	1			ONDANSETRON HYDROCHLORIDE	DRUG23Q3.txt
218919495	26	C	FILGRASTIM	1			FILGRASTIM	DRUG23Q3.txt
218919495	27	C	MEROPENEM	1			MEROPENEM	DRUG23Q3.txt
218919495	28	C	DEXAMETHASONE	1			DEXAMETHASONE	DRUG23Q3.txt
218919495	29	C	DILAUDID	1			HYDROMORPHONE HYDROCHLORIDE	DRUG23Q3.txt
218919495	30	C	GRAVOL	1			DIMENHYDRINATE	DRUG23Q3.txt
218919495	31	C	TYLENOL	1			ACETAMINOPHEN	DRUG23Q3.txt
218919495	32	C	LEVOTHYROXINE	1			LEVOTHYROXINE	DRUG23Q3.txt
218919495	33	C	SENNOSIDES	1			SENNOSIDES	DRUG23Q3.txt
219012852	1	PS	ZEPZELCA	1		4.9 milligram, q3 weeks	LURBINECTEDIN	DRUG23Q2.txt
2190557010	1	PS	LURBINECTEDIN	1	Intravenous (not otherwise specified)	5.5 milligram 3.2 milligram per square meter Cycle one Day one	LURBINECTEDIN	DRUG23Q3.txt
2190557010	2	SS	LURBINECTEDIN	1	Intravenous (not otherwise specified)	4.4 milligram 2.6 milligram per square meter Cycle 2 Day one	LURBINECTEDIN	DRUG23Q3.txt
2190557010	3	SS	LURBINECTEDIN	1	Intravenous (not otherwise specified)	UNK	LURBINECTEDIN	DRUG23Q3.txt
2190557010	4	C	PAXIL	1		UNK	PAROXETINE HYDROCHLORIDE	DRUG23Q3.txt
2190557010	5	C	TRAMADOL	1		UNK	TRAMADOL TRAMADOL HYDROCHLORIDE	DRUG23Q3.txt
2190557010	6	C	ZITHROMAX	1		UNK	AZITHROMYCIN DIHYDRATE	DRUG23Q3.txt
219113024	1	PS	LURBINECTEDIN	1	Intravenous (not otherwise specified)	4.3 milligram for 21 days	LURBINECTEDIN	DRUG23Q2.txt
219113024	2	SS	LURBINECTEDIN	1	Intravenous (not otherwise specified)	4.2 milligram for 21 days	LURBINECTEDIN	DRUG23Q2.txt
219113024	3	SS	OXYBUTYNIN	1	Oral	5 milligram, qd	OXYBUTYNIN	DRUG23Q2.txt
219113024	4	SS	ACETAMINOPHEN HYDROCODONE	1		10/325 mg Q4H	ACETAMINOPHEN HYDROCODONE	DRUG23Q2.txt
219113024	5	SS	BENADRYL	1	Oral	25 milligram, qd	DIPHENHYDRAMINE HYDROCHLORIDE	DRUG23Q2.txt
219113024	6	C	KEPPRA	1	Oral	500 milligram, bid	LEVETIRACETAM	DRUG23Q2.txt
219113024	7	C	TIZANIDINE	1	Oral	2 milligram Q6-8 H	TIZANIDINE	DRUG23Q2.txt
219113024	8	C	MIRALAX	1	Oral	1-2 dose, qd	POLYETHYLENE GLYCOL 3350	DRUG23Q2.txt
219113024	9	C	METFORMIN	1	Oral	500 milligram, qd	METFORMIN HYDROCHLORIDE	DRUG23Q2.txt
219113024	10	C	MELOXICAM	1	Oral	5 milligram, qd	MELOXICAM	DRUG23Q2.txt
219113024	11	C	ZYRTEC	1	Oral	10 milligram, qd	CETIRIZINE HYDROCHLORIDE	DRUG23Q2.txt
219169482	1	PS	ZEPZELCA	1		UNK	LURBINECTEDIN	DRUG23Q2.txt
219281204	1	PS	LURBINECTEDIN	1	Intravenous (not otherwise specified)	5.66 mg,1 in 3 week	LURBINECTEDIN	DRUG23Q2.txt
219281204	2	SS	ATEZOLIZUMAB	1	Intravenous (not otherwise specified)	1200 mg once in 3 weeks	ATEZOLIZUMAB	DRUG23Q2.txt
219281204	3	SS	ATEZOLIZUMAB	1	Intravenous (not otherwise specified)	1200 mg once in 3 weeks	ATEZOLIZUMAB	DRUG23Q2.txt
219281204	4	SS	CARBOPLATIN	1		430 mg once in 3 weeks	CARBOPLATIN	DRUG23Q2.txt
219281204	5	SS	ETOPOSIDE	1	Intravenous (not otherwise specified)	170 milligram	ETOPOSIDE	DRUG23Q2.txt
219281204	6	SS	ETOPOSIDE	1	Intravenous (not otherwise specified)	172 milligram	ETOPOSIDE	DRUG23Q2.txt
219377502	1	PS	ZEPZELCA	1			LURBINECTEDIN	DRUG23Q2.txt
219450371	1	PS	LURBINECTEDIN	1			LURBINECTEDIN	DRUG23Q1.txt
219647456	1	PS	LURBINECTEDIN	1	Intravenous (not otherwise specified)	2 milligram/sq. meter, D1Q3W;	LURBINECTEDIN	DRUG23Q3.txt
219647456	2	SS	IRINOTECAN	1	Intravenous (not otherwise specified)	75 milligram/sq. meter, D1D8Q3W;	IRINOTECAN	DRUG23Q3.txt
219647456	3	C	DEXAMETHASONE	1	Intravenous (not otherwise specified)	10 milligram	DEXAMETHASONE	DRUG23Q3.txt
219647456	4	C	ONDANSETRON	1	Intravenous (not otherwise specified)	8 milligram	ONDANSETRON	DRUG23Q3.txt
219647456	5	C	ONDANSETRON	1	Intravenous (not otherwise specified)	8 milligram	ONDANSETRON	DRUG23Q3.txt
219647456	6	C	ATROPINE	1		0.3 milligram	ATROPINE	DRUG23Q3.txt
219647456	7	C	IBUPROFEN	1			IBUPROFEN	DRUG23Q3.txt
219647456	8	C	MOVICOL HALF	1				DRUG23Q3.txt
219647456	9	C	METAMIZOLE	1			METAMIZOLE	DRUG23Q3.txt
219647456	10	C	ACETAMINOPHEN	1			ACETAMINOPHEN	DRUG23Q3.txt
219647456	11	C	MORPHINE SULFATE	1			MORPHINE SULFATE	DRUG23Q3.txt
219647456	12	C	MORPHINE	1			MORPHINE	DRUG23Q3.txt
219647456	13	C	TOLVAPTAN	1			TOLVAPTAN	DRUG23Q3.txt
219647456	14	C	FUROSEMIDE	1			FUROSEMIDE	DRUG23Q3.txt
219647456	15	C	LORAZEPAM	1			LORAZEPAM	DRUG23Q3.txt
219647456	16	C	OMEPRAZOLE	1			OMEPRAZOLE	DRUG23Q3.txt
219647456	17	C	BEMIPARIN	1			BEMIPARIN	DRUG23Q3.txt
219647456	18	C	FOLIC ACID	1			FOLIC ACID	DRUG23Q3.txt
219647456	19	C	ALLOPURINOL	1			ALLOPURINOL	DRUG23Q3.txt
219647456	20	C	CYANOCOBALAMIN	1			CYANOCOBALAMIN	DRUG23Q3.txt
219647456	21	C	IRBESARTAN	1			IRBESARTAN	DRUG23Q3.txt
219675661	1	PS	ZEPZELCA	1	Intravenous (not otherwise specified)	OTHER STRENGTH : 5.7mg infusion;?OTHER QUANTITY : 1 Infusion;?OTHER FREQUENCY : Every 21 days;?	LURBINECTEDIN	DRUG23Q1.txt
219675661	2	C	MOTRIN	1			IBUPROFEN	DRUG23Q1.txt
219800714	1	PS	LURBINECTEDIN	1	Intravenous (not otherwise specified)	3.2 milligram/sq. meter, Q3W	LURBINECTEDIN	DRUG23Q2.txt
219800714	2	SS	PEMBROLIZUMAB	1	Intravenous (not otherwise specified)	200 milligram, Q3W	PEMBROLIZUMAB	DRUG23Q2.txt
219800714	3	C	FENTANYL	1		UNK	FENTANYL	DRUG23Q2.txt
219800714	4	C	MORPHINE SULFATE	1		UNK	MORPHINE SULFATE	DRUG23Q2.txt
219800714	5	C	OXYCODONE	1		UNK	OXYCODONE	DRUG23Q2.txt
219800714	6	C	HYDRATION VITAMIN	1		UNK		DRUG23Q2.txt
219800714	7	C	ENALAPRIL MALEATE HYDROCHLOROTHIAZIDE	1		UNK	ENALAPRIL MALEATE HYDROCHLOROTHIAZIDE	DRUG23Q2.txt
219800714	8	C	PREGABALIN	1		UNK	PREGABALIN	DRUG23Q2.txt
219800714	9	C	ACETAMINOPHEN	1		UNK	ACETAMINOPHEN	DRUG23Q2.txt
219800714	10	C	METOCLOPRAMIDE	1		UNK	METOCLOPRAMIDE	DRUG23Q2.txt
219800714	11	C	MAGNESIUM	1		UNK	MAGNESIUM	DRUG23Q2.txt
219800714	12	C	MORPHINE	1		UNK	MORPHINE	DRUG23Q2.txt
219800714	13	C	LORAZEPAM	1		UNK	LORAZEPAM	DRUG23Q2.txt
219907339	1	PS	LURBINECTEDIN	1	Intravenous (not otherwise specified)	2 milligram/sq. meter D1Q3W	LURBINECTEDIN	DRUG23Q3.txt
219907339	2	SS	IRINOTECAN	1	Intravenous (not otherwise specified)	75 milligram/sq. meter, D1D8Q3W	IRINOTECAN	DRUG23Q3.txt
219907339	3	C	DEXAMETHASONE	1	Intravenous (not otherwise specified)	8 milligram	DEXAMETHASONE	DRUG23Q3.txt
219907339	4	C	ONDANSETRON	1	Intravenous (not otherwise specified)	8 milligram	ONDANSETRON	DRUG23Q3.txt
219907339	5	C	ONDANSETRON	1		8 milligram, tid	ONDANSETRON	DRUG23Q3.txt
219907339	6	C	FILGRASTIM	1		48 milligram	FILGRASTIM	DRUG23Q3.txt
219907339	7	C	FILGRASTIM	1	Subcutaneous	30 milligram, qd	FILGRASTIM	DRUG23Q3.txt
219907339	8	C	TRANEXAMIC ACID	1		UNK	TRANEXAMIC ACID	DRUG23Q3.txt
219907339	9	C	SKENAN	1		10 milligram, bid	MORPHINE SULFATE	DRUG23Q3.txt
219907339	10	C	METHYLPREDNISOLONE	1		40 milligram, qd	METHYLPREDNISOLONE	DRUG23Q3.txt
219907339	11	C	METHYLPREDNISOLONE	1	Oral	60 milligram, qd	METHYLPREDNISOLONE	DRUG23Q3.txt
219907339	12	C	HUMAN RED BLOOD CELL	1		UNK	HUMAN RED BLOOD CELL	DRUG23Q3.txt
219907339	13	C	PLATELETS	1		UNK	HUMAN PLATELET ALLOGENIC	DRUG23Q3.txt
220051092	1	PS	LURBINECTEDIN	1	Intravenous (not otherwise specified)	5.6 milligram, 1 in every 3 weeks	LURBINECTEDIN	DRUG23Q1.txt
220051092	2	SS	LURBINECTEDIN	1	Intravenous (not otherwise specified)	5.6 milligram, 1 in every 3 weeks	LURBINECTEDIN	DRUG23Q1.txt
220051092	3	SS	ATEZOLIZUMAB	1	Intravenous (not otherwise specified)	UNK	ATEZOLIZUMAB	DRUG23Q1.txt
220051092	4	SS	ATEZOLIZUMAB	1	Intravenous (not otherwise specified)	1200 milligram, 1 in 21 D	ATEZOLIZUMAB	DRUG23Q1.txt
220051092	5	SS	ETOPOSIDE	1	Intravenous (not otherwise specified)	160 milligram	ETOPOSIDE	DRUG23Q1.txt
220051092	6	SS	ETOPOSIDE	1		160 milligram, other	ETOPOSIDE	DRUG23Q1.txt
220051092	7	SS	CARBOPLATIN	1		UNK	CARBOPLATIN	DRUG23Q1.txt
220051092	8	SS	CARBOPLATIN	1	Intravenous (not otherwise specified)	500 milligram, 1 in 3 week	CARBOPLATIN	DRUG23Q1.txt
220051092	9	C	ATACAND	1	Subcutaneous	1 in 1 D	CANDESARTAN CILEXETIL	DRUG23Q1.txt
220051092	10	C	PANTO PANTHENOL	1		UNK	PANTHENOL	DRUG23Q1.txt
220051092	11	C	AVIL PHENIRAMINE MALEATE	1		UNK		DRUG23Q1.txt
220051092	12	C	EMETRIL	1		UNK		DRUG23Q1.txt
220051092	13	C	EMETRIL	1				DRUG23Q1.txt
220051092	14	C	DEKORT	1	Intravenous (not otherwise specified)	2 milliliter, 1 in 1 M	DEXAMETHASONE	DRUG23Q1.txt
220051092	15	C	GRANITRON	1		UNK		DRUG23Q1.txt
220051092	16	C	GRANITRON	1				DRUG23Q1.txt
220051092	17	C	FRAVEN	1	Subcutaneous	Dose: 48 other (1 in 3 wk)		DRUG23Q1.txt
220051092	18	C	ASPIRIN	1		UNK	ASPIRIN	DRUG23Q1.txt
220051092	19	C	TYGEX	1		UNK		DRUG23Q1.txt
220051092	20	C	METHYLPREDNISOLONE	1	Oral	16 milligram, tid (3 in 1 D)	METHYLPREDNISOLONE	DRUG23Q1.txt
220051092	21	C	PAROL	1		UNK	ACETAMINOPHEN	DRUG23Q1.txt
220176462	1	PS	ZEPZELCA	1			LURBINECTEDIN	DRUG23Q2.txt
220182112	1	PS	LURBINECTEDIN	1		3.2 milligram/sq. meter	LURBINECTEDIN	DRUG23Q1.txt
220182112	2	C	DEXAMETHASONE	1	Intravenous (not otherwise specified)	8 milligram	DEXAMETHASONE	DRUG23Q1.txt
220182112	3	C	ONDANSETRON	1	Intravenous (not otherwise specified)	8 milligram	ONDANSETRON	DRUG23Q1.txt
220398355	1	PS	LURBINECTEDIN	1	Intravenous (not otherwise specified)	2 milligram/sq. meter, D1Q3W	LURBINECTEDIN	DRUG23Q2.txt
220398355	2	SS	IRINOTECAN	1	Intravenous (not otherwise specified)	75 milligram/sq. meter, D1Q3W	IRINOTECAN	DRUG23Q2.txt
220398355	3	C	DEXAMETHASONE	1	Intravenous (not otherwise specified)	8 milligram	DEXAMETHASONE	DRUG23Q2.txt
220398355	4	C	ONDANSETRON	1	Intravenous (not otherwise specified)	8 milligram	ONDANSETRON	DRUG23Q2.txt
220398355	5	C	LEVOTHYROXINE	1		UNK	LEVOTHYROXINE	DRUG23Q2.txt
220398355	6	C	ESOMEPRAZOLE	1		UNK	ESOMEPRAZOLE	DRUG23Q2.txt
220398355	7	C	AMOXICILLIN	1		1 gram, tid	AMOXICILLIN	DRUG23Q2.txt
220398355	8	C	PRIMPERAN	1	Oral	40 milligram, qd	METOCLOPRAMIDE HYDROCHLORIDE	DRUG23Q2.txt
220398355	9	C	PRIMPERAN	1	Oral	10 milligram, qd	METOCLOPRAMIDE HYDROCHLORIDE	DRUG23Q2.txt
220398355	10	C	FILGRASTIM	1	Oral	40 milligram, qd	FILGRASTIM	DRUG23Q2.txt
220398355	11	C	FILGRASTIM	1		UNK	FILGRASTIM	DRUG23Q2.txt
220713081	1	PS	LURBINECTEDIN	1			LURBINECTEDIN	DRUG23Q1.txt
220713081	2	C	IRINOTECAN	1			IRINOTECAN	DRUG23Q1.txt
220788812	1	PS	LURBINECTEDIN	1	Intravenous (not otherwise specified)	4.4 milligram, Q21days	LURBINECTEDIN	DRUG23Q1.txt
220788812	2	SS	LURBINECTEDIN	1		3.2 milligram/sq. meter, Q3W	LURBINECTEDIN	DRUG23Q1.txt
220788812	3	C	ALBUTEROL SULFATE	1		1 puff, prn	ALBUTEROL SULFATE	DRUG23Q1.txt
220788812	4	C	ASPIRIN	1	Oral	81 milligram, qd	ASPIRIN	DRUG23Q1.txt
220788812	5	C	ATORVASTATIN	1	Oral	40 milligram, qd	ATORVASTATIN	DRUG23Q1.txt
220788812	6	C	DRONABINOL	1	Oral	2.5 milligram, tid	DRONABINOL	DRUG23Q1.txt
220788812	7	C	GABAPENTIN	1	Oral	300 milligram, tid	GABAPENTIN	DRUG23Q1.txt
220788812	8	C	VITAMIN D3	1	Oral	50 microgram, qd	CHOLECALCIFEROL	DRUG23Q1.txt
220788812	9	C	CEFIXIME	1	Oral	5 milligram, prn	CEFIXIME	DRUG23Q1.txt
220788812	10	C	FLUDROCORTISONE	1	Oral	0.1 milligram, qd	FLUDROCORTISONE	DRUG23Q1.txt
220788812	11	C	KETOROLAC	1	Oral	10 milligram, prn	KETOROLAC TROMETHAMINE	DRUG23Q1.txt
220788812	12	C	KEPPRA	1	Oral	1000 milligram, qd	LEVETIRACETAM	DRUG23Q1.txt
220788812	13	C	TIROSINT	1	Oral	75 microgram, qd	LEVOTHYROXINE SODIUM	DRUG23Q1.txt
220788812	14	C	MOBIC	1	Oral	15 milligram, prn	MELOXICAM	DRUG23Q1.txt
220788812	15	C	NAMENDA	1	Oral	10 milligram, prn	MEMANTINE HYDROCHLORIDE	DRUG23Q1.txt
220788812	16	C	TOPROL XL	1	Oral	25 milligram, qd	METOPROLOL SUCCINATE	DRUG23Q1.txt
220788812	17	C	SINGULAIR	1	Oral	10 milligram, qd	MONTELUKAST SODIUM	DRUG23Q1.txt
220788812	18	C	PRILOSEC	1	Oral	20 milligram, qd	OMEPRAZOLE MAGNESIUM	DRUG23Q1.txt
220788812	19	C	ZOFRAN	1	Oral	8 milligram, tid	ONDANSETRON HYDROCHLORIDE	DRUG23Q1.txt
220788812	20	C	PERCOCET	1	Oral	5-325 Mg	ACETAMINOPHEN OXYCODONE HYDROCHLORIDE	DRUG23Q1.txt
220788812	21	C	KLOR CON	1	Oral	20 microgram, qd	POTASSIUM CHLORIDE	DRUG23Q1.txt
220788812	22	C	COMPAZINE	1	Oral	10 milligram, prn	PROCHLORPERAZINE MALEATE	DRUG23Q1.txt
220788812	23	C	PHENERGAN	1	Oral	12.5 milligram, prn	PROMETHAZINE HYDROCHLORIDE	DRUG23Q1.txt
220788812	24	C	SUMATRIPTAN SUCCINATE	1	Oral	25 milligram, qd	SUMATRIPTAN SUCCINATE	DRUG23Q1.txt
220788812	25	C	SALAGEN	1	Oral	5 milligram, prn	PILOCARPINE HYDROCHLORIDE	DRUG23Q1.txt
220927087	1	PS	LURBINECTEDIN	1	Intravenous (not otherwise specified)	5.8 milligram	LURBINECTEDIN	DRUG23Q3.txt
220927087	2	SS	LURBINECTEDIN	1		5.8 milligram, 1 in 3 week	LURBINECTEDIN	DRUG23Q3.txt
220927087	3	SS	CARBOPLATIN	1	Intravenous (not otherwise specified)	445 milligram	CARBOPLATIN	DRUG23Q3.txt
220927087	4	SS	CARBOPLATIN	1	Intravenous (not otherwise specified)	480 milligram, 1 in 3 week	CARBOPLATIN	DRUG23Q3.txt
220927087	5	SS	ATEZOLIZUMAB	1	Intravenous (not otherwise specified)	UNK	ATEZOLIZUMAB	DRUG23Q3.txt
220927087	6	SS	ATEZOLIZUMAB	1	Intravenous (not otherwise specified)	1200 milligram, 1 in 3 wk	ATEZOLIZUMAB	DRUG23Q3.txt
220927087	7	SS	ETOPOSIDE	1		178 milligram	ETOPOSIDE	DRUG23Q3.txt
220927087	8	SS	ETOPOSIDE	1		178 milligram, other	ETOPOSIDE	DRUG23Q3.txt
220927087	9	C	GLIMEPIRIDE	1		UNK	GLIMEPIRIDE	DRUG23Q3.txt
220927087	10	C	METFORMIN HYDROCHLORIDE SITAGLIPTIN PHOSPHATE	1		Daily	METFORMIN HYDROCHLORIDE SITAGLIPTIN PHOSPHATE	DRUG23Q3.txt
220927087	11	C	LOVASTATIN	1		UNK	LOVASTATIN	DRUG23Q3.txt
220927087	12	C	AMLODIPINE OLMESARTAN	1		UNK	AMLODIPINE OLMESARTAN	DRUG23Q3.txt
220927087	13	C	ASPIRIN	1		UNK	ASPIRIN	DRUG23Q3.txt
220927087	14	C	ACETAMINOPHEN	1		UNK	ACETAMINOPHEN	DRUG23Q3.txt
220927087	15	C	ESTAZOLAM	1		UNK	ESTAZOLAM	DRUG23Q3.txt
220927087	16	C	MELOXICAM	1		UNK	MELOXICAM	DRUG23Q3.txt
220927087	17	C	FLURBIPROFEN	1		UNK	FLURBIPROFEN	DRUG23Q3.txt
220927087	18	C	DEXAMETHASONE	1		UNK	DEXAMETHASONE	DRUG23Q3.txt
220927087	19	C	DEXAMETHASONE	1		UNK	DEXAMETHASONE	DRUG23Q3.txt
220927087	20	C	METOCLOPRAMIDE	1		UNK	METOCLOPRAMIDE	DRUG23Q3.txt
220927087	21	C	METOCLOPRAMIDE	1		UNK	METOCLOPRAMIDE	DRUG23Q3.txt
220927087	22	C	PALONOSETRON	1		UNK	PALONOSETRON	DRUG23Q3.txt
220927087	23	C	PALONOSETRON	1		UNK	PALONOSETRON	DRUG23Q3.txt
220927087	24	C	PEGFILGRASTIM	1		UNK	PEGFILGRASTIM	DRUG23Q3.txt
221032152	1	PS	ZEPZELCA	1			LURBINECTEDIN	DRUG23Q2.txt
221032212	1	PS	ZEPZELCA	1		UNK	LURBINECTEDIN	DRUG23Q2.txt
221221002	1	PS	ZEPZELCA	1		UNK	LURBINECTEDIN	DRUG23Q2.txt
221436314	1	PS	LURBINECTEDIN	1	Intravenous (not otherwise specified)	5.6 milligram every 3 weeks	LURBINECTEDIN	DRUG23Q3.txt
221436314	2	C	SODIUM CHLORIDE	1	Intravenous (not otherwise specified)	100 milliliter, qd	SODIUM CHLORIDE	DRUG23Q3.txt
221436314	3	C	ZOFRAN	1	Oral	8 milligram, prn	ONDANSETRON HYDROCHLORIDE	DRUG23Q3.txt
221436314	4	C	COMPAZINE	1	Oral	10 milligram, prn	PROCHLORPERAZINE MALEATE	DRUG23Q3.txt
221436314	5	C	BACLOFEN	1	Oral	10 milligram, qd	BACLOFEN	DRUG23Q3.txt
221436314	6	C	BENZONATATE	1	Oral	100 milligram, prn	BENZONATATE	DRUG23Q3.txt
221436314	7	C	BUSPIRONE	1	Oral	10 milligram, qd	BUSPIRONE HYDROCHLORIDE	DRUG23Q3.txt
221436314	8	C	HYDROCHLOROTHIAZIDE	1	Oral	12.5 milligram, qd	HYDROCHLOROTHIAZIDE	DRUG23Q3.txt
221436314	9	C	IBUPROFEN	1	Oral	800 milligram, prn	IBUPROFEN	DRUG23Q3.txt
221436314	10	C	LEVOTHYROXINE	1	Oral	13 microgram, qd	LEVOTHYROXINE	DRUG23Q3.txt
221436314	11	C	PERCOCET	1	Oral	325 milligram, prn	ACETAMINOPHEN OXYCODONE HYDROCHLORIDE	DRUG23Q3.txt
221436314	12	C	TRAZODONE	1	Oral	50 milligram, qd	TRAZODONE HYDROCHLORIDE	DRUG23Q3.txt
221533013	1	PS	LURBINECTEDIN	1	Intravenous (not otherwise specified)	3.2 milligram/sq. meter, 6 cycles	LURBINECTEDIN	DRUG23Q2.txt
221533013	2	SS	LURBINECTEDIN	1	Intravenous (not otherwise specified)	3.2 milligram/sq. meter, 6 cycles, total dose 38.4 mg	LURBINECTEDIN	DRUG23Q2.txt
221533013	3	C	PANTOPRAZOLE	1	Oral	40 milligram, qd	PANTOPRAZOLE	DRUG23Q2.txt
221533013	4	C	RELAXA MACROGOL 3350	1	Oral	17 gram, prn		DRUG23Q2.txt
221533013	5	C	LORAZEPAM	1	Oral	1 milligram, prn	LORAZEPAM	DRUG23Q2.txt
221533013	6	C	FLUTICASONE FUROATE	1		27.5 microgram, qd	FLUTICASONE FUROATE	DRUG23Q2.txt
221533013	7	C	CYCLOBENZAPRINE	1	Oral	100 milligram, prn	CYCLOBENZAPRINE	DRUG23Q2.txt
221576113	1	PS	ZEPZELCA	1	Intravenous (not otherwise specified)	3.2 milligram/sq. meter	LURBINECTEDIN	DRUG23Q2.txt
221576113	2	SS	ZEPZELCA	1		3.2 milligram/sq. meter	LURBINECTEDIN	DRUG23Q2.txt
221576113	3	C	TRULICITY	1	Subcutaneous	1.5 milligram once in a week	DULAGLUTIDE	DRUG23Q2.txt
221576113	4	C	METFORMIN HYDROCHLORIDE	1	Oral	1000 milligram, bid	METFORMIN HYDROCHLORIDE	DRUG23Q2.txt
221576113	5	C	GLICLAZIDE	1	Oral	30 milligram, qd	GLICLAZIDE	DRUG23Q2.txt
221576113	6	C	CALCIUM	1	Oral	500 milligram, qd	CALCIUM	DRUG23Q2.txt
221576113	7	C	ATORVASTATIN	1	Oral	10 milligram, qd	ATORVASTATIN	DRUG23Q2.txt
221576113	8	C	PANTOPRAZOLE SODIUM	1	Oral	40 milligram, qd	PANTOPRAZOLE SODIUM	DRUG23Q2.txt
221576113	9	C	CHOLECALCIFEROL	1	Oral	10000 UI Once in a week	CHOLECALCIFEROL	DRUG23Q2.txt
221576113	10	C	VENLAFAXINE	1	Oral	75 milligram, qd	VENLAFAXINE HYDROCHLORIDE	DRUG23Q2.txt
221576113	11	C	AMLODIPINE	1	Oral	5 milligram, qd	AMLODIPINE BESYLATE	DRUG23Q2.txt
221576113	12	C	LAMISIL	1	Oral	1 percent, bid	TERBINAFINE HYDROCHLORIDE	DRUG23Q2.txt
221576323	1	PS	LURBINECTEDIN	1	Intravenous (not otherwise specified)	8 milligram, Q 21 days	LURBINECTEDIN	DRUG23Q2.txt
221576612	1	PS	ZEPZELCA	1		6.7 milligram	LURBINECTEDIN	DRUG23Q2.txt
221621166	1	PS	LURBINECTEDIN	1	Intravenous (not otherwise specified)	3.2 milligram/sq. meter Q3 weeks	LURBINECTEDIN	DRUG23Q3.txt
221621166	2	C	BREO ELLIPTA	1	Intravenous (not otherwise specified)	25-100 cg	FLUTICASONE FUROATE VILANTEROL TRIFENATATE	DRUG23Q3.txt
221621166	3	C	DILAUDID	1	Oral	0.5 milligram, prn	HYDROMORPHONE HYDROCHLORIDE	DRUG23Q3.txt
221621166	4	C	SODIUM CHLORATE	1	Oral	1000 milligram, qid	SODIUM CHLORATE	DRUG23Q3.txt
221621166	5	C	RELAXA MACROGOL 3350	1	Oral	17 gram, prn		DRUG23Q3.txt
221621166	6	C	XARELTO	1	Oral	20 milligram, qd	RIVAROXABAN	DRUG23Q3.txt
221785874	1	PS	LURBINECTEDIN	1	Intravenous (not otherwise specified)	3.2 milligram/sq. meter Q3 weeks	LURBINECTEDIN	DRUG23Q2.txt
221785874	2	C	BREO ELLIPTA	1	Intravenous (not otherwise specified)	qd 25-100CG	FLUTICASONE FUROATE VILANTEROL TRIFENATATE	DRUG23Q2.txt
221785874	3	C	DILAUDID	1	Oral	0.5 milligram PRN	HYDROMORPHONE HYDROCHLORIDE	DRUG23Q2.txt
221785874	4	C	DILAUDID	1	Oral	0.5 milligram PRN	HYDROMORPHONE HYDROCHLORIDE	DRUG23Q2.txt
221785874	5	C	RELAXA BROMISOVAL CARBROMAL	1	Oral	17 gram PRN		DRUG23Q2.txt
221837723	1	PS	LURBINECTEDIN	1	Intravenous (not otherwise specified)	4 milligram, every 21 days	LURBINECTEDIN	DRUG23Q2.txt
221837723	2	SS	MOTEGRITY	1	Oral	2 milligram, qd (daily)	PRUCALOPRIDE SUCCINATE	DRUG23Q2.txt
221837723	3	C	POTASSIUM CHLORIDE	1	Oral	20 milliequivalent, qd (daily)	POTASSIUM CHLORIDE	DRUG23Q2.txt
221837723	4	C	SUCRALFATE	1	Oral	1 gram, prn	SUCRALFATE	DRUG23Q2.txt
221837723	5	C	VITAMIN D3	1	Oral	5000 Unit	CHOLECALCIFEROL	DRUG23Q2.txt
221837723	6	C	CARVEDILOL	1	Oral	6.25 milligram, bid	CARVEDILOL	DRUG23Q2.txt
221837723	7	C	CLOPIDOGREL	1	Oral	75 milligram Daily	CLOPIDOGREL BISULFATE	DRUG23Q2.txt
221837723	8	C	CYCLOBENZAPRINE	1	Oral	5 milligram, prn	CYCLOBENZAPRINE	DRUG23Q2.txt
221837723	9	C	DILTIAZEM	1	Oral	240 milligram daily	DILTIAZEM	DRUG23Q2.txt
221857753	1	PS	LURBINECTEDIN	1	Intravenous (not otherwise specified)	3.2 milligram/sq. meter	LURBINECTEDIN	DRUG23Q2.txt
221857753	2	SS	PEMBROLIZUMAB	1	Intravenous (not otherwise specified)	200 milligram	PEMBROLIZUMAB	DRUG23Q2.txt
221866321	1	PS	ZEPZELCA	1	Intravenous (not otherwise specified)	Frequency : Every three weeks;?	LURBINECTEDIN	DRUG23Q2.txt
221866321	2	C	GRANIX	1			TBO FILGRASTIM	DRUG23Q2.txt
221866321	3	C	WARFARIN	1			WARFARIN	DRUG23Q2.txt
221929472	1	PS	ZEPZELCA	1		UNK	LURBINECTEDIN	DRUG23Q2.txt
221929662	1	PS	LURBINECTEDIN	1			LURBINECTEDIN	DRUG23Q2.txt
221931512	1	PS	ZEPZELCA	1			LURBINECTEDIN	DRUG23Q2.txt
2219368610	1	PS	LURBINECTEDIN	1	Intravenous (not otherwise specified)	5.9 milligram, every 3 weeks	LURBINECTEDIN	DRUG23Q3.txt
2219368610	2	SS	LURBINECTEDIN	1	Intravenous (not otherwise specified)	4.6 milligram	LURBINECTEDIN	DRUG23Q3.txt
2219368610	3	SS	ATEZOLIZUMAB	1	Intravenous (not otherwise specified)	1200 milligram, every 3 weeks	ATEZOLIZUMAB	DRUG23Q3.txt
2219368610	4	SS	CARBOPLATIN	1	Intravenous (not otherwise specified)	666.4 milligram	CARBOPLATIN	DRUG23Q3.txt
2219368610	5	SS	ETOPOSIDE	1	Intravenous (not otherwise specified)	183 milligram (186 milligram other)	ETOPOSIDE	DRUG23Q3.txt
2219368610	6	C	NORVASC	1		UNK	AMLODIPINE BESYLATE	DRUG23Q3.txt
2219368610	7	C	CALCIMAX D3 CALCIUM CITRATE COLECALCIFEROL	1		UNK		DRUG23Q3.txt
2219368610	8	C	METHYLPREDNISOLONE	1	Oral	32 milligram, 2 in 1 D	METHYLPREDNISOLONE	DRUG23Q3.txt
2219368610	9	C	LEVEMIR	1		UNK	INSULIN DETEMIR	DRUG23Q3.txt
2219368610	10	C	NOVORAPID	1		UNK	INSULIN ASPART	DRUG23Q3.txt
2219368610	11	C	HUMAN RED BLOOD CELL	1		UNK	HUMAN RED BLOOD CELL	DRUG23Q3.txt
2219368610	12	C	HUMAN RED BLOOD CELL	1		UNK	HUMAN RED BLOOD CELL	DRUG23Q3.txt
2219368610	13	C	HUMAN RED BLOOD CELL	1		UNK	HUMAN RED BLOOD CELL	DRUG23Q3.txt
2219368610	14	C	HUMAN RED BLOOD CELL	1		UNK	HUMAN RED BLOOD CELL	DRUG23Q3.txt
2219368610	15	C	HUMAN RED BLOOD CELL	1		UNK	HUMAN RED BLOOD CELL	DRUG23Q3.txt
2219368610	16	C	HUMAN RED BLOOD CELL	1		UNK	HUMAN RED BLOOD CELL	DRUG23Q3.txt
2219368610	17	C	HUMAN RED BLOOD CELL	1		UNK	HUMAN RED BLOOD CELL	DRUG23Q3.txt
2219368610	18	C	HUMAN RED BLOOD CELL	1		UNK	HUMAN RED BLOOD CELL	DRUG23Q3.txt
2219368610	19	C	HUMAN RED BLOOD CELL	1		UNK	HUMAN RED BLOOD CELL	DRUG23Q3.txt
2219368610	20	C	DEXAMETHASONE	1	Intravenous (not otherwise specified)	8 milligram	DEXAMETHASONE	DRUG23Q3.txt
2219368610	21	C	DEXAMETHASONE	1	Intravenous (not otherwise specified)	mg,1 in 1 As required	DEXAMETHASONE	DRUG23Q3.txt
2219368610	22	C	DEXAMETHASONE	1	Intravenous (not otherwise specified)	8 milligram	DEXAMETHASONE	DRUG23Q3.txt
2219368610	23	C	ONDANSETRON HYDROCHLORIDE	1		UNK	ONDANSETRON HYDROCHLORIDE	DRUG23Q3.txt
2219368610	24	C	ONDANSETRON HYDROCHLORIDE	1		UNK	ONDANSETRON HYDROCHLORIDE	DRUG23Q3.txt
2219368610	25	C	ONDANSETRON HYDROCHLORIDE	1		UNK	ONDANSETRON HYDROCHLORIDE	DRUG23Q3.txt
2219368610	26	C	PHENIRAMINE	1		UNK	PHENIRAMINE	DRUG23Q3.txt
2219368610	27	C	PHENIRAMINE	1		UNK	PHENIRAMINE	DRUG23Q3.txt
2219368610	28	C	PHENIRAMINE	1		UNK	PHENIRAMINE	DRUG23Q3.txt
2219368610	29	C	FRAVEN	1	Subcutaneous	48 international unit		DRUG23Q3.txt
2219368610	30	C	FRAVEN	1	Subcutaneous	48 international unit		DRUG23Q3.txt
2219368610	31	C	FRAVEN	1	Subcutaneous	48 Gtt,1 in 1 As required		DRUG23Q3.txt
2219368610	32	C	GRANEXA	1		UNK		DRUG23Q3.txt
2219368610	33	C	PANTOPRAZOLE	1		UNK	PANTOPRAZOLE	DRUG23Q3.txt
2219368610	34	C	SODIUM CHLORIDE	1		UNK	SODIUM CHLORIDE	DRUG23Q3.txt
2219368610	35	C	SODIUM CHLORIDE	1		UNK	SODIUM CHLORIDE	DRUG23Q3.txt
2219368610	36	C	SODIUM CHLORIDE	1		UNK	SODIUM CHLORIDE	DRUG23Q3.txt
2219368610	37	C	SODIUM CHLORIDE	1		UNK	SODIUM CHLORIDE	DRUG23Q3.txt
2219368610	38	C	SODIUM CHLORIDE	1		UNK	SODIUM CHLORIDE	DRUG23Q3.txt
2219368610	39	C	SODIUM CHLORIDE	1		UNK	SODIUM CHLORIDE	DRUG23Q3.txt
2219368610	40	C	DEXTROSE	1		UNK	DEXTROSE DEXTROSE MONOHYDRATE	DRUG23Q3.txt
2219368610	41	C	POTASSIUM CHLORIDE	1		UNK	POTASSIUM CHLORIDE	DRUG23Q3.txt
2219368610	42	C	POTASSIUM CHLORIDE	1		UNK	POTASSIUM CHLORIDE	DRUG23Q3.txt
2219368610	43	C	POTASSIUM CHLORIDE	1		UNK	POTASSIUM CHLORIDE	DRUG23Q3.txt
2219368610	44	C	POTASSIUM CHLORIDE	1		UNK	POTASSIUM CHLORIDE	DRUG23Q3.txt
2219368610	45	C	POTASSIUM CHLORIDE	1		UNK	POTASSIUM CHLORIDE	DRUG23Q3.txt
2219368610	46	C	PANTOPRAZOLE SODIUM	1		UNK	PANTOPRAZOLE SODIUM	DRUG23Q3.txt
2219368610	47	C	PANTOPRAZOLE SODIUM	1		UNK	PANTOPRAZOLE SODIUM	DRUG23Q3.txt
2219368610	48	C	OMNIPOL IOHEXOL	1		UNK		DRUG23Q3.txt
2219368610	49	C	OMNIPOL IOHEXOL	1		UNK		DRUG23Q3.txt
2219368610	50	C	KARDOZIN	1		UNK		DRUG23Q3.txt
2219368610	51	C	FARDOBEN	1		UNK		DRUG23Q3.txt
2219368610	52	C	PARACEROL	1		UNK		DRUG23Q3.txt
2219368610	53	C	MEGACE	1		UNK	MEGESTROL ACETATE	DRUG23Q3.txt
2219368610	54	C	AUGMENTIN	1		UNK	AMOXICILLIN CLAVULANATE POTASSIUM	DRUG23Q3.txt
2219368610	55	C	CIPRO	1		UNK	CIPROFLOXACIN HYDROCHLORIDE	DRUG23Q3.txt
2219368610	56	C	INFENIL	1		UNK		DRUG23Q3.txt
2219368610	57	C	INFENIL	1		UNK		DRUG23Q3.txt
2219368610	58	C	INFENIL	1		UNK		DRUG23Q3.txt
2219368610	59	C	POTASSIUM BICARBONATE POTASSIUM CITRATE MONOHYDRATE	1		UNK		DRUG23Q3.txt
2219368610	60	C	ENOXAPARIN SODIUM	1		UNK	ENOXAPARIN SODIUM	DRUG23Q3.txt
2219368610	61	C	ROCURONIUM BROMIDE	1		UNK	ROCURONIUM BROMIDE	DRUG23Q3.txt
2219368610	62	C	NACOSEL	1		UNK		DRUG23Q3.txt
2219368610	63	C	ALVERINE CITRATE	1		UNK	ALVERINE CITRATE	DRUG23Q3.txt
2219368610	64	C	SIMETHICONE DIMETHICONE	1		UNK	DIMETHICONE	DRUG23Q3.txt
222410702	1	PS	ZEPZELCA	1		3.2 milligram/kilogram	LURBINECTEDIN	DRUG23Q2.txt
222413522	1	PS	ZEPZELCA	1		UNK	LURBINECTEDIN	DRUG23Q2.txt
222462545	1	PS	LURBINECTEDIN	1		UNK	LURBINECTEDIN	DRUG23Q3.txt
222464522	1	PS	ZEPZELCA	1			LURBINECTEDIN	DRUG23Q2.txt
222468822	1	PS	LURBINECTEDIN	1	Intravenous (not otherwise specified)	5.7 milligram, Q21D	LURBINECTEDIN	DRUG23Q2.txt
222468822	2	C	ATENOLOL	1	Oral	25 milligram, bid	ATENOLOL	DRUG23Q2.txt
222468822	3	C	ELIQUIS	1	Oral	5 milligram, bid	APIXABAN	DRUG23Q2.txt
222468822	4	C	PRILOSEC	1	Oral	40 milligram, qd	OMEPRAZOLE MAGNESIUM	DRUG23Q2.txt
222468822	5	C	POTASSIUM CHLORIDE	1	Oral	10 milliequivalent per litre, qd	POTASSIUM CHLORIDE	DRUG23Q2.txt
222468822	6	C	ATORVASTATIN	1	Oral	10 milligram, qd	ATORVASTATIN	DRUG23Q2.txt
222468822	7	C	NYSTATIN	1		100 u/ml, 5 ml swish	NYSTATIN	DRUG23Q2.txt
222468822	8	C	DEXAMETHASONE	1	Oral	4 milligram	DEXAMETHASONE	DRUG23Q2.txt
222468822	9	C	ONDANSETRON	1	Oral	8 milligram, bid	ONDANSETRON	DRUG23Q2.txt
222468822	10	C	COMPAZINE	1	Oral	10 milligram, tid,prm	PROCHLORPERAZINE MALEATE	DRUG23Q2.txt
222468822	11	C	FUROSEMIDE	1		20 milligram, qd	FUROSEMIDE	DRUG23Q2.txt
222468822	12	C	OXYCODONE	1		5 milligram, prn	OXYCODONE	DRUG23Q2.txt
222468822	13	C	MELATONIN	1	Oral	300 microgram, qd, prm	MELATONIN	DRUG23Q2.txt
222468822	14	C	VITAMIN D3	1		10k units Q week	CHOLECALCIFEROL	DRUG23Q2.txt
222468822	15	C	VITAMIN D2	1	Oral	1200 microgram, Q week	ERGOCALCIFEROL	DRUG23Q2.txt
222468822	16	C	XANAX	1	Oral	0.25 milligram, prn	ALPRAZOLAM	DRUG23Q2.txt
222468822	17	C	EFFEXOR	1	Oral	75 milligram, qd	VENLAFAXINE HYDROCHLORIDE	DRUG23Q2.txt
222468822	18	C	VITAMINS NOS	1	Oral	UNK UNK, qd	VITAMINS	DRUG23Q2.txt
222468822	19	C	VISCUM ALBUM FRUITING TOP	1	Intravenous (not otherwise specified)	UNK	VISCUM ALBUM FRUITING TOP	DRUG23Q2.txt
222468822	20	C	BROMELAINS	1	Oral	UNK UNK, qd	BROMELAINS	DRUG23Q2.txt
222468822	21	C	VITAMIN C	1	Oral	100 milligram, qd	ASCORBIC ACID	DRUG23Q2.txt
222468822	22	C	TURKEY TAIL	2	Oral	UNK UNK, qd		DRUG23Q2.txt
222468822	23	C	REISHI GANODERMA LUCIDUM	1	Oral	UNK, qd		DRUG23Q2.txt
222468822	24	C	TRANSFER FACTOR	1	Oral	UNK, qd		DRUG23Q2.txt
222468822	25	C	DIETARY SUPPLEMENT	1		UNK	DIETARY SUPPLEMENT	DRUG23Q2.txt
222468822	26	C	PEGFILGRASTIM CBQV	1		6 milligram, SQ X1		DRUG23Q2.txt
222567062	1	PS	ZEPZELCA	1	Intravenous (not otherwise specified)	5.75 milligram	LURBINECTEDIN	DRUG23Q2.txt
222612662	1	PS	ZEPZELCA	1		UNK	LURBINECTEDIN	DRUG23Q2.txt
222887202	1	PS	ZEPZELCA	1			LURBINECTEDIN	DRUG23Q2.txt
222980244	1	PS	LURBINECTEDIN	1	Intravenous (not otherwise specified)	3.2 milligram/sq. meter Q3 Weeks	LURBINECTEDIN	DRUG23Q2.txt
222980244	2	SS	LURBINECTEDIN	1		3.2 milligram/sq. meter Q3 Weeks	LURBINECTEDIN	DRUG23Q2.txt
222980244	3	SS	SODIUM CHLORIDE	1		0.9 percent	SODIUM CHLORIDE	DRUG23Q2.txt
222980244	4	C	METOPROLOL	1	Oral	25 milligram, bid	METOPROLOL	DRUG23Q2.txt
222980244	5	C	SYNTHROID	1	Oral	50 microgram, qd	LEVOTHYROXINE SODIUM	DRUG23Q2.txt
222980244	6	C	CITALOPRAM	1	Oral	20 milligram, qd	CITALOPRAM HYDROBROMIDE	DRUG23Q2.txt
222980244	7	C	CLONAZEPAM	1	Oral	0.5 milligram, bid	CLONAZEPAM	DRUG23Q2.txt
222980244	8	C	PANTOPRAZOLE	1	Oral	40 milligram, qd	PANTOPRAZOLE	DRUG23Q2.txt
223005451	1	PS	LURBINECTEDIN	1	Intravenous (not otherwise specified)	3.2 milligram/sq. meter q3w	LURBINECTEDIN	DRUG23Q2.txt
223212472	1	PS	ZEPZELCA	1			LURBINECTEDIN	DRUG23Q2.txt
223466172	1	PS	LURBINECTEDIN	1		UNK	LURBINECTEDIN	DRUG23Q2.txt
223564363	1	PS	LURBINECTEDIN	1	Intravenous (not otherwise specified)	3.2 milligram/sq. meter,Q3 weeks	LURBINECTEDIN	DRUG23Q2.txt
223564363	2	SS	LURBINECTEDIN	1	Intravenous (not otherwise specified)	UNK	LURBINECTEDIN	DRUG23Q2.txt
223564363	3	SS	SODIUM CHLORIDE	1		0.9 % 30ml/hre	SODIUM CHLORIDE	DRUG23Q2.txt
223564363	4	C	GLYCOPYRROLATE	1		1 INH, qd	GLYCOPYRROLATE	DRUG23Q2.txt
223564363	5	C	PROCHLORAZINE	1	Oral	10 milligram, PRN		DRUG23Q2.txt
223564363	6	C	CHOLECALCIFEROL	1	Oral	1000 Ui, qd	CHOLECALCIFEROL	DRUG23Q2.txt
223564363	7	C	HYDROCHLOROTHIAZIDE IRBESARTAN	1	Oral	150/6,25 qd	HYDROCHLOROTHIAZIDE IRBESARTAN	DRUG23Q2.txt
223564363	8	C	FENOFIBRATE	1	Oral	160 milligram, qd	FENOFIBRATE	DRUG23Q2.txt
223564363	9	C	METFORMIN	1	Oral	250 milligram, qd	METFORMIN HYDROCHLORIDE	DRUG23Q2.txt
223564363	10	C	ATORVASTATIN	1	Oral	15 milligram, qd	ATORVASTATIN	DRUG23Q2.txt
223564363	11	C	LORAZEPAM	1	Oral	1 milligram, PRN	LORAZEPAM	DRUG23Q2.txt
223564363	12	C	POLYETHYLENE GLYCOL 3350	1	Oral	17 gram, PRN	POLYETHYLENE GLYCOL 3350	DRUG23Q2.txt
223568522	1	PS	LURBINECTEDIN	1	Intravenous (not otherwise specified)	5.4 milligram (1 in 3 week)	LURBINECTEDIN	DRUG23Q2.txt
223568522	2	SS	ATEZOLIZUMAB	1	Intravenous (not otherwise specified)	1200 milligram, 1 in 3 week	ATEZOLIZUMAB	DRUG23Q2.txt
223568522	3	SS	CARBOPLATIN	1	Intravenous (not otherwise specified)	550 milligram (1 in 3 week)	CARBOPLATIN	DRUG23Q2.txt
223568522	4	SS	ETOPOSIDE	1		170 milligram	ETOPOSIDE	DRUG23Q2.txt
223568522	5	C	PHENIRAMINE MALEATE	1		UNK	PHENIRAMINE MALEATE	DRUG23Q2.txt
223568522	6	C	PANTOPRAZOLE SODIUM	1		UNK	PANTOPRAZOLE SODIUM	DRUG23Q2.txt
223568522	7	C	DEXAMETHASONE	1	Intravenous (not otherwise specified)	8 milligram, (1 in 3 week)	DEXAMETHASONE	DRUG23Q2.txt
223568522	8	C	LIPEGFILGRASTIM	1	Subcutaneous	6 milligram (1 in 3 week)	LIPEGFILGRASTIM	DRUG23Q2.txt
223568522	9	C	PALONOSETRON HYDROCHLORIDE	1		UNK	PALONOSETRON HYDROCHLORIDE	DRUG23Q2.txt
223568522	10	C	ONDANSETRON HYDROCHLORIDE	1		UNK	ONDANSETRON HYDROCHLORIDE	DRUG23Q2.txt
223941671	1	PS	LURBINECTEDIN	1			LURBINECTEDIN	DRUG23Q2.txt
223941671	2	C	LURBINECTEDIN	1			LURBINECTEDIN	DRUG23Q2.txt
225219892	1	PS	LURBINECTEDIN	1		UNK	LURBINECTEDIN	DRUG23Q2.txt
226217851	1	PS	ZEPZELCA	1	Intravenous (not otherwise specified)	3.2 milligram/sq. meter, every 21 days	LURBINECTEDIN	DRUG23Q2.txt
226217851	2	SS	ZEPZELCA	1	Intravenous (not otherwise specified)	2.6 milligram/sq. meter	LURBINECTEDIN	DRUG23Q2.txt
226217851	3	SS	ZEPZELCA	1	Intravenous (not otherwise specified)	2 milligram/sq. meter	LURBINECTEDIN	DRUG23Q2.txt
226296431	1	PS	LURBINECTEDIN	1		UNK	LURBINECTEDIN	DRUG23Q2.txt
226296881	1	PS	LURBINECTEDIN	1		UNK	LURBINECTEDIN	DRUG23Q2.txt
226296901	1	PS	LURBINECTEDIN	1			LURBINECTEDIN	DRUG23Q2.txt
226296911	1	PS	ZEPZELCA	1	Intravenous (not otherwise specified)	5 milligram, qd, 21 days	LURBINECTEDIN	DRUG23Q2.txt
226296911	2	C	DUTASTERIDE	1	Oral	0.5 milligram, qd	DUTASTERIDE	DRUG23Q2.txt
226296911	3	C	PROCHLORPERAZINE EDISYLATE	1	Oral	10 milligram	PROCHLORPERAZINE EDISYLATE	DRUG23Q2.txt
226296911	4	C	TAMSULOSIN	1		0.4 milligram, qd	TAMSULOSIN	DRUG23Q2.txt
226296911	5	C	ONDANSETRON	1	Oral	8 milligram, bid	ONDANSETRON	DRUG23Q2.txt
226296911	6	C	TRIAMCINOLONE	1		1-2 times/day	TRIAMCINOLONE	DRUG23Q2.txt
226296911	7	C	OLANZAPINE	1	Oral	2.5 milligram, qd	OLANZAPINE	DRUG23Q2.txt
226296911	8	C	CIPROFLOXACIN	1	Oral	500 milligram, bid	CIPROFLOXACIN	DRUG23Q2.txt
226296911	9	C	CYANOCOBALAMIN	1	Oral	5000 microgram, qd	CYANOCOBALAMIN	DRUG23Q2.txt
226296911	10	C	LORAZEPAM	1	Oral	1 milligram, bid, prn	LORAZEPAM	DRUG23Q2.txt
226296911	11	C	METOPROLOL	1	Oral	100 milligram, qd	METOPROLOL	DRUG23Q2.txt
226296911	12	C	OXYCODONE	1	Oral	5 milligram, tid, prn	OXYCODONE	DRUG23Q2.txt
226296911	13	C	SILDENAFIL	1	Oral	100 milligram prn	SILDENAFIL	DRUG23Q2.txt
226296911	14	C	ZOLPIDEM	1	Oral	10 milligram, qhs, prn	ZOLPIDEM TARTRATE	DRUG23Q2.txt
226296921	1	PS	LURBINECTEDIN	1	Intravenous (not otherwise specified)	3.2 milligram/sq. meter, every 3 weeks	LURBINECTEDIN	DRUG23Q2.txt
226296931	1	PS	ZEPZELCA	1		UNK	LURBINECTEDIN	DRUG23Q2.txt
226296941	1	PS	ZEPZELCA	1	Intravenous (not otherwise specified)	6 milligram	LURBINECTEDIN	DRUG23Q2.txt
226296951	1	PS	LURBINECTEDIN	1			LURBINECTEDIN	DRUG23Q2.txt
226296961	1	PS	LURBINECTEDIN	1	Intravenous (not otherwise specified)	8 milligram, q21 days	LURBINECTEDIN	DRUG23Q2.txt
226296971	1	PS	ZEPZELCA	1	Intravenous (not otherwise specified)	3.2 milligram/sq. meter every 3 weeks	LURBINECTEDIN	DRUG23Q2.txt
226296981	1	PS	LURBINECTEDIN	1	Intravenous (not otherwise specified)	3.2 mg/m2, Q3W	LURBINECTEDIN	DRUG23Q2.txt
226296981	2	C	HYDROCORTISONE	1	Oral	15 milligram, daily	HYDROCORTISONE	DRUG23Q2.txt
226296981	3	C	LEVOTHYROXINE	1	Oral	125 microgram, daily	LEVOTHYROXINE	DRUG23Q2.txt
226296981	4	C	OMEPRAZOLE	1	Oral	20 milligram, daly	OMEPRAZOLE	DRUG23Q2.txt
226296981	5	C	PIOGLITAZONE	1	Oral	30 milligram, daily	PIOGLITAZONE	DRUG23Q2.txt
226296981	6	C	IXEKIZUMAB	1	Subcutaneous	80 milligram, monthly	IXEKIZUMAB	DRUG23Q2.txt
226296991	1	PS	LURBINECTEDIN	1	Intravenous (not otherwise specified)	4.4 milligram, Q3 week	LURBINECTEDIN	DRUG23Q2.txt
226296991	2	C	ARTHROTEC	1	Oral	50 mg-200 mcg	DICLOFENAC SODIUM MISOPROSTOL	DRUG23Q2.txt
226296991	3	C	ZOPICLONE	1	Oral	7.5 milligram, prn, HS	ZOPICLONE	DRUG23Q2.txt
226296991	4	C	DEXAMETHASONE	1	Oral	2 milligram, qd	DEXAMETHASONE	DRUG23Q2.txt
226296991	5	C	DEXAMETHASONE	1	Oral	6 milligram	DEXAMETHASONE	DRUG23Q2.txt
226296991	6	C	DEXAMETHASONE	1	Oral	4 milligram	DEXAMETHASONE	DRUG23Q2.txt
226296991	7	C	DEXAMETHASONE	1	Oral	3 milligram	DEXAMETHASONE	DRUG23Q2.txt
226296991	8	C	DEXAMETHASONE	1	Oral	2 milligram	DEXAMETHASONE	DRUG23Q2.txt
226296991	9	C	DEXAMETHASONE	1	Oral	1 milligram	DEXAMETHASONE	DRUG23Q2.txt
226296991	10	C	PROCHLORPERAZINE	1	Oral	10 milligram, Q4 HRS, prn	PROCHLORPERAZINE	DRUG23Q2.txt
226296991	11	C	TRELEGY ELLIPTA	1		100 mcg- 62.5 mcg, qd	FLUTICASONE FUROATE UMECLIDINIUM BROMIDE VILANTEROL TRIFENATATE	DRUG23Q2.txt
226296991	12	C	PREGABALIN	1	Oral	25 milligram, tid	PREGABALIN	DRUG23Q2.txt
226296991	13	C	OMEPRAZOLE	1	Oral	20 milligram, qd	OMEPRAZOLE	DRUG23Q2.txt
226296991	14	C	ATORVASTATIN	1	Oral	20 milligram, HS	ATORVASTATIN	DRUG23Q2.txt
226296991	15	C	ALBUTEROL	1		100 microgram	ALBUTEROL	DRUG23Q2.txt
226296991	16	C	TYLENOL EXTRA STRENGTH	1	Oral	Frequency: prn	ACETAMINOPHEN	DRUG23Q2.txt
226296991	17	C	PERINDOPRIL	1	Oral	4 milligram, qd	PERINDOPRIL	DRUG23Q2.txt
226296991	18	C	ONDANSETRON	1	Oral	8 milligram	ONDANSETRON	DRUG23Q2.txt
226296991	19	C	ONDANSETRON	1	Intravenous (not otherwise specified)	8 milligram	ONDANSETRON	DRUG23Q2.txt
226296991	20	C	PREDNISONE	1	Oral	Frequency: QD	PREDNISONE	DRUG23Q2.txt
226296991	21	C	PREDNISONE	1			PREDNISONE	DRUG23Q2.txt
226296991	22	C	PREDNISONE	1			PREDNISONE	DRUG23Q2.txt
226296991	23	C	PREDNISONE	1			PREDNISONE	DRUG23Q2.txt
226296991	24	C	TYLENOL	1	Oral	975 milligram	ACETAMINOPHEN	DRUG23Q2.txt
226296991	25	C	DILAUDID	1	Oral	1 milligram	HYDROMORPHONE HYDROCHLORIDE	DRUG23Q2.txt
226296991	26	C	DILAUDID	1	Oral	1 milligram	HYDROMORPHONE HYDROCHLORIDE	DRUG23Q2.txt
226296991	27	C	PROVAL VALPROATE SODIUM	1	Oral	50 milligram		DRUG23Q2.txt
226296991	28	C	DICLOFENAC SODIUM MISOPROSTOL	1	Oral	50 milligram, bid, prn	DICLOFENAC SODIUM MISOPROSTOL	DRUG23Q2.txt
226297191	1	PS	ZEPZELCA	1		6.4 milligram (2 x 4 mg)	LURBINECTEDIN	DRUG23Q2.txt
226297201	1	PS	ZEPZELCA	1			LURBINECTEDIN	DRUG23Q2.txt
226297211	1	PS	ZEPZELCA	1		UNK	LURBINECTEDIN	DRUG23Q2.txt
226297211	2	C	SYNTHROID	1		UNK	LEVOTHYROXINE SODIUM	DRUG23Q2.txt
226297211	3	C	NORVASC	1			AMLODIPINE BESYLATE	DRUG23Q2.txt
226297211	4	C	CHOLECALCIFEROL	1			CHOLECALCIFEROL	DRUG23Q2.txt
226297211	5	C	FISH OIL	1			FISH OIL	DRUG23Q2.txt
226297211	6	C	BIOTIN	1			BIOTIN	DRUG23Q2.txt
226297221	1	PS	LURBINECTEDIN	1	Intravenous (not otherwise specified)	6.4 milligram, q21 days	LURBINECTEDIN	DRUG23Q2.txt
226297221	2	C	ALBUTEROL IPRATROPIUM	1		3 milliliter, prn q4h nebulized	ALBUTEROL IPRATROPIUM	DRUG23Q2.txt
226297221	3	C	CYCLOBENZAPRINE	1	Oral	10 milligram, tid, prn	CYCLOBENZAPRINE	DRUG23Q2.txt
226297221	4	C	DULOXETINE	1	Oral	30 milligram, daily	DULOXETINE	DRUG23Q2.txt
226297221	5	C	HYDROMORPHONE	1	Oral	8 milligram, q6h prn	HYDROMORPHONE	DRUG23Q2.txt
226297221	6	C	FEXOFENADINE	1	Oral	180 milligram, daily	FEXOFENADINE HYDROCHLORIDE	DRUG23Q2.txt
226297221	7	C	HYDROCORTISONE	1	Oral	5 mg am 10 mg pm	HYDROCORTISONE	DRUG23Q2.txt
226297221	8	C	LIDOCAINE	1		5 percent patch, q12h dermal	LIDOCAINE	DRUG23Q2.txt
226297221	9	C	MONTELUKAST	1		10 milligram, daily	MONTELUKAST SODIUM	DRUG23Q2.txt
226297221	10	C	OLANZAPINE	1	Oral	5 milligram, qhs prn	OLANZAPINE	DRUG23Q2.txt
226297221	11	C	ONDANSETRON	1	Oral	8 milligram, q8h prn	ONDANSETRON	DRUG23Q2.txt
226297221	12	C	PANTOPRAZOLE	1	Oral	40 milligram, daily	PANTOPRAZOLE	DRUG23Q2.txt
226297221	13	C	FLUTICASONE PROPIONATE	1		2 puffs q4h, prn inhaled	FLUTICASONE PROPIONATE	DRUG23Q2.txt
226297221	14	C	PROMETHAZINE	1	Oral	12.5 milligram, q12h, prn	PROMETHAZINE HYDROCHLORIDE	DRUG23Q2.txt
226297221	15	C	TOPIRAMATE	1	Oral	25 milligram, daily	TOPIRAMATE	DRUG23Q2.txt
226297221	16	C	CHOLECALCIFEROL	1	Oral	125 microgram, daily	CHOLECALCIFEROL	DRUG23Q2.txt
226297221	17	C	ARIPIPRAZOLE	1	Oral	10 milligram, daily	ARIPIPRAZOLE	DRUG23Q2.txt
226297221	18	C	ALPRAZOLAM	1	Oral	1 milligram, bid,prn	ALPRAZOLAM	DRUG23Q2.txt
226297221	19	C	ARNUITY ELLIPTA	1		1 puff daily inhaled	FLUTICASONE FUROATE	DRUG23Q2.txt
226297221	20	C	BENZONATATE	1	Oral	1 pearte, prn	BENZONATATE	DRUG23Q2.txt
226297221	21	C	BUMETANIDE	1	Oral	2 milligram, daily	BUMETANIDE	DRUG23Q2.txt
226297221	22	C	DEPAKOTE	1	Oral	750 milligram, daily	DIVALPROEX SODIUM	DRUG23Q2.txt
226297221	23	C	FARXIGA	1	Oral	10 milligram, daily	DAPAGLIFLOZIN PROPANEDIOL	DRUG23Q2.txt
226297221	24	C	ISOSORBIDE MONONITRATE	1	Oral	30 milligram, bid	ISOSORBIDE MONONITRATE	DRUG23Q2.txt
226297221	25	C	LEVOTHYROXINE	1	Oral	100 microgram, daily	LEVOTHYROXINE	DRUG23Q2.txt
226297221	26	C	PREGABALIN	1	Oral	150 milligram, bid	PREGABALIN	DRUG23Q2.txt
226297221	27	C	METOLAZONE	1	Oral	2.5 milligram, daily	METOLAZONE	DRUG23Q2.txt
226297221	28	C	INSULIN ASPART	1	Subcutaneous	UNK	INSULIN ASPART	DRUG23Q2.txt
226297221	29	C	POTASSIUM CHLORIDE	1	Oral	40 microequivalent, tid	POTASSIUM CHLORIDE	DRUG23Q2.txt
226297221	30	C	ROSUVASTATIN CALCIUM	1	Oral	20 milligram, daily	ROSUVASTATIN CALCIUM	DRUG23Q2.txt
226297221	31	C	INSULIN GLARGINE	1	Subcutaneous	42 units daily	INSULIN GLARGINE	DRUG23Q2.txt
226297221	32	C	CYANOCOBALAMIN	1	Oral	1000 microgram, daily	CYANOCOBALAMIN	DRUG23Q2.txt
226297231	1	PS	LURBINECTEDIN	1	Intravenous (not otherwise specified)	3.2 milligram/sq. meter,Q3 weeks	LURBINECTEDIN	DRUG23Q2.txt
226297231	2	SS	LURBINECTEDIN	1	Intravenous (not otherwise specified)	3.2 milligram/sq. meter,Q3 weeks	LURBINECTEDIN	DRUG23Q2.txt
226297231	3	C	BREO ELLIPTA	1		25-100 mg	FLUTICASONE FUROATE VILANTEROL TRIFENATATE	DRUG23Q2.txt
226297231	4	C	SODIUM CHLORIDE	1	Oral	100 milligram, qid	SODIUM CHLORIDE	DRUG23Q2.txt
226297231	5	C	RELAXA MACROGOL 3350	1	Oral	17 gram		DRUG23Q2.txt
226297231	6	C	RIVAROXABAN	1	Oral	20 milligram, qd	RIVAROXABAN	DRUG23Q2.txt
226297231	7	C	DILAUDID	1	Oral	0.5 milligram	HYDROMORPHONE HYDROCHLORIDE	DRUG23Q2.txt
226297241	1	PS	ZEPZELCA	1		UNK	LURBINECTEDIN	DRUG23Q2.txt
226297251	1	PS	ZEPZELCA	1	Intravenous (not otherwise specified)	3.2 milligram/sq. meter	LURBINECTEDIN	DRUG23Q2.txt
226297251	2	C	ONDANSETRON	1	Intravenous (not otherwise specified)	08 milligram	ONDANSETRON	DRUG23Q2.txt
226297251	3	C	DEXAMETHASONE	1	Intravenous (not otherwise specified)	8 milligram	DEXAMETHASONE	DRUG23Q2.txt
226297251	4	C	OFEV	1		150 milligram, bid	NINTEDANIB	DRUG23Q2.txt
226297251	5	C	ESOMEPRAZOLE MAGNESIUM	1		40 milligram, once	ESOMEPRAZOLE MAGNESIUM	DRUG23Q2.txt
226297251	6	C	IMODIUM	1			LOPERAMIDE HYDROCHLORIDE	DRUG23Q2.txt
226297251	7	C	BACTRIM	1			SULFAMETHOXAZOLE TRIMETHOPRIM	DRUG23Q2.txt
226297251	8	C	XANAX	1		0.25 milligram once	ALPRAZOLAM	DRUG23Q2.txt
226297251	9	C	FLUOXETINE	1		20 milligram, once	FLUOXETINE HYDROCHLORIDE	DRUG23Q2.txt
226297261	1	PS	ZEPZELCA	1			LURBINECTEDIN	DRUG23Q2.txt
226297271	1	PS	ZEPZELCA	1		UNK	LURBINECTEDIN	DRUG23Q2.txt
226297281	1	PS	ZEPZELCA	1	Intravenous (not otherwise specified)		LURBINECTEDIN	DRUG23Q2.txt
226297281	2	SS	ZEPZELCA	1	Intravenous (not otherwise specified)	UNK	LURBINECTEDIN	DRUG23Q2.txt
226297291	1	PS	ZEPZELCA	1			LURBINECTEDIN	DRUG23Q2.txt
226297291	2	SS	ZEPZELCA	1			LURBINECTEDIN	DRUG23Q2.txt
226297301	1	PS	ZEPZELCA	1		4.6 milliliter	LURBINECTEDIN	DRUG23Q2.txt
226297301	2	SS	ZEPZELCA	1		3.7 milliliter	LURBINECTEDIN	DRUG23Q2.txt
226297321	1	PS	ZEPZELCA	1		X34 cycles	LURBINECTEDIN	DRUG23Q2.txt
226297331	1	PS	ZEPZELCA	1		250 milliliter	LURBINECTEDIN	DRUG23Q2.txt
226297341	1	PS	LURBINECTEDIN	1		UNK	LURBINECTEDIN	DRUG23Q2.txt
226297371	1	PS	ZEPZELCA	1			LURBINECTEDIN	DRUG23Q2.txt
226297381	1	PS	LURBINECTEDIN	1	Intravenous (not otherwise specified)	6.4 milligram Q 21 days	LURBINECTEDIN	DRUG23Q2.txt
226297381	2	C	ALBUTEROL IPRATROPIUM	1		3 milliliter, prn q4h	ALBUTEROL IPRATROPIUM	DRUG23Q2.txt
226297381	3	C	CYCLOBENZAPRINE	1	Oral	10 milligram, tid prn	CYCLOBENZAPRINE	DRUG23Q2.txt
226297381	4	C	DULOXETINE	1	Oral	30 milligram, qd	DULOXETINE	DRUG23Q2.txt
226297381	5	C	HYDROMORPHONE	1	Oral	8 milligram, prn Q 6h	HYDROMORPHONE	DRUG23Q2.txt
226297381	6	C	FEXOFENADINE	1	Oral	180 milligram, qd	FEXOFENADINE HYDROCHLORIDE	DRUG23Q2.txt
226297471	1	PS	ZEPZELCA	1	Intravenous (not otherwise specified)	3.2 milligram/sq. meter	LURBINECTEDIN	DRUG23Q2.txt
226297471	2	SS	ZEPZELCA	1	Intravenous (not otherwise specified)	2.6 milligram/sq. meter	LURBINECTEDIN	DRUG23Q2.txt
226297471	3	SS	ZEPZELCA	1	Intravenous (not otherwise specified)	2.6 milligram/sq. meter	LURBINECTEDIN	DRUG23Q2.txt
226297471	4	SS	ZEPZELCA	1	Intravenous (not otherwise specified)	2.6 milligram/sq. meter	LURBINECTEDIN	DRUG23Q2.txt
226297481	1	PS	ZEPZELCA	1			LURBINECTEDIN	DRUG23Q2.txt
226297531	1	PS	ZEPZELCA	1	Intravenous (not otherwise specified)	UNK UNK, Q3W	LURBINECTEDIN	DRUG23Q2.txt
226297531	2	SS	ZEPZELCA	1	Intravenous (not otherwise specified)	4.8 milligram	LURBINECTEDIN	DRUG23Q2.txt
226297531	3	SS	ZEPZELCA	1	Intravenous (not otherwise specified)	4 milligram	LURBINECTEDIN	DRUG23Q2.txt
226297531	4	C	PANTOPRAZOLE	1		20 milligram, qd	PANTOPRAZOLE	DRUG23Q2.txt
226297541	1	PS	ZEPZELCA	1			LURBINECTEDIN	DRUG23Q2.txt
226297551	1	PS	ZEPZELCA	1		Dose: UNK, Frequency: Unknown	LURBINECTEDIN	DRUG23Q2.txt
226297561	1	PS	ZEPZELCA	1			LURBINECTEDIN	DRUG23Q2.txt
226297571	1	PS	ZEPZELCA	1	Intravenous (not otherwise specified)	3.2 milligram/sq. meter, C1	LURBINECTEDIN	DRUG23Q2.txt
226297571	2	SS	ZEPZELCA	1	Intravenous (not otherwise specified)	3.2 milligram/sq. meter, C2	LURBINECTEDIN	DRUG23Q2.txt
226297571	3	C	DEXAMETHASONE	1	Intravenous (not otherwise specified)	8 milligram	DEXAMETHASONE	DRUG23Q2.txt
226297571	4	C	ONDANSETRON	1	Intravenous (not otherwise specified)	8 milligram	ONDANSETRON	DRUG23Q2.txt
226364562	1	PS	LURBINECTEDIN	1	Intravenous (not otherwise specified)	2 milligram/sq. meter D1Q3W	LURBINECTEDIN	DRUG23Q3.txt
226364562	2	SS	IRINOTECAN	1	Intravenous (not otherwise specified)	75 milligram/sq. meter, D1D8Q3W	IRINOTECAN	DRUG23Q3.txt
226364562	3	C	ASPIRIN	1	Oral	UNK	ASPIRIN	DRUG23Q3.txt
226364562	4	C	FAMOTIDINE	1	Oral	UNK	FAMOTIDINE	DRUG23Q3.txt
226364562	5	C	GLYCOPYRRONIUM INDACATEROL	1		UNK	GLYCOPYRRONIUM INDACATEROL	DRUG23Q3.txt
226364562	6	C	BISOPROLOL	1	Oral	2.5 milligram, qd	BISOPROLOL BISOPROLOL FUMARATE	DRUG23Q3.txt
226364562	7	C	LORAZEPAM	1	Oral	UNK	LORAZEPAM	DRUG23Q3.txt
226364562	8	C	INDACATEROL	1		UNK	INDACATEROL	DRUG23Q3.txt
226364562	9	C	DEXAMETHASONE	1	Intravenous (not otherwise specified)	8 milligram	DEXAMETHASONE	DRUG23Q3.txt
226364562	10	C	GRANISETRON	1	Intravenous (not otherwise specified)	1 milligram	GRANISETRON	DRUG23Q3.txt
226369681	1	PS	ZEPZELCA	1			LURBINECTEDIN	DRUG23Q2.txt
226409361	1	PS	ZEPZELCA	1			LURBINECTEDIN	DRUG23Q2.txt
226500573	1	PS	LURBINECTEDIN	1	Intravenous (not otherwise specified)	6.4 milligram 1 in 3 week	LURBINECTEDIN	DRUG23Q3.txt
226500573	2	SS	ATEZOLIZUMAB	1	Intravenous (not otherwise specified)	1200 milligram 1 in 3 week	ATEZOLIZUMAB	DRUG23Q3.txt
226500573	3	SS	CARBOPLATIN	1	Intravenous (not otherwise specified)	450 milligram 1 in 3 week	CARBOPLATIN	DRUG23Q3.txt
226500573	4	SS	CARBOPLATIN	1	Intravenous (not otherwise specified)	500 milligram	CARBOPLATIN	DRUG23Q3.txt
226500573	5	SS	ETOPOSIDE	1	Intravenous (not otherwise specified)	180 milligram	ETOPOSIDE	DRUG23Q3.txt
226500573	6	C	GRANITRON	1		UNK		DRUG23Q3.txt
226500573	7	C	ESCITALOPRAM OXALATE	1		UNK	ESCITALOPRAM OXALATE	DRUG23Q3.txt
226500573	8	C	PHENIRAMINE MALEATE	1		UNK	PHENIRAMINE MALEATE	DRUG23Q3.txt
226500573	9	C	GRANISETRON	1		UNK	GRANISETRON	DRUG23Q3.txt
226500573	10	C	FRAVEN	1	Subcutaneous	48 IU 1 in 3 week		DRUG23Q3.txt
226500573	11	C	DEXAMETHASONE	1		UNK	DEXAMETHASONE	DRUG23Q3.txt
226500573	12	C	FLURBIPROFEN	1		UNK	FLURBIPROFEN	DRUG23Q3.txt
226620011	1	PS	LURBINECTEDIN	1		UNK	LURBINECTEDIN	DRUG23Q2.txt
226620011	2	SS	IRINOTECAN	1			IRINOTECAN	DRUG23Q2.txt
226620011	3	C	GRANULOCYTE COLONY STIMULATING FACTOR NOS	1		UNK	GRANULOCYTE COLONY STIMULATING FACTOR NOS	DRUG23Q2.txt
226863802	1	PS	LURBINECTEDIN	1	Intravenous (not otherwise specified)	2 milligram/sq. meter, D1Q3W	LURBINECTEDIN	DRUG23Q3.txt
226863802	2	SS	IRINOTECAN	1	Intravenous (not otherwise specified)	75 milligram/sq. meter, D1D8Q3W	IRINOTECAN	DRUG23Q3.txt
226863802	3	SS	IRINOTECAN	1	Intravenous (not otherwise specified)	60 milligram/sq. meter	IRINOTECAN	DRUG23Q3.txt
226863802	4	C	ZOLPIDEM TARTRATE	1		10 milligram, qd	ZOLPIDEM TARTRATE	DRUG23Q3.txt
226863802	5	C	TRELEGY ELLIPTA	1		1 dosage form	FLUTICASONE FUROATE UMECLIDINIUM BROMIDE VILANTEROL TRIFENATATE	DRUG23Q3.txt
226863802	6	C	AZITHROMYCIN	1	Oral	250 milligram	AZITHROMYCIN	DRUG23Q3.txt
226863802	7	C	XGEVA	1	Subcutaneous	120 milligram, QW	DENOSUMAB	DRUG23Q3.txt
226863802	8	C	CALCIUM CARBONATE CHOLECALCIFEROL	1	Oral	500 milligram, qd	CALCIUM CARBONATE CHOLECALCIFEROL	DRUG23Q3.txt
226863802	9	C	PANTOMED DEXPANTHENOL	1	Oral	20 milligram, qd		DRUG23Q3.txt
226863802	10	C	UREUM	1	Oral	20 gram, qd		DRUG23Q3.txt
226863802	11	C	FENTANYL	1	Transdermal	50 microgram	FENTANYL	DRUG23Q3.txt
226863802	12	C	ALIZAPRIDE HYDROCHLORIDE	1	Oral	50 milligram, prn	ALIZAPRIDE HYDROCHLORIDE	DRUG23Q3.txt
226863802	13	C	ONDANSETRON	1	Intravenous (not otherwise specified)	8 milligram	ONDANSETRON	DRUG23Q3.txt
226863802	14	C	SOLU MEDROL	1	Intravenous (not otherwise specified)	40 milligram	METHYLPREDNISOLONE SODIUM SUCCINATE	DRUG23Q3.txt
226863802	15	C	LIPEGFILGRASTIM	1	Subcutaneous	6 milligram	LIPEGFILGRASTIM	DRUG23Q3.txt
227078603	1	PS	LURBINECTEDIN	1	Intravenous (not otherwise specified)	2 milligram/sq. meter,D1Q3W	LURBINECTEDIN	DRUG23Q3.txt
227078603	2	SS	IRINOTECAN	1	Intravenous (not otherwise specified)	75 milligram/sq. meter, D1D8Q3W	IRINOTECAN	DRUG23Q3.txt
227078603	3	C	ATROPINE	1	Subcutaneous	0.25 milligram	ATROPINE	DRUG23Q3.txt
227078603	4	C	NASONEX	1		UNK	MOMETASONE FUROATE	DRUG23Q3.txt
227152441	1	PS	LURBINECTEDIN	1			LURBINECTEDIN	DRUG23Q3.txt
227168391	1	PS	LURBINECTEDIN	1			LURBINECTEDIN	DRUG23Q3.txt
227199711	1	PS	ZEPZELCA	1		UNK	LURBINECTEDIN	DRUG23Q3.txt
227291581	1	PS	LURBINECTEDIN	1			LURBINECTEDIN	DRUG23Q3.txt
227353711	1	PS	LURBINECTEDIN	1	Intravenous (not otherwise specified)	3.74 milligram once	LURBINECTEDIN	DRUG23Q3.txt
227353711	2	C	ONDANSETRON	1		8 milligram	ONDANSETRON	DRUG23Q3.txt
227353711	3	C	DEXAMETHASONE	1		3 milligram	DEXAMETHASONE	DRUG23Q3.txt
227648711	1	PS	ZEPZELCA	1		UNK	LURBINECTEDIN	DRUG23Q3.txt
228024381	1	PS	ZEPZELCA	1	Intravenous (not otherwise specified)	5.57 milligram every 3 week	LURBINECTEDIN	DRUG23Q3.txt
228024381	2	I	ALCOHOL	1	Oral	UNK	ALCOHOL	DRUG23Q3.txt
228024381	3	C	ACETAMINOPHEN	1	Oral	1 dosage form every 1 day	ACETAMINOPHEN	DRUG23Q3.txt
228024381	4	C	ROSUVASTATIN	1	Oral	10 milligram, qd	ROSUVASTATIN	DRUG23Q3.txt
228024381	5	C	ALBUTEROL	1			ALBUTEROL	DRUG23Q3.txt
228024381	6	C	KEPPRA	1	Oral	1 dosage form, bid	LEVETIRACETAM	DRUG23Q3.txt
228024381	7	C	LORMETAZEPAM	1	Oral	3 milligram, qd	LORMETAZEPAM	DRUG23Q3.txt
228024381	8	C	TRAMADOL	1	Oral	50 milligram, bid	TRAMADOL TRAMADOL HYDROCHLORIDE	DRUG23Q3.txt
228024381	9	C	OPIUM STANDARDIZED POWDERED	1	Oral	1 dosage form, qd		DRUG23Q3.txt
228054881	1	PS	LURBINECTEDIN	1	Intravenous (not otherwise specified)	2 milligram/sq. meter	LURBINECTEDIN	DRUG23Q3.txt
228054881	2	SS	LURBINECTEDIN	1	Intravenous (not otherwise specified)	1.5 milligram/sq. meter	LURBINECTEDIN	DRUG23Q3.txt
228054881	3	SS	LURBINECTEDIN	1	Intravenous (not otherwise specified)	2.6 milligram	LURBINECTEDIN	DRUG23Q3.txt
228054881	4	SS	IRINOTECAN	1	Intravenous (not otherwise specified)	75 milligram/sq. meter, D1D8Q3W	IRINOTECAN	DRUG23Q3.txt
228054881	5	SS	IRINOTECAN	1	Intravenous (not otherwise specified)	50 milligram/sq. meter, D1D8Q3W	IRINOTECAN	DRUG23Q3.txt
228054881	6	C	DEXAMETHASONE SODIUM PHOSPHATE	1	Intravenous (not otherwise specified)	8 milligram	DEXAMETHASONE SODIUM PHOSPHATE	DRUG23Q3.txt
228054881	7	C	ONDANSETRON HYDROCHLORIDE	1	Intravenous (not otherwise specified)	8 milligram	ONDANSETRON HYDROCHLORIDE	DRUG23Q3.txt
228212781	1	PS	LURBINECTEDIN	1		UNK	LURBINECTEDIN	DRUG23Q3.txt
228336321	1	PS	LURBINECTEDIN	1			LURBINECTEDIN	DRUG23Q3.txt
228395321	1	PS	ZEPZELCA	1		UNK	LURBINECTEDIN	DRUG23Q3.txt
228396081	1	PS	LURBINECTEDIN	1			LURBINECTEDIN	DRUG23Q3.txt
228399872	1	PS	LURBINECTEDIN	1	Intravenous (not otherwise specified)	3.2 milligram/sq. meter, D1Q3W	LURBINECTEDIN	DRUG23Q3.txt
228399872	2	C	FENTANYL	1		75 microgram	FENTANYL	DRUG23Q3.txt
228399872	3	C	BISACODYL	1		10 milligram, qd	BISACODYL	DRUG23Q3.txt
228399872	4	C	SIMVASTATIN	1	Oral	20 milligram, qd	SIMVASTATIN	DRUG23Q3.txt
228399872	5	C	ELIQUIS	1	Oral	5 milligram, bid	APIXABAN	DRUG23Q3.txt
228399872	6	C	GRANISETRON	1	Intravenous (not otherwise specified)	1 milligram	GRANISETRON	DRUG23Q3.txt
228399872	7	C	DEXAMETHASONE	1			DEXAMETHASONE	DRUG23Q3.txt
228399872	8	C	HALDOL	1			HALOPERIDOL	DRUG23Q3.txt
228399872	9	C	METAMIZOLE	1			METAMIZOLE	DRUG23Q3.txt
228399872	10	C	DIMENHYDRINATE	1			DIMENHYDRINATE	DRUG23Q3.txt
228399872	11	C	ONDANSETRON	1	Oral	4 milligram	ONDANSETRON	DRUG23Q3.txt
228608732	1	PS	ZEPZELCA	1		UNK	LURBINECTEDIN	DRUG23Q3.txt
228822491	1	PS	ZEPZELCA	1			LURBINECTEDIN	DRUG23Q3.txt
228822931	1	PS	ZEPZELCA	1			LURBINECTEDIN	DRUG23Q3.txt
228965991	1	PS	ZEPZELCA	1			LURBINECTEDIN	DRUG23Q3.txt
229054023	1	PS	LURBINECTEDIN	1	Intravenous (not otherwise specified)	6.32 milligram	LURBINECTEDIN	DRUG23Q3.txt
229054023	2	SS	ATEZOLIZUMAB	1	Intravenous (not otherwise specified)	1200 milligram	ATEZOLIZUMAB	DRUG23Q3.txt
229488071	1	PS	LURBINECTEDIN	1			LURBINECTEDIN	DRUG23Q3.txt
[truncated: 7 more rows]
