# Supplementary material for: Post-marketing safety evaluation of lurbinectedin: a pharmacovigilance analysis based on the FAERS database
Source: Front Pharmacol. 2024 Mar 14;15:1368763. doi: 10.3389/fphar.2024.1368763 (PMC10972959; doi:10.3389/fphar.2024.1368763)
Supplement: Supplementary file 2 [file DataSheet1.ZIP › indi.csv]

primaryid	DRUG_SEQ	INDI_PT	FILE
180876351	1	SMALL CELL LUNG CANCER	INDI20Q3.txt
180894382	1	SMALL CELL LUNG CANCER	INDI22Q1.txt
180894382	2	ATRIAL FIBRILLATION	INDI22Q1.txt
180894382	3	HYPERTENSION	INDI22Q1.txt
180894382	4	GASTROOESOPHAGEAL REFLUX DISEASE	INDI22Q1.txt
180894382	5	ATRIAL FIBRILLATION	INDI22Q1.txt
181007883	1	LUNG NEOPLASM MALIGNANT	INDI21Q1.txt
181007883	2	HYPERTENSION	INDI21Q1.txt
181007883	3	NEURALGIA	INDI21Q1.txt
181007883	4	GENERALISED OEDEMA	INDI21Q1.txt
181007883	5	HYPERTENSION	INDI21Q1.txt
181007883	6	PRODUCT USED FOR UNKNOWN INDICATION	INDI21Q1.txt
181007883	7	TYPE 2 DIABETES MELLITUS	INDI21Q1.txt
181007883	8	EX-TOBACCO USER	INDI21Q1.txt
181007883	9	PRODUCT USED FOR UNKNOWN INDICATION	INDI21Q1.txt
181007883	10	TYPE 2 DIABETES MELLITUS	INDI21Q1.txt
181007883	11	PRODUCT USED FOR UNKNOWN INDICATION	INDI21Q1.txt
181007883	12	PRODUCT USED FOR UNKNOWN INDICATION	INDI21Q1.txt
181007883	13	CANCER PAIN	INDI21Q1.txt
181007883	15	PRODUCT USED FOR UNKNOWN INDICATION	INDI21Q1.txt
181007883	16	TYPE 2 DIABETES MELLITUS	INDI21Q1.txt
181081912	1	SMALL CELL LUNG CANCER	INDI20Q4.txt
181081912	2	PROPHYLAXIS OF NAUSEA AND VOMITING	INDI20Q4.txt
181081912	3	PRODUCT USED FOR UNKNOWN INDICATION	INDI20Q4.txt
181081912	5	PAIN	INDI20Q4.txt
181081912	6	PRODUCT USED FOR UNKNOWN INDICATION	INDI20Q4.txt
181081912	8	PRODUCT USED FOR UNKNOWN INDICATION	INDI20Q4.txt
181081912	9	PRODUCT USED FOR UNKNOWN INDICATION	INDI20Q4.txt
181081912	10	PRODUCT USED FOR UNKNOWN INDICATION	INDI20Q4.txt
181081912	11	PRODUCT USED FOR UNKNOWN INDICATION	INDI20Q4.txt
181081912	12	PRODUCT USED FOR UNKNOWN INDICATION	INDI20Q4.txt
181081912	13	PRODUCT USED FOR UNKNOWN INDICATION	INDI20Q4.txt
181081912	14	PRODUCT USED FOR UNKNOWN INDICATION	INDI20Q4.txt
181081912	15	PRODUCT USED FOR UNKNOWN INDICATION	INDI20Q4.txt
181081912	16	PRODUCT USED FOR UNKNOWN INDICATION	INDI20Q4.txt
181081912	17	PRODUCT USED FOR UNKNOWN INDICATION	INDI20Q4.txt
181081912	18	PRODUCT USED FOR UNKNOWN INDICATION	INDI20Q4.txt
181081912	19	PRODUCT USED FOR UNKNOWN INDICATION	INDI20Q4.txt
181081912	20	PRODUCT USED FOR UNKNOWN INDICATION	INDI20Q4.txt
181081912	21	PRODUCT USED FOR UNKNOWN INDICATION	INDI20Q4.txt
181081912	22	PRODUCT USED FOR UNKNOWN INDICATION	INDI20Q4.txt
181514143	1	SMALL CELL LUNG CANCER METASTATIC	INDI21Q1.txt
182047671	1	SMALL CELL LUNG CANCER	INDI20Q3.txt
182061752	1	PRODUCT USED FOR UNKNOWN INDICATION	INDI21Q1.txt
182146063	1	PRODUCT USED FOR UNKNOWN INDICATION	INDI21Q1.txt
182339626	1	NEUROENDOCRINE TUMOUR	INDI21Q2.txt
182339626	2	SMALL CELL CARCINOMA	INDI21Q2.txt
182339626	3	PRODUCT USED FOR UNKNOWN INDICATION	INDI21Q2.txt
182339626	4	PROPHYLAXIS OF NAUSEA AND VOMITING	INDI21Q2.txt
182339626	5	HYPERCALCAEMIA OF MALIGNANCY	INDI21Q2.txt
182339626	6	BLOOD PRESSURE MEASUREMENT	INDI21Q2.txt
182339626	7	PRODUCT USED FOR UNKNOWN INDICATION	INDI21Q2.txt
182339626	8	PRODUCT USED FOR UNKNOWN INDICATION	INDI21Q2.txt
182339626	9	PRODUCT USED FOR UNKNOWN INDICATION	INDI21Q2.txt
182339626	10	NAUSEA	INDI21Q2.txt
182339626	11	VOMITING	INDI21Q2.txt
182339626	12	NAUSEA	INDI21Q2.txt
182339626	13	VOMITING	INDI21Q2.txt
182339626	14	PRODUCT USED FOR UNKNOWN INDICATION	INDI21Q2.txt
182712742	1	SMALL CELL LUNG CANCER	INDI21Q1.txt
182985571	1	SMALL CELL LUNG CANCER	INDI20Q3.txt
182985571	2	PRODUCT USED FOR UNKNOWN INDICATION	INDI20Q3.txt
182985571	3	PRODUCT USED FOR UNKNOWN INDICATION	INDI20Q3.txt
182985571	4	PRODUCT USED FOR UNKNOWN INDICATION	INDI20Q3.txt
182985571	5	PRODUCT USED FOR UNKNOWN INDICATION	INDI20Q3.txt
183324364	1	SMALL CELL CARCINOMA	INDI20Q4.txt
183324364	2	PROPHYLAXIS OF NAUSEA AND VOMITING	INDI20Q4.txt
183324364	3	HYPERCALCAEMIA OF MALIGNANCY	INDI20Q4.txt
183395341	1	SMALL CELL LUNG CANCER EXTENSIVE STAGE	INDI20Q3.txt
183516306	1	BLADDER CANCER	INDI22Q4.txt
183516306	2	PRODUCT USED FOR UNKNOWN INDICATION	INDI22Q4.txt
183516306	3	PRODUCT USED FOR UNKNOWN INDICATION	INDI22Q4.txt
183516306	4	PRODUCT USED FOR UNKNOWN INDICATION	INDI22Q4.txt
183516306	5	PRODUCT USED FOR UNKNOWN INDICATION	INDI22Q4.txt
183516306	6	PRODUCT USED FOR UNKNOWN INDICATION	INDI22Q4.txt
183516306	7	PRODUCT USED FOR UNKNOWN INDICATION	INDI22Q4.txt
183516306	8	PRODUCT USED FOR UNKNOWN INDICATION	INDI22Q4.txt
183516306	9	PRODUCT USED FOR UNKNOWN INDICATION	INDI22Q4.txt
183516306	10	PRODUCT USED FOR UNKNOWN INDICATION	INDI22Q4.txt
183516306	11	PRODUCT USED FOR UNKNOWN INDICATION	INDI22Q4.txt
183683734	1	SMALL CELL LUNG CANCER	INDI21Q1.txt
183788832	1	PRODUCT USED FOR UNKNOWN INDICATION	INDI20Q4.txt
183950161	1	PRODUCT USED FOR UNKNOWN INDICATION	INDI20Q4.txt
184028172	1	SMALL CELL LUNG CANCER	INDI20Q4.txt
184166484	1	SMALL CELL LUNG CANCER	INDI21Q1.txt
184166484	2	PRODUCT USED FOR UNKNOWN INDICATION	INDI21Q1.txt
184166484	3	PRODUCT USED FOR UNKNOWN INDICATION	INDI21Q1.txt
184166484	4	PRODUCT USED FOR UNKNOWN INDICATION	INDI21Q1.txt
184221654	1	SMALL CELL LUNG CANCER METASTATIC	INDI21Q1.txt
184286993	1	SMALL CELL LUNG CANCER	INDI22Q1.txt
184289693	1	SMALL CELL LUNG CANCER	INDI22Q1.txt
184467572	1	PRODUCT USED FOR UNKNOWN INDICATION	INDI21Q1.txt
184552973	1	SMALL CELL LUNG CANCER EXTENSIVE STAGE	INDI20Q4.txt
184552973	2	PRODUCT USED FOR UNKNOWN INDICATION	INDI20Q4.txt
184920543	1	PRODUCT USED FOR UNKNOWN INDICATION	INDI21Q1.txt
184967361	1	PRODUCT USED FOR UNKNOWN INDICATION	INDI20Q4.txt
185071423	1	PRODUCT USED FOR UNKNOWN INDICATION	INDI22Q1.txt
185301841	1	SMALL CELL LUNG CANCER	INDI20Q4.txt
185967003	1	SMALL CELL LUNG CANCER	INDI21Q1.txt
185967003	2	SMALL CELL LUNG CANCER	INDI21Q1.txt
186078661	1	SMALL CELL LUNG CANCER EXTENSIVE STAGE	INDI20Q4.txt
186378271	1	SMALL CELL LUNG CANCER	INDI20Q4.txt
186428423	1	SMALL CELL LUNG CANCER EXTENSIVE STAGE	INDI22Q1.txt
186545392	1	PRODUCT USED FOR UNKNOWN INDICATION	INDI21Q2.txt
186591271	1	SMALL CELL LUNG CANCER	INDI20Q4.txt
186610322	1	SMALL CELL LUNG CANCER METASTATIC	INDI21Q1.txt
186629114	1	SMALL CELL LUNG CANCER	INDI23Q2.txt
186629114	2	SMALL CELL LUNG CANCER	INDI23Q2.txt
186629114	3	HYPERTENSION	INDI23Q2.txt
186629114	4	DYSLIPIDAEMIA	INDI23Q2.txt
186629114	5	FEBRILE NEUTROPENIA	INDI23Q2.txt
186629114	6	ACUTE KIDNEY INJURY	INDI23Q2.txt
186629114	7	ACUTE KIDNEY INJURY	INDI23Q2.txt
186629114	8	DIARRHOEA	INDI23Q2.txt
186629114	9	PROPHYLAXIS	INDI23Q2.txt
186629114	10	PROPHYLAXIS	INDI23Q2.txt
186629114	11	PROPHYLAXIS	INDI23Q2.txt
186629114	12	ANAEMIA	INDI23Q2.txt
186635082	1	PRODUCT USED FOR UNKNOWN INDICATION	INDI21Q1.txt
186635091	1	SMALL CELL LUNG CANCER	INDI20Q4.txt
186636522	1	PRODUCT USED FOR UNKNOWN INDICATION	INDI21Q1.txt
186636992	1	PRODUCT USED FOR UNKNOWN INDICATION	INDI21Q1.txt
186637022	1	SMALL CELL LUNG CANCER	INDI21Q1.txt
186637022	2	PRODUCT USED FOR UNKNOWN INDICATION	INDI21Q1.txt
186725912	1	SMALL CELL LUNG CANCER	INDI20Q4.txt
186725912	2	PRODUCT USED FOR UNKNOWN INDICATION	INDI20Q4.txt
186725912	3	PRODUCT USED FOR UNKNOWN INDICATION	INDI20Q4.txt
186740521	1	PRODUCT USED FOR UNKNOWN INDICATION	INDI20Q4.txt
186741602	1	PRODUCT USED FOR UNKNOWN INDICATION	INDI21Q1.txt
186770291	1	MESOTHELIOMA	INDI20Q4.txt
186770291	2	PRODUCT USED FOR UNKNOWN INDICATION	INDI20Q4.txt
186770291	3	PRODUCT USED FOR UNKNOWN INDICATION	INDI20Q4.txt
186775681	1	SMALL CELL LUNG CANCER	INDI20Q4.txt
186775681	2	PRODUCT USED FOR UNKNOWN INDICATION	INDI20Q4.txt
186775681	3	PRODUCT USED FOR UNKNOWN INDICATION	INDI20Q4.txt
186775681	4	PRODUCT USED FOR UNKNOWN INDICATION	INDI20Q4.txt
186775681	5	PRODUCT USED FOR UNKNOWN INDICATION	INDI20Q4.txt
186775681	6	PRODUCT USED FOR UNKNOWN INDICATION	INDI20Q4.txt
186775681	7	PRODUCT USED FOR UNKNOWN INDICATION	INDI20Q4.txt
186809461	1	SMALL CELL LUNG CANCER	INDI20Q4.txt
186809461	2	PRODUCT USED FOR UNKNOWN INDICATION	INDI20Q4.txt
186809461	3	PRODUCT USED FOR UNKNOWN INDICATION	INDI20Q4.txt
186812522	1	MESOTHELIOMA	INDI21Q1.txt
186812522	5	PRODUCT USED FOR UNKNOWN INDICATION	INDI21Q1.txt
186812522	6	PRODUCT USED FOR UNKNOWN INDICATION	INDI21Q1.txt
186915271	1	SMALL CELL LUNG CANCER	INDI21Q1.txt
186963062	1	SMALL CELL LUNG CANCER	INDI22Q1.txt
186963062	2	PRODUCT USED FOR UNKNOWN INDICATION	INDI22Q1.txt
186963062	3	PRODUCT USED FOR UNKNOWN INDICATION	INDI22Q1.txt
186999761	1	SMALL CELL LUNG CANCER	INDI21Q1.txt
187010291	1	SMALL CELL LUNG CANCER	INDI21Q1.txt
187010291	2	PRODUCT USED FOR UNKNOWN INDICATION	INDI21Q1.txt
187010291	3	PRODUCT USED FOR UNKNOWN INDICATION	INDI21Q1.txt
187010291	4	PRODUCT USED FOR UNKNOWN INDICATION	INDI21Q1.txt
187010291	5	PRODUCT USED FOR UNKNOWN INDICATION	INDI21Q1.txt
187010291	6	PRODUCT USED FOR UNKNOWN INDICATION	INDI21Q1.txt
187010291	7	PRODUCT USED FOR UNKNOWN INDICATION	INDI21Q1.txt
187010291	8	PRODUCT USED FOR UNKNOWN INDICATION	INDI21Q1.txt
187146712	1	SMALL CELL LUNG CANCER	INDI21Q1.txt
187653912	1	SMALL CELL LUNG CANCER	INDI21Q3.txt
187653912	2	SMALL CELL LUNG CANCER	INDI21Q3.txt
187765521	1	SMALL CELL LUNG CANCER	INDI21Q1.txt
187765521	2	PRODUCT USED FOR UNKNOWN INDICATION	INDI21Q1.txt
187765521	4	PRODUCT USED FOR UNKNOWN INDICATION	INDI21Q1.txt
187772291	1	BLADDER CANCER	INDI21Q1.txt
187773491	1	PRODUCT USED FOR UNKNOWN INDICATION	INDI21Q1.txt
187773631	1	SMALL CELL LUNG CANCER EXTENSIVE STAGE	INDI21Q1.txt
187774971	1	SMALL CELL LUNG CANCER	INDI21Q1.txt
187775011	1	SMALL CELL LUNG CANCER	INDI21Q1.txt
187775011	2	SMALL CELL LUNG CANCER	INDI21Q1.txt
187775011	3	SMALL CELL LUNG CANCER	INDI21Q1.txt
187775011	4	SMALL CELL LUNG CANCER	INDI21Q1.txt
187776591	1	PRODUCT USED FOR UNKNOWN INDICATION	INDI21Q1.txt
187860651	1	PRODUCT USED FOR UNKNOWN INDICATION	INDI21Q1.txt
187910463	1	NEOPLASM MALIGNANT	INDI21Q1.txt
188551401	1	SMALL CELL LUNG CANCER METASTATIC	INDI21Q1.txt
188551401	3	PRODUCT USED FOR UNKNOWN INDICATION	INDI21Q1.txt
188551401	4	PRODUCT USED FOR UNKNOWN INDICATION	INDI21Q1.txt
188779581	1	SMALL CELL LUNG CANCER	INDI21Q1.txt
189070761	1	PRODUCT USED FOR UNKNOWN INDICATION	INDI21Q1.txt
189144691	1	SMALL CELL LUNG CANCER	INDI21Q1.txt
189144701	1	PRODUCT USED FOR UNKNOWN INDICATION	INDI21Q1.txt
189144731	1	PRODUCT USED FOR UNKNOWN INDICATION	INDI21Q1.txt
189144741	1	PRODUCT USED FOR UNKNOWN INDICATION	INDI21Q1.txt
189144741	2	PREMEDICATION	INDI21Q1.txt
189144741	3	PREMEDICATION	INDI21Q1.txt
189144771	1	SMALL CELL LUNG CANCER	INDI21Q1.txt
189144771	2	DYSLIPIDAEMIA	INDI21Q1.txt
189144771	3	PRODUCT USED FOR UNKNOWN INDICATION	INDI21Q1.txt
189144771	4	PRODUCT USED FOR UNKNOWN INDICATION	INDI21Q1.txt
189144771	5	PRODUCT USED FOR UNKNOWN INDICATION	INDI21Q1.txt
189144771	6	PRODUCT USED FOR UNKNOWN INDICATION	INDI21Q1.txt
189144771	7	PRODUCT USED FOR UNKNOWN INDICATION	INDI21Q1.txt
189144781	1	PRODUCT USED FOR UNKNOWN INDICATION	INDI21Q1.txt
189144791	1	SMALL CELL LUNG CANCER	INDI21Q1.txt
189144791	2	PRODUCT USED FOR UNKNOWN INDICATION	INDI21Q1.txt
189144791	3	PRODUCT USED FOR UNKNOWN INDICATION	INDI21Q1.txt
189144791	4	PRODUCT USED FOR UNKNOWN INDICATION	INDI21Q1.txt
189144791	5	PRODUCT USED FOR UNKNOWN INDICATION	INDI21Q1.txt
189144791	6	PRODUCT USED FOR UNKNOWN INDICATION	INDI21Q1.txt
189144791	7	PRODUCT USED FOR UNKNOWN INDICATION	INDI21Q1.txt
189144791	8	PRODUCT USED FOR UNKNOWN INDICATION	INDI21Q1.txt
189144791	9	PRODUCT USED FOR UNKNOWN INDICATION	INDI21Q1.txt
189144821	1	PRODUCT USED FOR UNKNOWN INDICATION	INDI21Q1.txt
189144851	1	PRODUCT USED FOR UNKNOWN INDICATION	INDI21Q1.txt
189144851	2	ANTIEMETIC SUPPORTIVE CARE	INDI21Q1.txt
189144851	3	ANTIEMETIC SUPPORTIVE CARE	INDI21Q1.txt
189144871	1	PRODUCT USED FOR UNKNOWN INDICATION	INDI21Q1.txt
189144891	1	SMALL CELL LUNG CANCER	INDI21Q1.txt
189144912	1	SMALL CELL LUNG CANCER	INDI21Q2.txt
189144921	1	SMALL CELL LUNG CANCER	INDI21Q1.txt
189144931	1	SMALL CELL LUNG CANCER METASTATIC	INDI21Q1.txt
189144941	1	LUNG ADENOCARCINOMA	INDI21Q1.txt
189144941	2	PRODUCT USED FOR UNKNOWN INDICATION	INDI21Q1.txt
189144941	3	PRODUCT USED FOR UNKNOWN INDICATION	INDI21Q1.txt
189144941	4	PRODUCT USED FOR UNKNOWN INDICATION	INDI21Q1.txt
189144941	5	PRODUCT USED FOR UNKNOWN INDICATION	INDI21Q1.txt
189144951	1	SMALL CELL LUNG CANCER	INDI21Q1.txt
189144961	1	SMALL CELL LUNG CANCER	INDI21Q1.txt
189144971	1	BRONCHIAL CARCINOMA	INDI21Q1.txt
189144971	2	CANCER PAIN	INDI21Q1.txt
189144981	1	SMALL CELL LUNG CANCER	INDI21Q1.txt
189144981	4	NEUTROPENIA	INDI21Q1.txt
189144991	1	PRODUCT USED FOR UNKNOWN INDICATION	INDI21Q1.txt
189145001	1	LUNG NEOPLASM MALIGNANT	INDI21Q1.txt
189145011	1	SMALL CELL LUNG CANCER	INDI21Q1.txt
189145021	1	PRODUCT USED FOR UNKNOWN INDICATION	INDI21Q1.txt
189145051	1	PRODUCT USED FOR UNKNOWN INDICATION	INDI21Q1.txt
189145061	1	PRODUCT USED FOR UNKNOWN INDICATION	INDI21Q1.txt
189145081	1	SMALL CELL LUNG CANCER	INDI21Q1.txt
189309211	1	PRODUCT USED FOR UNKNOWN INDICATION	INDI21Q1.txt
189706072	1	SMALL CELL LUNG CANCER	INDI21Q1.txt
189706072	2	SMALL CELL LUNG CANCER	INDI21Q1.txt
189978921	1	SMALL CELL LUNG CANCER	INDI21Q1.txt
190650183	1	ANAPLASTIC THYROID CANCER	INDI21Q2.txt
190805853	1	PRODUCT USED FOR UNKNOWN INDICATION	INDI21Q2.txt
190941051	1	SMALL CELL LUNG CANCER METASTATIC	INDI21Q2.txt
190959841	1	SMALL CELL LUNG CANCER	INDI21Q2.txt
191367382	1	SMALL CELL LUNG CANCER	INDI22Q1.txt
192027521	1	SMALL CELL LUNG CANCER	INDI21Q2.txt
192485311	1	SMALL CELL LUNG CANCER	INDI21Q2.txt
193010271	1	SMALL CELL LUNG CANCER EXTENSIVE STAGE	INDI21Q2.txt
193703131	1	SMALL CELL LUNG CANCER	INDI21Q2.txt
193703311	1	SMALL CELL LUNG CANCER	INDI21Q2.txt
194071211	1	SMALL CELL LUNG CANCER RECURRENT	INDI21Q2.txt
194259481	1	PRODUCT USED FOR UNKNOWN INDICATION	INDI21Q2.txt
194429692	1	SMALL CELL LUNG CANCER	INDI21Q3.txt
194624591	1	PRODUCT USED FOR UNKNOWN INDICATION	INDI21Q2.txt
194626111	1	PRODUCT USED FOR UNKNOWN INDICATION	INDI21Q2.txt
194706172	1	SMALL CELL LUNG CANCER	INDI21Q3.txt
194706172	2	SMALL CELL LUNG CANCER	INDI21Q3.txt
195730322	1	PRODUCT USED FOR UNKNOWN INDICATION	INDI21Q3.txt
195979071	1	LUNG CARCINOMA CELL TYPE UNSPECIFIED STAGE 0	INDI21Q3.txt
195979071	2	LUNG CARCINOMA CELL TYPE UNSPECIFIED STAGE 0	INDI21Q3.txt
196056401	1	PRODUCT USED FOR UNKNOWN INDICATION	INDI21Q3.txt
196059652	1	PRODUCT USED FOR UNKNOWN INDICATION	INDI21Q3.txt
196182081	1	PRODUCT USED FOR UNKNOWN INDICATION	INDI21Q3.txt
196364501	1	SMALL CELL LUNG CANCER EXTENSIVE STAGE	INDI21Q3.txt
196579181	1	PRODUCT USED FOR UNKNOWN INDICATION	INDI21Q3.txt
196661481	1	LUNG CARCINOMA CELL TYPE UNSPECIFIED STAGE 0	INDI21Q3.txt
196791721	1	PRODUCT USED FOR UNKNOWN INDICATION	INDI21Q3.txt
196876061	1	SMALL CELL LUNG CANCER	INDI21Q3.txt
196876391	1	SMALL CELL LUNG CANCER EXTENSIVE STAGE	INDI21Q3.txt
196876411	1	SMALL CELL LUNG CANCER EXTENSIVE STAGE	INDI21Q3.txt
197127941	1	PRODUCT USED FOR UNKNOWN INDICATION	INDI21Q3.txt
197127961	1	SMALL CELL LUNG CANCER	INDI21Q3.txt
197127971	1	TRANSITIONAL CELL CARCINOMA	INDI21Q3.txt
197127991	1	SMALL CELL LUNG CANCER	INDI21Q3.txt
197128011	1	SMALL CELL LUNG CANCER	INDI21Q3.txt
197128031	1	SMALL CELL LUNG CANCER	INDI21Q3.txt
197128041	1	SMALL CELL LUNG CANCER	INDI21Q3.txt
197128071	1	PRODUCT USED FOR UNKNOWN INDICATION	INDI21Q3.txt
197128091	1	SMALL CELL LUNG CANCER	INDI21Q3.txt
197128091	2	ASTHMA	INDI21Q3.txt
197128091	3	BONE PAIN	INDI21Q3.txt
197128091	4	ARTHRALGIA	INDI21Q3.txt
197128091	6	DYSPEPSIA	INDI21Q3.txt
197128111	1	SMALL CELL LUNG CANCER EXTENSIVE STAGE	INDI21Q3.txt
197128131	1	SMALL CELL LUNG CANCER	INDI21Q3.txt
197128151	1	SMALL CELL LUNG CANCER	INDI21Q3.txt
197128181	1	SMALL CELL LUNG CANCER METASTATIC	INDI21Q3.txt
197128201	1	SMALL CELL LUNG CANCER EXTENSIVE STAGE	INDI21Q3.txt
197128221	1	SMALL CELL LUNG CANCER EXTENSIVE STAGE	INDI21Q3.txt
197128221	2	NAUSEA	INDI21Q3.txt
197128221	3	PAIN	INDI21Q3.txt
197128241	1	SMALL CELL LUNG CANCER METASTATIC	INDI21Q3.txt
197128241	4	PRODUCT USED FOR UNKNOWN INDICATION	INDI21Q3.txt
197128241	5	NAUSEA	INDI21Q3.txt
197128342	1	SMALL CELL LUNG CANCER	INDI22Q1.txt
197128371	1	PANCREATIC NEUROENDOCRINE TUMOUR	INDI21Q3.txt
197128371	4	TYPE 2 DIABETES MELLITUS	INDI21Q3.txt
197128371	5	PANCREATIC FAILURE	INDI21Q3.txt
197303071	1	PRODUCT USED FOR UNKNOWN INDICATION	INDI21Q3.txt
197317101	1	SMALL CELL LUNG CANCER	INDI21Q3.txt
197527662	1	PRODUCT USED FOR UNKNOWN INDICATION	INDI21Q3.txt
197529741	1	SMALL CELL LUNG CANCER	INDI21Q3.txt
197666242	1	SMALL CELL LUNG CANCER EXTENSIVE STAGE	INDI21Q4.txt
198147391	1	SMALL CELL LUNG CANCER	INDI21Q3.txt
198367921	1	PRODUCT USED FOR UNKNOWN INDICATION	INDI21Q3.txt
198649262	1	SMALL CELL LUNG CANCER	INDI21Q4.txt
198649262	3	SMALL CELL LUNG CANCER	INDI21Q4.txt
198944392	1	BLADDER CANCER	INDI21Q4.txt
198944392	2	BLADDER CANCER	INDI21Q4.txt
198945871	1	SMALL CELL LUNG CANCER	INDI21Q3.txt
199362141	1	PRODUCT USED FOR UNKNOWN INDICATION	INDI21Q4.txt
199521342	1	SMALL CELL LUNG CANCER	INDI21Q4.txt
199940122	1	SMALL CELL LUNG CANCER	INDI21Q4.txt
199940122	6	SMALL CELL LUNG CANCER	INDI21Q4.txt
199966361	1	SMALL CELL LUNG CANCER EXTENSIVE STAGE	INDI21Q4.txt
200331822	1	SMALL CELL LUNG CANCER	INDI21Q4.txt
200638732	1	PRODUCT USED FOR UNKNOWN INDICATION	INDI22Q1.txt
201565691	1	SMALL CELL LUNG CANCER EXTENSIVE STAGE	INDI21Q4.txt
202183435	1	SMALL CELL LUNG CANCER	INDI22Q3.txt
202996321	1	NEUROENDOCRINE CARCINOMA	INDI22Q1.txt
203015734	1	SMALL CELL LUNG CANCER	INDI22Q3.txt
203289969	1	SMALL CELL LUNG CANCER	INDI22Q4.txt
203289969	3	PRODUCT USED FOR UNKNOWN INDICATION	INDI22Q4.txt
203289969	4	PRODUCT USED FOR UNKNOWN INDICATION	INDI22Q4.txt
203289969	5	PRODUCT USED FOR UNKNOWN INDICATION	INDI22Q4.txt
203289969	6	PRODUCT USED FOR UNKNOWN INDICATION	INDI22Q4.txt
203289969	7	NAUSEA	INDI22Q4.txt
203289969	8	PRODUCT USED FOR UNKNOWN INDICATION	INDI22Q4.txt
203289969	9	PRODUCT USED FOR UNKNOWN INDICATION	INDI22Q4.txt
203289969	10	PRODUCT USED FOR UNKNOWN INDICATION	INDI22Q4.txt
203289969	11	PRODUCT USED FOR UNKNOWN INDICATION	INDI22Q4.txt
203289969	12	PRODUCT USED FOR UNKNOWN INDICATION	INDI22Q4.txt
203289969	13	PRODUCT USED FOR UNKNOWN INDICATION	INDI22Q4.txt
203338001	1	PRODUCT USED FOR UNKNOWN INDICATION	INDI22Q1.txt
203339052	1	PRODUCT USED FOR UNKNOWN INDICATION	INDI22Q1.txt
203369387	1	SMALL CELL LUNG CANCER	INDI22Q2.txt
203369387	3	SMALL CELL LUNG CANCER	INDI22Q2.txt
203369387	5	TYPE 2 DIABETES MELLITUS	INDI22Q2.txt
203369387	6	TYPE 2 DIABETES MELLITUS	INDI22Q2.txt
203369387	8	ANAEMIA	INDI22Q2.txt
203369387	9	BENIGN PROSTATIC HYPERPLASIA	INDI22Q2.txt
203369387	10	ABDOMINAL PAIN	INDI22Q2.txt
203369387	12	PROPHYLAXIS	INDI22Q2.txt
203369387	13	HYPERTENSION	INDI22Q2.txt
203369387	14	HYPERTENSION	INDI22Q2.txt
203369387	15	PROPHYLAXIS	INDI22Q2.txt
203369387	16	PRODUCT USED FOR UNKNOWN INDICATION	INDI22Q2.txt
203369387	17	HYPERTENSION	INDI22Q2.txt
203369387	18	PRODUCT USED FOR UNKNOWN INDICATION	INDI22Q2.txt
203369387	19	PRODUCT USED FOR UNKNOWN INDICATION	INDI22Q2.txt
203369387	20	PRODUCT USED FOR UNKNOWN INDICATION	INDI22Q2.txt
203369387	21	PRODUCT USED FOR UNKNOWN INDICATION	INDI22Q2.txt
203370871	1	PRODUCT USED FOR UNKNOWN INDICATION	INDI22Q1.txt
203371142	1	PRODUCT USED FOR UNKNOWN INDICATION	INDI22Q1.txt
203621232	1	PRODUCT USED FOR UNKNOWN INDICATION	INDI22Q1.txt
203949261	1	SMALL CELL LUNG CANCER EXTENSIVE STAGE	INDI22Q1.txt
203949281	1	SMALL CELL LUNG CANCER	INDI22Q1.txt
203949291	1	SMALL CELL LUNG CANCER	INDI22Q1.txt
203949331	1	PRODUCT USED FOR UNKNOWN INDICATION	INDI22Q1.txt
203949341	1	PRODUCT USED FOR UNKNOWN INDICATION	INDI22Q1.txt
203949351	1	PRODUCT USED FOR UNKNOWN INDICATION	INDI22Q1.txt
203949361	1	SMALL CELL LUNG CANCER	INDI22Q1.txt
203949391	1	NEOPLASM MALIGNANT	INDI22Q1.txt
203949401	1	PRODUCT USED FOR UNKNOWN INDICATION	INDI22Q1.txt
203949411	1	SMALL CELL LUNG CANCER EXTENSIVE STAGE	INDI22Q1.txt
203949451	1	PRODUCT USED FOR UNKNOWN INDICATION	INDI22Q1.txt
203949473	1	SMALL CELL LUNG CANCER METASTATIC	INDI22Q4.txt
203949501	1	SMALL CELL LUNG CANCER	INDI22Q1.txt
203949511	1	PRODUCT USED FOR UNKNOWN INDICATION	INDI22Q1.txt
203949521	1	PRODUCT USED FOR UNKNOWN INDICATION	INDI22Q1.txt
203949581	1	ACUTE MYELOID LEUKAEMIA	INDI22Q1.txt
204820181	1	PRODUCT USED FOR UNKNOWN INDICATION	INDI22Q1.txt
204820191	1	SMALL CELL LUNG CANCER	INDI22Q1.txt
204820201	1	SMALL CELL LUNG CANCER	INDI22Q1.txt
204820211	1	SMALL CELL LUNG CANCER	INDI22Q1.txt
204820221	1	PRODUCT USED FOR UNKNOWN INDICATION	INDI22Q1.txt
204820231	1	PRODUCT USED FOR UNKNOWN INDICATION	INDI22Q1.txt
204820241	1	SMALL CELL LUNG CANCER	INDI22Q1.txt
204820251	1	PRODUCT USED FOR UNKNOWN INDICATION	INDI22Q1.txt
204820261	1	PRODUCT USED FOR UNKNOWN INDICATION	INDI22Q1.txt
204820271	1	SMALL CELL LUNG CANCER	INDI22Q1.txt
204820291	1	PRODUCT USED FOR UNKNOWN INDICATION	INDI22Q1.txt
204820301
204820311	1	PRODUCT USED FOR UNKNOWN INDICATION	INDI22Q1.txt
204820321	1	PRODUCT USED FOR UNKNOWN INDICATION	INDI22Q1.txt
204820331	1	PRODUCT USED FOR UNKNOWN INDICATION	INDI22Q1.txt
204820341	1	SMALL CELL LUNG CANCER	INDI22Q1.txt
204820341	2	HYPERTENSION	INDI22Q1.txt
204820341	4	CHRONIC OBSTRUCTIVE PULMONARY DISEASE	INDI22Q1.txt
204820341	5	DIABETES MELLITUS	INDI22Q1.txt
204820351	1	PRODUCT USED FOR UNKNOWN INDICATION	INDI22Q1.txt
204820361	1	SMALL CELL LUNG CANCER EXTENSIVE STAGE	INDI22Q1.txt
204820371	1	PRODUCT USED FOR UNKNOWN INDICATION	INDI22Q1.txt
204820381	1	LUNG NEOPLASM MALIGNANT	INDI22Q1.txt
204820391	1	PRODUCT USED FOR UNKNOWN INDICATION	INDI22Q1.txt
204820401	1	PRODUCT USED FOR UNKNOWN INDICATION	INDI22Q1.txt
204820411	1	OVARIAN CANCER	INDI22Q1.txt
204820411	3	PRODUCT USED FOR UNKNOWN INDICATION	INDI22Q1.txt
204820411	4	PRODUCT USED FOR UNKNOWN INDICATION	INDI22Q1.txt
204820411	5	PRODUCT USED FOR UNKNOWN INDICATION	INDI22Q1.txt
204820411	6	PRODUCT USED FOR UNKNOWN INDICATION	INDI22Q1.txt
204820411	7	PRODUCT USED FOR UNKNOWN INDICATION	INDI22Q1.txt
204820411	8	PRODUCT USED FOR UNKNOWN INDICATION	INDI22Q1.txt
204820411	9	PRODUCT USED FOR UNKNOWN INDICATION	INDI22Q1.txt
204820421	1	OVARIAN CANCER	INDI22Q1.txt
204820431	1	PRODUCT USED FOR UNKNOWN INDICATION	INDI22Q1.txt
205152802	1	PLEURAL MESOTHELIOMA	INDI22Q1.txt
205328265	1	OVARIAN CANCER	INDI23Q2.txt
205328265	3	THROMBOSIS PROPHYLAXIS	INDI23Q2.txt
205328265	4	ADRENOCORTICAL STEROID THERAPY	INDI23Q2.txt
205328265	5	ULCER	INDI23Q2.txt
205328265	6	PAIN	INDI23Q2.txt
205328265	8	OEDEMA	INDI23Q2.txt
205328265	9	PAIN	INDI23Q2.txt
205328265	10	PYREXIA	INDI23Q2.txt
205328265	11	PRODUCT USED FOR UNKNOWN INDICATION	INDI23Q2.txt
205328265	12	NAUSEA	INDI23Q2.txt
205328265	13	VOMITING	INDI23Q2.txt
205395051	1	LUNG NEOPLASM MALIGNANT	INDI22Q1.txt
205406341	1	LUNG CARCINOMA CELL TYPE UNSPECIFIED STAGE 0	INDI22Q1.txt
205477262	1	SMALL CELL LUNG CANCER	INDI22Q2.txt
205477262	2	SMALL CELL LUNG CANCER	INDI22Q2.txt
205539513	1	NEUROENDOCRINE TUMOUR	INDI23Q2.txt
205540562	1	PRODUCT USED FOR UNKNOWN INDICATION	INDI22Q1.txt
205899181	1	LUNG NEOPLASM MALIGNANT	INDI22Q1.txt
205988103	1	COLON CANCER	INDI22Q2.txt
205988103	3	COLON CANCER	INDI22Q2.txt
205988103	4	PROPHYLAXIS	INDI22Q2.txt
205988103	5	PROPHYLAXIS	INDI22Q2.txt
205988103	6	PROPHYLAXIS	INDI22Q2.txt
205988103	7	PROPHYLAXIS	INDI22Q2.txt
205988103	8	PROPHYLAXIS	INDI22Q2.txt
205988103	10	PROPHYLAXIS	INDI22Q2.txt
205988103	11	PROPHYLAXIS	INDI22Q2.txt
205988103	12	PROPHYLAXIS	INDI22Q2.txt
205988103	13	PROPHYLAXIS	INDI22Q2.txt
205988103	16	PROPHYLAXIS OF NAUSEA AND VOMITING	INDI22Q2.txt
205988103	17	PRODUCT USED FOR UNKNOWN INDICATION	INDI22Q2.txt
205988103	18	NEUTROPENIA	INDI22Q2.txt
205988741	1	PRODUCT USED FOR UNKNOWN INDICATION	INDI22Q1.txt
206030844	1	ENDOMETRIAL CANCER	INDI22Q2.txt
206030844	3	ENDOMETRIAL CANCER	INDI22Q2.txt
206030844	5	DYSLIPIDAEMIA	INDI22Q2.txt
206030844	6	HYPERTENSION	INDI22Q2.txt
206030844	7	ABDOMINAL HERNIA	INDI22Q2.txt
206030844	8	ABDOMINAL HERNIA	INDI22Q2.txt
206030844	10	PROPHYLAXIS	INDI22Q2.txt
206030844	12	NEUTROPENIC COLITIS	INDI22Q2.txt
206030844	14	NEUTROPENIC COLITIS	INDI22Q2.txt
206174792	1	PRODUCT USED FOR UNKNOWN INDICATION	INDI22Q3.txt
206379711	1	PRODUCT USED FOR UNKNOWN INDICATION	INDI22Q1.txt
206559911	1	SMALL CELL LUNG CANCER	INDI22Q1.txt
206858956	1	SMALL CELL LUNG CANCER	INDI23Q2.txt
206858956	2	SMALL CELL LUNG CANCER	INDI23Q2.txt
206858956	3	PRODUCT USED FOR UNKNOWN INDICATION	INDI23Q2.txt
206858956	6	PROPHYLAXIS	INDI23Q2.txt
206858956	7	PROPHYLAXIS	INDI23Q2.txt
206858956	14	PROPHYLAXIS	INDI23Q2.txt
206858956	15	HYPOKALAEMIA	INDI23Q2.txt
206858956	16	PROPHYLAXIS	INDI23Q2.txt
207026865	1	GASTROENTEROPANCREATIC NEUROENDOCRINE TUMOUR DISEASE	INDI22Q2.txt
207026865	3	GASTROENTEROPANCREATIC NEUROENDOCRINE TUMOUR DISEASE	INDI22Q2.txt
207026865	5	CENTRAL HYPOTHYROIDISM	INDI22Q2.txt
207026865	6	PROPHYLAXIS	INDI22Q2.txt
207026865	7	PROPHYLAXIS	INDI22Q2.txt
207026865	8	HYPERTENSION	INDI22Q2.txt
207026865	9	PROPHYLAXIS AGAINST DIARRHOEA	INDI22Q2.txt
207026865	10	PROPHYLAXIS	INDI22Q2.txt
207026865	11	IMMUNE-MEDIATED NEPHRITIS	INDI22Q2.txt
207026865	12	PROPHYLAXIS OF NAUSEA AND VOMITING	INDI22Q2.txt
207026865	13	IMMUNE-MEDIATED NEPHRITIS	INDI22Q2.txt
207026865	16	PROPHYLAXIS	INDI22Q2.txt
207026865	17	PROPHYLAXIS AGAINST DIARRHOEA	INDI22Q2.txt
207026865	18	PROPHYLAXIS	INDI22Q2.txt
207026865	19	PROPHYLAXIS	INDI22Q2.txt
207026865	21	PROPHYLAXIS	INDI22Q2.txt
207026865	22	PROPHYLAXIS	INDI22Q2.txt
207026865	23	PROPHYLAXIS	INDI22Q2.txt
207026865	24	PROPHYLAXIS OF NAUSEA AND VOMITING	INDI22Q2.txt
207026865	26	ANAL ABSCESS	INDI22Q2.txt
207120491	1	SMALL CELL LUNG CANCER	INDI22Q2.txt
207120491	2	PRODUCT USED FOR UNKNOWN INDICATION	INDI22Q2.txt
207120491	3	MALIGNANT NEOPLASM OF THORAX	INDI22Q2.txt
207120491	4	HEAD AND NECK CANCER	INDI22Q2.txt
207299291	1	SMALL CELL LUNG CANCER	INDI22Q2.txt
207300011	1	SMALL CELL LUNG CANCER	INDI22Q2.txt
207300101	1	SMALL CELL LUNG CANCER	INDI22Q2.txt
207300351	1	SMALL CELL LUNG CANCER	INDI22Q2.txt
207300361
207300381	1	SMALL CELL LUNG CANCER	INDI22Q2.txt
207300411	1	SMALL CELL LUNG CANCER	INDI22Q2.txt
207322951	1	PRODUCT USED FOR UNKNOWN INDICATION	INDI22Q2.txt
207365811	1	LUNG NEOPLASM MALIGNANT	INDI22Q2.txt
207369512	1	NEOPLASM MALIGNANT	INDI22Q2.txt
207417241	1	LUNG NEOPLASM MALIGNANT	INDI22Q2.txt
207663541	1	SMALL CELL LUNG CANCER	INDI22Q2.txt
207768791	1	LUNG NEOPLASM MALIGNANT	INDI22Q2.txt
208050231	1	LUNG NEOPLASM MALIGNANT	INDI22Q2.txt
208051052	1	PRODUCT USED FOR UNKNOWN INDICATION	INDI22Q3.txt
208111674	1	OVARIAN CANCER	INDI22Q3.txt
208409922	1	LUNG NEOPLASM MALIGNANT	INDI22Q2.txt
208411165	1	SMALL CELL LUNG CANCER	INDI22Q3.txt
208411165	2	SMALL CELL LUNG CANCER	INDI22Q3.txt
208411165	3	CANCER PAIN	INDI22Q3.txt
208411165	4	PRODUCT USED FOR UNKNOWN INDICATION	INDI22Q3.txt
208411165	5	PROPHYLAXIS	INDI22Q3.txt
208411165	6	PRODUCT USED FOR UNKNOWN INDICATION	INDI22Q3.txt
208411165	7	CANCER PAIN	INDI22Q3.txt
208411165	8	CANCER PAIN	INDI22Q3.txt
208411165	9	CANCER PAIN	INDI22Q3.txt
208411165	10	CANCER PAIN	INDI22Q3.txt
208411165	11	PROPHYLAXIS	INDI22Q3.txt
208411165	12	PROPHYLAXIS	INDI22Q3.txt
208411165	13	PROPHYLAXIS	INDI22Q3.txt
208639791	1	PRODUCT USED FOR UNKNOWN INDICATION	INDI22Q2.txt
208640602	1	PRODUCT USED FOR UNKNOWN INDICATION	INDI22Q4.txt
208640602	5	SMALL CELL LUNG CANCER	INDI22Q4.txt
208922862	1	SMALL CELL LUNG CANCER METASTATIC	INDI22Q2.txt
208922932	1	PRODUCT USED FOR UNKNOWN INDICATION	INDI22Q2.txt
209279134	1	SMALL CELL LUNG CANCER	INDI23Q1.txt
209342701	1	PRODUCT USED FOR UNKNOWN INDICATION	INDI22Q2.txt
209473205	1	SMALL CELL LUNG CANCER	INDI23Q2.txt
209760231	1	PRODUCT USED FOR UNKNOWN INDICATION	INDI22Q2.txt
209888801	1	SMALL CELL LUNG CANCER	INDI22Q2.txt
210588221	1	BREAST CANCER	INDI22Q3.txt
210588231	1	PRODUCT USED FOR UNKNOWN INDICATION	INDI22Q3.txt
210588241	1	PRODUCT USED FOR UNKNOWN INDICATION	INDI22Q3.txt
210588251	1	PRODUCT USED FOR UNKNOWN INDICATION	INDI22Q3.txt
210588261	1	PRODUCT USED FOR UNKNOWN INDICATION	INDI22Q3.txt
210588271	1	PRODUCT USED FOR UNKNOWN INDICATION	INDI22Q3.txt
210588291	1	SMALL CELL LUNG CANCER	INDI22Q3.txt
210588401	1	SMALL CELL LUNG CANCER	INDI22Q3.txt
210588411	1	PRODUCT USED FOR UNKNOWN INDICATION	INDI22Q3.txt
210588421	1	SMALL CELL LUNG CANCER	INDI22Q3.txt
210588431	1	SMALL CELL LUNG CANCER	INDI22Q3.txt
210588441	1	PRODUCT USED FOR UNKNOWN INDICATION	INDI22Q3.txt
210588451	1	PRODUCT USED FOR UNKNOWN INDICATION	INDI22Q3.txt
210588461	1	PRODUCT USED FOR UNKNOWN INDICATION	INDI22Q3.txt
210588471	1	SMALL CELL LUNG CANCER	INDI22Q3.txt
210588481	1	PRODUCT USED FOR UNKNOWN INDICATION	INDI22Q3.txt
210588491	1	EPITHELIOID MESOTHELIOMA	INDI22Q3.txt
210588501	1	PRODUCT USED FOR UNKNOWN INDICATION	INDI22Q3.txt
210588511	1	SMALL CELL LUNG CANCER	INDI22Q3.txt
210588522	1	SMALL CELL LUNG CANCER	INDI22Q3.txt
210588522	2	PRODUCT USED FOR UNKNOWN INDICATION	INDI22Q3.txt
210588522	3	PRODUCT USED FOR UNKNOWN INDICATION	INDI22Q3.txt
210588522	4	PRODUCT USED FOR UNKNOWN INDICATION	INDI22Q3.txt
210588531	1	SMALL CELL LUNG CANCER	INDI22Q3.txt
210588541	1	PRODUCT USED FOR UNKNOWN INDICATION	INDI22Q3.txt
210588551	1	SMALL CELL LUNG CANCER	INDI22Q3.txt
210588561	1	PRODUCT USED FOR UNKNOWN INDICATION	INDI22Q3.txt
210588571	1	PRODUCT USED FOR UNKNOWN INDICATION	INDI22Q3.txt
210588581
210588591	1	SMALL CELL CARCINOMA	INDI22Q3.txt
210588601	1	PRODUCT USED FOR UNKNOWN INDICATION	INDI22Q3.txt
210588611	1	NON-SMALL CELL LUNG CANCER	INDI22Q3.txt
210588621	1	SMALL CELL LUNG CANCER	INDI22Q3.txt
210588631	1	SMALL CELL LUNG CANCER METASTATIC	INDI22Q3.txt
210588651	1	SMALL CELL LUNG CANCER	INDI22Q3.txt
210588651	3	PRODUCT USED FOR UNKNOWN INDICATION	INDI22Q3.txt
210588651	4	PRODUCT USED FOR UNKNOWN INDICATION	INDI22Q3.txt
210588651	5	PRODUCT USED FOR UNKNOWN INDICATION	INDI22Q3.txt
210596561	1	PRODUCT USED FOR UNKNOWN INDICATION	INDI22Q3.txt
210654771	1	PRODUCT USED FOR UNKNOWN INDICATION	INDI22Q3.txt
210654781	1	SMALL CELL LUNG CANCER	INDI22Q3.txt
210654791	1	PRODUCT USED FOR UNKNOWN INDICATION	INDI22Q3.txt
210654791	3	PRODUCT USED FOR UNKNOWN INDICATION	INDI22Q3.txt
210654791	4	PRODUCT USED FOR UNKNOWN INDICATION	INDI22Q3.txt
210654791	5	PRODUCT USED FOR UNKNOWN INDICATION	INDI22Q3.txt
210654791	6	PRODUCT USED FOR UNKNOWN INDICATION	INDI22Q3.txt
210654791	7	PRODUCT USED FOR UNKNOWN INDICATION	INDI22Q3.txt
210654791	8	PRODUCT USED FOR UNKNOWN INDICATION	INDI22Q3.txt
210654791	9	PRODUCT USED FOR UNKNOWN INDICATION	INDI22Q3.txt
210654791	10	PRODUCT USED FOR UNKNOWN INDICATION	INDI22Q3.txt
210654791	11	PRODUCT USED FOR UNKNOWN INDICATION	INDI22Q3.txt
211342241	1	SMALL CELL LUNG CANCER	INDI22Q3.txt
211342241	2	SMALL CELL LUNG CANCER	INDI22Q3.txt
211634181	1	PRODUCT USED FOR UNKNOWN INDICATION	INDI22Q3.txt
211742694	1	SMALL CELL LUNG CANCER	INDI22Q4.txt
211742694	2	SMALL CELL LUNG CANCER	INDI22Q4.txt
211798941	1	SMALL CELL LUNG CANCER	INDI22Q3.txt
212130291	1	SMALL CELL LUNG CANCER	INDI22Q3.txt
212188211	1	NEOPLASM MALIGNANT	INDI22Q3.txt
212338371	1	SMALL CELL LUNG CANCER	INDI22Q3.txt
212400752	1	PRODUCT USED FOR UNKNOWN INDICATION	INDI22Q3.txt
212450214	1	SMALL CELL LUNG CANCER	INDI23Q2.txt
212725492	1	PRODUCT USED FOR UNKNOWN INDICATION	INDI22Q3.txt
212904106	1	PANCREATIC CARCINOMA	INDI23Q1.txt
212904106	2	PROPHYLAXIS	INDI23Q1.txt
212904106	3	ABDOMINAL PAIN	INDI23Q1.txt
212904106	4	ABDOMINAL PAIN	INDI23Q1.txt
212904106	5	PROPHYLAXIS	INDI23Q1.txt
212904106	6	PROPHYLAXIS	INDI23Q1.txt
212904106	7	OSTEOPOROSIS	INDI23Q1.txt
212904106	9	OSTEOPOROSIS	INDI23Q1.txt
212904106	10	OSTEOPOROSIS	INDI23Q1.txt
212904106	11	PROPHYLAXIS	INDI23Q1.txt
212904106	12	PROPHYLAXIS	INDI23Q1.txt
212904106	13	HYPOTHYROIDISM	INDI23Q1.txt
212904106	14	PROPHYLAXIS	INDI23Q1.txt
212904106	15	PROPHYLAXIS OF NAUSEA AND VOMITING	INDI23Q1.txt
212904106	16	PROPHYLAXIS OF NAUSEA AND VOMITING	INDI23Q1.txt
212939462	1	TRANSITIONAL CELL CARCINOMA	INDI22Q3.txt
213151291	1	ACUTE MYELOID LEUKAEMIA	INDI22Q3.txt
213151401	1	NEUROENDOCRINE CARCINOMA	INDI22Q3.txt
213151581	1	NEUROENDOCRINE CARCINOMA	INDI22Q3.txt
213155511	1	ACUTE MYELOID LEUKAEMIA	INDI22Q3.txt
213155641	1	ACUTE MYELOID LEUKAEMIA	INDI22Q3.txt
213155811	1	ACUTE MYELOID LEUKAEMIA	INDI22Q3.txt
2133837412	1	SMALL CELL LUNG CANCER EXTENSIVE STAGE	INDI23Q2.txt
2133837412	2	SMALL CELL LUNG CANCER EXTENSIVE STAGE	INDI23Q2.txt
2133837412	3	SMALL CELL LUNG CANCER EXTENSIVE STAGE	INDI23Q2.txt
2133837412	5	SMALL CELL LUNG CANCER EXTENSIVE STAGE	INDI23Q2.txt
2133837412	7	INTERMITTENT CLAUDICATION	INDI23Q2.txt
2133837412	8	HYPERTENSION	INDI23Q2.txt
2133837412	9	HYPERTENSION	INDI23Q2.txt
2133837412	10	HYPERTENSION	INDI23Q2.txt
2133837412	11	HYPERTENSION	INDI23Q2.txt
2133837412	12	HYPERTENSION	INDI23Q2.txt
2133837412	13	DIABETES MELLITUS	INDI23Q2.txt
2133837412	14	TYPE 2 DIABETES MELLITUS	INDI23Q2.txt
2133837412	15	DIABETES MELLITUS	INDI23Q2.txt
2133837412	16	TYPE 2 DIABETES MELLITUS	INDI23Q2.txt
2133837412	17	CHEMOTHERAPY SIDE EFFECT PROPHYLAXIS	INDI23Q2.txt
2133837412	20	CHEMOTHERAPY SIDE EFFECT PROPHYLAXIS	INDI23Q2.txt
2133837412	24	PROPHYLAXIS	INDI23Q2.txt
2133837412	27	DIABETES MELLITUS	INDI23Q2.txt
2133837412	29	GASTROINTESTINAL DISORDER PROPHYLAXIS	INDI23Q2.txt
2133837412	30	PROPHYLAXIS	INDI23Q2.txt
2133837412	31	HYPERTENSION	INDI23Q2.txt
2133837412	32	ANAEMIA PROPHYLAXIS	INDI23Q2.txt
2133837412	33	PROPHYLAXIS	INDI23Q2.txt
2133837412	34	CONSTIPATION PROPHYLAXIS	INDI23Q2.txt
2133837412	35	RESPIRATORY FAILURE	INDI23Q2.txt
2133837412	38	TYPE 2 DIABETES MELLITUS	INDI23Q2.txt
213708815	1	GASTROENTEROPANCREATIC NEUROENDOCRINE TUMOUR DISEASE	INDI23Q2.txt
213708815	2	GASTROENTEROPANCREATIC NEUROENDOCRINE TUMOUR DISEASE	INDI23Q2.txt
213708815	3	PROPHYLAXIS	INDI23Q2.txt
213708815	4	PROPHYLAXIS	INDI23Q2.txt
213708815	5	PROPHYLAXIS	INDI23Q2.txt
213708815	6	PROPHYLAXIS	INDI23Q2.txt
213708815	7	PROPHYLAXIS	INDI23Q2.txt
213708815	8	PROPHYLAXIS	INDI23Q2.txt
213708815	9	CANCER PAIN	INDI23Q2.txt
213708815	10	CANCER PAIN	INDI23Q2.txt
213708815	11	CANCER PAIN	INDI23Q2.txt
213708815	12	CANCER PAIN	INDI23Q2.txt
213708815	13	CANCER PAIN	INDI23Q2.txt
213708815	14	CANCER PAIN	INDI23Q2.txt
213820266	1	SMALL CELL LUNG CANCER	INDI23Q2.txt
213820266	2	TYPE 2 DIABETES MELLITUS	INDI23Q2.txt
213820266	3	DEPRESSION	INDI23Q2.txt
213820266	4	TYPE 2 DIABETES MELLITUS	INDI23Q2.txt
213820266	5	PAIN MANAGEMENT	INDI23Q2.txt
213820266	6	HYPERTENSION	INDI23Q2.txt
213820266	7	DIABETIC NEUROPATHY	INDI23Q2.txt
213820266	8	CORONARY ARTERY DISEASE	INDI23Q2.txt
213820266	9	CARDIAC FAILURE CONGESTIVE	INDI23Q2.txt
213820266	10	CORONARY ARTERY DISEASE	INDI23Q2.txt
213820266	11	TYPE 2 DIABETES MELLITUS	INDI23Q2.txt
213820266	12	TYPE 2 DIABETES MELLITUS	INDI23Q2.txt
213820266	13	PAIN MANAGEMENT	INDI23Q2.txt
213820266	14	MINERAL SUPPLEMENTATION	INDI23Q2.txt
213820266	15	HYPERLIPIDAEMIA	INDI23Q2.txt
213820266	16	RESTLESS LEGS SYNDROME	INDI23Q2.txt
214369822	1	SMALL CELL LUNG CANCER	INDI22Q4.txt
214369822	2	PREMEDICATION	INDI22Q4.txt
214369822	3	PREMEDICATION	INDI22Q4.txt
214369822	4	HYPERTENSION	INDI22Q4.txt
214369822	5	HYPERTENSION	INDI22Q4.txt
214369822	6	PROPHYLAXIS	INDI22Q4.txt
214369822	7	PROPHYLAXIS	INDI22Q4.txt
214369822	8	BONE PAIN	INDI22Q4.txt
214369822	9	PREMEDICATION	INDI22Q4.txt
214369822	10	PAIN	INDI22Q4.txt
214369822	11	PAIN	INDI22Q4.txt
214369822	12	PROPHYLAXIS	INDI22Q4.txt
214369822	13	PAIN	INDI22Q4.txt
214369822	14	PAIN	INDI22Q4.txt
214369822	15	FLATULENCE	INDI22Q4.txt
214369822	16	PROPHYLAXIS OF NAUSEA AND VOMITING	INDI22Q4.txt
214369822	17	SUPPORTIVE CARE	INDI22Q4.txt
214369822	18	OEDEMA	INDI22Q4.txt
214369822	19	PROPHYLAXIS	INDI22Q4.txt
214984681	1	LUNG CARCINOMA CELL TYPE UNSPECIFIED STAGE 0	INDI22Q4.txt
214996581	1	SMALL CELL LUNG CANCER	INDI22Q4.txt
215041421	1	PRODUCT USED FOR UNKNOWN INDICATION	INDI22Q4.txt
215361194	1	SMALL CELL LUNG CANCER METASTATIC	INDI23Q2.txt
215513745	1	SMALL CELL LUNG CANCER EXTENSIVE STAGE	INDI22Q4.txt
215513745	3	SMALL CELL LUNG CANCER EXTENSIVE STAGE	INDI22Q4.txt
215513745	4	SMALL CELL LUNG CANCER EXTENSIVE STAGE	INDI22Q4.txt
215513745	5	SMALL CELL LUNG CANCER EXTENSIVE STAGE	INDI22Q4.txt
215513745	8	OEDEMA PERIPHERAL	INDI22Q4.txt
215513745	9	OEDEMA	INDI22Q4.txt
215513745	12	ANAEMIA	INDI22Q4.txt
215513745	13	COUGH	INDI22Q4.txt
215513745	14	COUGH	INDI22Q4.txt
215513745	15	NEUTROPENIA	INDI22Q4.txt
215513745	16	NAUSEA	INDI22Q4.txt
215513745	17	NAUSEA	INDI22Q4.txt
215513745	18	ANXIETY	INDI22Q4.txt
215513745	19	GASTROOESOPHAGEAL REFLUX DISEASE	INDI22Q4.txt
215513745	20	PAIN	INDI22Q4.txt
215513745	21	PAIN	INDI22Q4.txt
215513745	23	PAIN	INDI22Q4.txt
215513745	28	COUGH	INDI22Q4.txt
215513745	30	ASTHMA	INDI22Q4.txt
215513745	32	HYPOTHYROIDISM	INDI22Q4.txt
215513745	34	ASTHMA	INDI22Q4.txt
215513745	35	PAIN	INDI22Q4.txt
215569732	1	COLORECTAL ADENOCARCINOMA	INDI22Q4.txt
215569732	2	PROPHYLAXIS OF NAUSEA AND VOMITING	INDI22Q4.txt
215569732	3	PROPHYLAXIS	INDI22Q4.txt
215569732	4	PROPHYLAXIS OF NAUSEA AND VOMITING	INDI22Q4.txt
215569732	5	PROPHYLAXIS	INDI22Q4.txt
215569732	6	PROPHYLAXIS	INDI22Q4.txt
215569732	7	PROPHYLAXIS	INDI22Q4.txt
215569732	8	PROPHYLAXIS	INDI22Q4.txt
215797211	1	SMALL CELL LUNG CANCER	INDI22Q4.txt
216051651	1	LUNG NEOPLASM MALIGNANT	INDI22Q4.txt
216089211	1	LUNG NEOPLASM MALIGNANT	INDI22Q4.txt
216096843	1	SMALL CELL LUNG CANCER EXTENSIVE STAGE	INDI23Q1.txt
216096843	2	SMALL CELL LUNG CANCER EXTENSIVE STAGE	INDI23Q1.txt
216096843	3	SMALL CELL LUNG CANCER EXTENSIVE STAGE	INDI23Q1.txt
216096843	4	SMALL CELL LUNG CANCER EXTENSIVE STAGE	INDI23Q1.txt
216096843	6	INTERMITTENT CLAUDICATION	INDI23Q1.txt
216096843	7	HYPERTENSION	INDI23Q1.txt
216096843	8	HYPERTENSION	INDI23Q1.txt
216096843	9	HYPERTENSION	INDI23Q1.txt
216096843	10	HYPERTENSION	INDI23Q1.txt
216096843	11	DIABETES MELLITUS	INDI23Q1.txt
216096843	12	DIABETES MELLITUS	INDI23Q1.txt
216096843	16	IMMUNE-MEDIATED LUNG DISEASE	INDI23Q1.txt
216110351	1	SMALL CELL LUNG CANCER	INDI22Q4.txt
216110351	2	SMALL CELL LUNG CANCER	INDI22Q4.txt
216110351	6	DYSLIPIDAEMIA	INDI22Q4.txt
216110351	7	ATRIAL FIBRILLATION	INDI22Q4.txt
216110351	8	ATRIAL FIBRILLATION	INDI22Q4.txt
216110351	9	HYPERTENSION	INDI22Q4.txt
216110351	10	HYPERTENSION	INDI22Q4.txt
216110351	11	PRODUCT USED FOR UNKNOWN INDICATION	INDI22Q4.txt
216110351	12	PRODUCT USED FOR UNKNOWN INDICATION	INDI22Q4.txt
216110351	13	PRODUCT USED FOR UNKNOWN INDICATION	INDI22Q4.txt
216110351	14	PRODUCT USED FOR UNKNOWN INDICATION	INDI22Q4.txt
216171954	1	SOFT TISSUE SARCOMA	INDI23Q2.txt
216171954	2	SOFT TISSUE SARCOMA	INDI23Q2.txt
216171954	3	PROPHYLAXIS	INDI23Q2.txt
216171954	4	PROPHYLAXIS	INDI23Q2.txt
216171954	5	PROPHYLAXIS	INDI23Q2.txt
216171954	7	PROPHYLAXIS	INDI23Q2.txt
216171954	8	PROPHYLAXIS	INDI23Q2.txt
216171954	9	INSOMNIA	INDI23Q2.txt
216171954	10	DRY MOUTH	INDI23Q2.txt
216171954	11	PROPHYLAXIS	INDI23Q2.txt
216171954	12	PROPHYLAXIS	INDI23Q2.txt
216514972	1	SMALL CELL LUNG CANCER METASTATIC	INDI22Q4.txt
216593982	1	SMALL CELL LUNG CANCER	INDI22Q4.txt
216699461	1	SMALL CELL LUNG CANCER	INDI22Q4.txt
216699701	1	SMALL CELL LUNG CANCER	INDI22Q4.txt
216700221	1	SMALL CELL LUNG CANCER METASTATIC	INDI22Q4.txt
216700251	1	SMALL CELL LUNG CANCER	INDI22Q4.txt
217002412	1	SMALL CELL LUNG CANCER METASTATIC	INDI22Q4.txt
217003662	1	SMALL CELL LUNG CANCER METASTATIC	INDI22Q4.txt
217078721	1	LUNG NEOPLASM MALIGNANT	INDI22Q4.txt
217078721	2	SMALL CELL LUNG CANCER METASTATIC	INDI22Q4.txt
217078721	3	PRODUCT USED FOR UNKNOWN INDICATION	INDI22Q4.txt
217078721	4	PRODUCT USED FOR UNKNOWN INDICATION	INDI22Q4.txt
217078721	5	PRODUCT USED FOR UNKNOWN INDICATION	INDI22Q4.txt
217241551	1	SMALL CELL LUNG CANCER METASTATIC	INDI22Q4.txt
217241591	1	SMALL CELL LUNG CANCER METASTATIC	INDI22Q4.txt
217241731	1	PRODUCT USED FOR UNKNOWN INDICATION	INDI22Q4.txt
217241741	1	SMALL CELL LUNG CANCER METASTATIC	INDI22Q4.txt
217242032	1	SMALL CELL LUNG CANCER METASTATIC	INDI23Q2.txt
217268971
217298712	1	SMALL CELL LUNG CANCER METASTATIC	INDI23Q1.txt
217298991	1	SMALL CELL LUNG CANCER METASTATIC	INDI22Q4.txt
217411631	1	SMALL CELL LUNG CANCER METASTATIC	INDI22Q4.txt
217421221	1	SMALL CELL LUNG CANCER	INDI22Q4.txt
217421221	2	PRODUCT USED FOR UNKNOWN INDICATION	INDI22Q4.txt
217422124	1	SMALL CELL LUNG CANCER	INDI23Q2.txt
217422124	2	PRODUCT USED FOR UNKNOWN INDICATION	INDI23Q2.txt
217422124	4	PRODUCT USED FOR UNKNOWN INDICATION	INDI23Q2.txt
217422124	5	PRODUCT USED FOR UNKNOWN INDICATION	INDI23Q2.txt
217422124	6	PRODUCT USED FOR UNKNOWN INDICATION	INDI23Q2.txt
217422124	7	PRODUCT USED FOR UNKNOWN INDICATION	INDI23Q2.txt
217422124	8	PRODUCT USED FOR UNKNOWN INDICATION	INDI23Q2.txt
217422124	9	PRODUCT USED FOR UNKNOWN INDICATION	INDI23Q2.txt
217558302	1	SMALL CELL LUNG CANCER METASTATIC	INDI22Q4.txt
217562671	1	SMALL CELL LUNG CANCER	INDI22Q4.txt
217562681	1	PRODUCT USED FOR UNKNOWN INDICATION	INDI22Q4.txt
217562691	1	CERVIX CARCINOMA STAGE III	INDI22Q4.txt
217562701	1	PRODUCT USED FOR UNKNOWN INDICATION	INDI22Q4.txt
217562711	1	SMALL CELL LUNG CANCER METASTATIC	INDI22Q4.txt
217562721	1	PRODUCT USED FOR UNKNOWN INDICATION	INDI22Q4.txt
217562731	1	PRODUCT USED FOR UNKNOWN INDICATION	INDI22Q4.txt
217562742	1	OVARIAN CANCER	INDI23Q2.txt
217562742	2	PREMEDICATION	INDI23Q2.txt
217562742	3	AUTOIMMUNE THYROIDITIS	INDI23Q2.txt
217562742	4	PREMEDICATION	INDI23Q2.txt
217562751	1	PRODUCT USED FOR UNKNOWN INDICATION	INDI22Q4.txt
217562761	1	SMALL CELL LUNG CANCER	INDI22Q4.txt
217562771	1	SOFT TISSUE SARCOMA	INDI22Q4.txt
217562781	1	PRODUCT USED FOR UNKNOWN INDICATION	INDI22Q4.txt
217562791	1	PRODUCT USED FOR UNKNOWN INDICATION	INDI22Q4.txt
217562801	1	SMALL CELL LUNG CANCER	INDI22Q4.txt
217562811	1	SMALL CELL LUNG CANCER METASTATIC	INDI22Q4.txt
217562811	2	PRODUCT USED FOR UNKNOWN INDICATION	INDI22Q4.txt
217562811	3	PRODUCT USED FOR UNKNOWN INDICATION	INDI22Q4.txt
217562811	4	PRODUCT USED FOR UNKNOWN INDICATION	INDI22Q4.txt
217562811	5	TYPE 2 DIABETES MELLITUS	INDI22Q4.txt
217562811	6	CHEMOTHERAPY SIDE EFFECT PROPHYLAXIS	INDI22Q4.txt
217562811	7	PRODUCT USED FOR UNKNOWN INDICATION	INDI22Q4.txt
217562811	8	CHEMOTHERAPY SIDE EFFECT PROPHYLAXIS	INDI22Q4.txt
217562811	9	PRODUCT USED FOR UNKNOWN INDICATION	INDI22Q4.txt
217562811	10	PRODUCT USED FOR UNKNOWN INDICATION	INDI22Q4.txt
217562811	11	TYPE 2 DIABETES MELLITUS	INDI22Q4.txt
217562821	1	PRODUCT USED FOR UNKNOWN INDICATION	INDI22Q4.txt
217562832	1	MESOTHELIOMA	INDI23Q2.txt
217562856	1	SMALL CELL LUNG CANCER	INDI23Q3.txt
217562901	1	SMALL CELL LUNG CANCER	INDI22Q4.txt
217562911	1	PRODUCT USED FOR UNKNOWN INDICATION	INDI22Q4.txt
217562922	1	SMALL CELL LUNG CANCER METASTATIC	INDI23Q2.txt
217562931	1	PERITONEAL MESOTHELIOMA MALIGNANT	INDI22Q4.txt
217562941	1	PRODUCT USED FOR UNKNOWN INDICATION	INDI22Q4.txt
217562951	1	BLADDER CANCER	INDI22Q4.txt
217562961	1	PRODUCT USED FOR UNKNOWN INDICATION	INDI22Q4.txt
217562971	1	PERITONEAL MESOTHELIOMA MALIGNANT	INDI22Q4.txt
217562991	1	SMALL CELL LUNG CANCER	INDI22Q4.txt
217562991	2	PRODUCT USED FOR UNKNOWN INDICATION	INDI22Q4.txt
217562991	3	PRODUCT USED FOR UNKNOWN INDICATION	INDI22Q4.txt
217562991	4	PRODUCT USED FOR UNKNOWN INDICATION	INDI22Q4.txt
217562991	5	PRODUCT USED FOR UNKNOWN INDICATION	INDI22Q4.txt
217562991	6	PRODUCT USED FOR UNKNOWN INDICATION	INDI22Q4.txt
217562991	7	PRODUCT USED FOR UNKNOWN INDICATION	INDI22Q4.txt
217562991	8	PRODUCT USED FOR UNKNOWN INDICATION	INDI22Q4.txt
217562991	9	PRODUCT USED FOR UNKNOWN INDICATION	INDI22Q4.txt
217562991	10	PRODUCT USED FOR UNKNOWN INDICATION	INDI22Q4.txt
217562991	11	PRODUCT USED FOR UNKNOWN INDICATION	INDI22Q4.txt
217563001	1	PRODUCT USED FOR UNKNOWN INDICATION	INDI22Q4.txt
217563017	1	PRODUCT USED FOR UNKNOWN INDICATION	INDI23Q3.txt
217563021	1	PRODUCT USED FOR UNKNOWN INDICATION	INDI22Q4.txt
217563031	1	SMALL CELL LUNG CANCER METASTATIC	INDI22Q4.txt
217563041	1	PRODUCT USED FOR UNKNOWN INDICATION	INDI22Q4.txt
217563051	1	SMALL CELL LUNG CANCER METASTATIC	INDI22Q4.txt
217688302	1	LUNG NEOPLASM MALIGNANT	INDI23Q1.txt
217688302	2	LUNG NEOPLASM MALIGNANT	INDI23Q1.txt
217688411	1	BRONCHIAL CARCINOMA	INDI22Q4.txt
217688411	2	BRONCHIAL CARCINOMA	INDI22Q4.txt
217688411	3	BRONCHIAL CARCINOMA	INDI22Q4.txt
217688411	4	BRONCHIAL CARCINOMA	INDI22Q4.txt
217688411	5	HYPOTHYROIDISM	INDI22Q4.txt
217688411	6	PAIN	INDI22Q4.txt
217688411	7	BENIGN PROSTATIC HYPERPLASIA	INDI22Q4.txt
217688411	8	BENIGN PROSTATIC HYPERPLASIA	INDI22Q4.txt
217688411	9	PAIN	INDI22Q4.txt
217688411	10	HYPERTENSION	INDI22Q4.txt
217905342	1	SMALL CELL LUNG CANCER	INDI23Q2.txt
218005082	1	SMALL CELL LUNG CANCER	INDI23Q1.txt
218005082	2	PRODUCT USED FOR UNKNOWN INDICATION	INDI23Q1.txt
218005082	3	PRODUCT USED FOR UNKNOWN INDICATION	INDI23Q1.txt
218005082	4	PRODUCT USED FOR UNKNOWN INDICATION	INDI23Q1.txt
218005082	5	PRODUCT USED FOR UNKNOWN INDICATION	INDI23Q1.txt
218005082	6	PRODUCT USED FOR UNKNOWN INDICATION	INDI23Q1.txt
218005082	7	PRODUCT USED FOR UNKNOWN INDICATION	INDI23Q1.txt
218005092	1	SMALL CELL LUNG CANCER METASTATIC	INDI23Q1.txt
218005092	5	PRODUCT USED FOR UNKNOWN INDICATION	INDI23Q1.txt
218005092	6	ANTIEMETIC SUPPORTIVE CARE	INDI23Q1.txt
218005092	7	PRODUCT USED FOR UNKNOWN INDICATION	INDI23Q1.txt
218005102	1	SMALL CELL LUNG CANCER	INDI23Q1.txt
218252602	1	SMALL CELL LUNG CANCER	INDI23Q2.txt
218329762	1	SMALL CELL LUNG CANCER METASTATIC	INDI23Q2.txt
218391322	1	PRODUCT USED FOR UNKNOWN INDICATION	INDI23Q2.txt
218394281	1	PANCREATIC CARCINOMA METASTATIC	INDI23Q1.txt
218394281	3	CONSTIPATION	INDI23Q1.txt
218394394	1	SMALL CELL LUNG CANCER	INDI23Q2.txt
218394394	3	SMALL CELL LUNG CANCER	INDI23Q2.txt
218446353	1	SMALL CELL LUNG CANCER	INDI23Q2.txt
218446353	7	PULMONARY EMBOLISM	INDI23Q2.txt
218446353	8	DEEP VEIN THROMBOSIS	INDI23Q2.txt
218446353	9	PRODUCT USED FOR UNKNOWN INDICATION	INDI23Q2.txt
218446353	10	DEPRESSION	INDI23Q2.txt
218446353	11	GASTRIC DISORDER	INDI23Q2.txt
218446353	12	ECZEMA	INDI23Q2.txt
218559842	1	SMALL CELL LUNG CANCER	INDI23Q2.txt
218743075	1	SMALL CELL LUNG CANCER	INDI23Q3.txt
218744082	1	PANCREATIC CARCINOMA	INDI23Q2.txt
218808613	1	SMALL CELL LUNG CANCER	INDI23Q1.txt
218808613	3	SMALL CELL LUNG CANCER	INDI23Q1.txt
218808613	6	SMALL CELL LUNG CANCER	INDI23Q1.txt
218808613	9	SMALL CELL LUNG CANCER	INDI23Q1.txt
218808613	12	HYPERTENSION	INDI23Q1.txt
218808613	13	HYPERTENSION	INDI23Q1.txt
218808613	14	PROPHYLAXIS	INDI23Q1.txt
218808613	16	PROPHYLAXIS	INDI23Q1.txt
218808613	17	GASTRITIS	INDI23Q1.txt
218808613	18	COUGH	INDI23Q1.txt
218808613	19	PERIPHERAL SWELLING	INDI23Q1.txt
218808613	20	HYPONATRAEMIA	INDI23Q1.txt
218808613	21	CONTUSION	INDI23Q1.txt
218870103	1	SMALL CELL LUNG CANCER METASTATIC	INDI23Q2.txt
218919495	1	SMALL CELL LUNG CANCER	INDI23Q3.txt
218919495	2	SMALL CELL LUNG CANCER EXTENSIVE STAGE	INDI23Q3.txt
219012852	1	SMALL CELL LUNG CANCER METASTATIC	INDI23Q2.txt
2190557010	1	SMALL CELL LUNG CANCER	INDI23Q3.txt
219113024	1	SMALL CELL LUNG CANCER	INDI23Q2.txt
219113024	3	PRODUCT USED FOR UNKNOWN INDICATION	INDI23Q2.txt
219113024	4	PRODUCT USED FOR UNKNOWN INDICATION	INDI23Q2.txt
219113024	5	PRODUCT USED FOR UNKNOWN INDICATION	INDI23Q2.txt
219113024	7	PRODUCT USED FOR UNKNOWN INDICATION	INDI23Q2.txt
219113024	8	PRODUCT USED FOR UNKNOWN INDICATION	INDI23Q2.txt
219113024	10	PRODUCT USED FOR UNKNOWN INDICATION	INDI23Q2.txt
219113024	11	PRODUCT USED FOR UNKNOWN INDICATION	INDI23Q2.txt
219169482	1	SMALL CELL LUNG CANCER	INDI23Q2.txt
219281204	1	SMALL CELL LUNG CANCER EXTENSIVE STAGE	INDI23Q2.txt
219281204	2	SMALL CELL LUNG CANCER EXTENSIVE STAGE	INDI23Q2.txt
219281204	4	SMALL CELL LUNG CANCER EXTENSIVE STAGE	INDI23Q2.txt
219281204	5	SMALL CELL LUNG CANCER EXTENSIVE STAGE	INDI23Q2.txt
219377502	1	PRODUCT USED FOR UNKNOWN INDICATION	INDI23Q2.txt
219450371
219647456	1	SMALL CELL LUNG CANCER	INDI23Q3.txt
219647456	2	SMALL CELL LUNG CANCER	INDI23Q3.txt
219647456	3	PROPHYLAXIS OF NAUSEA AND VOMITING	INDI23Q3.txt
219647456	4	PROPHYLAXIS OF NAUSEA AND VOMITING	INDI23Q3.txt
219647456	6	PROPHYLAXIS OF NAUSEA AND VOMITING	INDI23Q3.txt
219647456	7	PAIN	INDI23Q3.txt
219647456	8	CONSTIPATION PROPHYLAXIS	INDI23Q3.txt
219647456	9	PAIN	INDI23Q3.txt
219647456	10	PAIN	INDI23Q3.txt
219647456	12	PAIN	INDI23Q3.txt
219647456	14	INAPPROPRIATE ANTIDIURETIC HORMONE SECRETION	INDI23Q3.txt
219647456	15	PAIN	INDI23Q3.txt
219647456	16	PROPHYLAXIS AGAINST GASTROINTESTINAL ULCER	INDI23Q3.txt
219647456	17	PROPHYLAXIS	INDI23Q3.txt
219647456	18	ANAEMIA PROPHYLAXIS	INDI23Q3.txt
219647456	19	PROPHYLAXIS	INDI23Q3.txt
219647456	20	ANAEMIA PROPHYLAXIS	INDI23Q3.txt
219647456	21	HYPERTENSION	INDI23Q3.txt
219675661	1	NEOPLASM MALIGNANT	INDI23Q1.txt
219800714	1	SMALL CELL LUNG CANCER	INDI23Q2.txt
219800714	2	SMALL CELL LUNG CANCER	INDI23Q2.txt
219907339	1	SOFT TISSUE SARCOMA	INDI23Q3.txt
219907339	2	SOFT TISSUE SARCOMA	INDI23Q3.txt
219907339	3	PROPHYLAXIS OF NAUSEA AND VOMITING	INDI23Q3.txt
219907339	4	PROPHYLAXIS	INDI23Q3.txt
219907339	6	PROPHYLAXIS	INDI23Q3.txt
219907339	9	PAIN	INDI23Q3.txt
219907339	10	COUGH	INDI23Q3.txt
219907339	11	CHEST PAIN	INDI23Q3.txt
220051092	1	SMALL CELL LUNG CANCER EXTENSIVE STAGE	INDI23Q1.txt
220051092	3	SMALL CELL LUNG CANCER EXTENSIVE STAGE	INDI23Q1.txt
220051092	5	SMALL CELL LUNG CANCER EXTENSIVE STAGE	INDI23Q1.txt
220051092	7	SMALL CELL LUNG CANCER EXTENSIVE STAGE	INDI23Q1.txt
220051092	9	HYPERTENSION	INDI23Q1.txt
220051092	10	PNEUMONIA	INDI23Q1.txt
220051092	12	NAUSEA	INDI23Q1.txt
220051092	13	VOMITING	INDI23Q1.txt
220051092	15	NAUSEA	INDI23Q1.txt
220051092	16	VOMITING	INDI23Q1.txt
220051092	17	LEUKOPENIA	INDI23Q1.txt
220176462	1	PRODUCT USED FOR UNKNOWN INDICATION	INDI23Q2.txt
220182112	1	SMALL CELL LUNG CANCER	INDI23Q1.txt
220182112	2	PROPHYLAXIS OF NAUSEA AND VOMITING	INDI23Q1.txt
220182112	3	PROPHYLAXIS OF NAUSEA AND VOMITING	INDI23Q1.txt
220398355	1	SOFT TISSUE SARCOMA	INDI23Q2.txt
220398355	2	SOFT TISSUE SARCOMA	INDI23Q2.txt
220398355	3	PROPHYLAXIS OF NAUSEA AND VOMITING	INDI23Q2.txt
220398355	4	PROPHYLAXIS OF NAUSEA AND VOMITING	INDI23Q2.txt
220398355	5	HYPOTHYROIDISM	INDI23Q2.txt
220398355	6	ABDOMINAL PAIN UPPER	INDI23Q2.txt
220398355	7	COUGH	INDI23Q2.txt
220398355	8	DYSPNOEA	INDI23Q2.txt
220398355	10	DYSPNOEA	INDI23Q2.txt
220713081
220788812	1	SMALL CELL LUNG CANCER	INDI23Q1.txt
220927087	1	SMALL CELL LUNG CANCER EXTENSIVE STAGE	INDI23Q3.txt
220927087	3	SMALL CELL LUNG CANCER EXTENSIVE STAGE	INDI23Q3.txt
220927087	5	SMALL CELL LUNG CANCER EXTENSIVE STAGE	INDI23Q3.txt
220927087	7	SMALL CELL LUNG CANCER EXTENSIVE STAGE	INDI23Q3.txt
220927087	12	PROPHYLAXIS	INDI23Q3.txt
221032152	1	SMALL CELL LUNG CANCER METASTATIC	INDI23Q2.txt
221032212	1	SMALL CELL LUNG CANCER METASTATIC	INDI23Q2.txt
221221002	1	SMALL CELL LUNG CANCER	INDI23Q2.txt
221436314	1	SMALL CELL LUNG CANCER	INDI23Q3.txt
221533013	1	SMALL CELL LUNG CANCER	INDI23Q2.txt
221576113	1	SMALL CELL LUNG CANCER	INDI23Q2.txt
221576323	1	SMALL CELL LUNG CANCER	INDI23Q2.txt
221576612	1	HER2 MUTANT NON-SMALL CELL LUNG CANCER	INDI23Q2.txt
221621166	1	SMALL CELL LUNG CANCER	INDI23Q3.txt
221785874
221837723	1	SMALL CELL LUNG CANCER	INDI23Q2.txt
221837723	2	PRODUCT USED FOR UNKNOWN INDICATION	INDI23Q2.txt
221837723	3	PRODUCT USED FOR UNKNOWN INDICATION	INDI23Q2.txt
221837723	4	PRODUCT USED FOR UNKNOWN INDICATION	INDI23Q2.txt
221837723	5	PRODUCT USED FOR UNKNOWN INDICATION	INDI23Q2.txt
221837723	6	PRODUCT USED FOR UNKNOWN INDICATION	INDI23Q2.txt
221837723	7	PRODUCT USED FOR UNKNOWN INDICATION	INDI23Q2.txt
221837723	8	PRODUCT USED FOR UNKNOWN INDICATION	INDI23Q2.txt
221837723	9	PRODUCT USED FOR UNKNOWN INDICATION	INDI23Q2.txt
221857753	1	SMALL CELL LUNG CANCER	INDI23Q2.txt
221857753	2	SMALL CELL LUNG CANCER	INDI23Q2.txt
221866321	1	LUNG NEOPLASM MALIGNANT	INDI23Q2.txt
221929472	1	SMALL CELL LUNG CANCER METASTATIC	INDI23Q2.txt
221929662	1	SMALL CELL LUNG CANCER METASTATIC	INDI23Q2.txt
221931512	1	SMALL CELL LUNG CANCER METASTATIC	INDI23Q2.txt
2219368610	1	SMALL CELL LUNG CANCER EXTENSIVE STAGE	INDI23Q3.txt
2219368610	3	SMALL CELL LUNG CANCER EXTENSIVE STAGE	INDI23Q3.txt
2219368610	4	SMALL CELL LUNG CANCER EXTENSIVE STAGE	INDI23Q3.txt
2219368610	5	SMALL CELL LUNG CANCER EXTENSIVE STAGE	INDI23Q3.txt
2219368610	6	HYPERTENSION	INDI23Q3.txt
2219368610	9	HYPERGLYCAEMIA	INDI23Q3.txt
2219368610	10	HYPERGLYCAEMIA	INDI23Q3.txt
2219368610	11	ANAEMIA	INDI23Q3.txt
222410702	1	SMALL CELL LUNG CANCER	INDI23Q2.txt
222413522	1	SMALL CELL LUNG CANCER METASTATIC	INDI23Q2.txt
222462545	1	SMALL CELL LUNG CANCER METASTATIC	INDI23Q3.txt
222464522	1	PRODUCT USED FOR UNKNOWN INDICATION	INDI23Q2.txt
222468822	1	HYPOPARATHYROIDISM	INDI23Q2.txt
222567062	1	PRODUCT USED FOR UNKNOWN INDICATION	INDI23Q2.txt
222612662	1	SMALL CELL LUNG CANCER	INDI23Q2.txt
222887202	1	SMALL CELL LUNG CANCER	INDI23Q2.txt
222980244	1	SMALL CELL LUNG CANCER METASTATIC	INDI23Q2.txt
223005451	1	OESOPHAGEAL ADENOCARCINOMA	INDI23Q2.txt
223212472	1	SMALL CELL LUNG CANCER	INDI23Q2.txt
223466172	1	SMALL CELL LUNG CANCER METASTATIC	INDI23Q2.txt
223564363	1	SMALL CELL LUNG CANCER METASTATIC	INDI23Q2.txt
223568522	1	SMALL CELL LUNG CANCER	INDI23Q2.txt
223568522	2	SMALL CELL LUNG CANCER	INDI23Q2.txt
223568522	3	SMALL CELL LUNG CANCER	INDI23Q2.txt
223568522	4	SMALL CELL LUNG CANCER	INDI23Q2.txt
223941671
225219892	1	SMALL CELL LUNG CANCER METASTATIC	INDI23Q2.txt
226217851	1	SMALL CELL LUNG CANCER	INDI23Q2.txt
226296431	1	SMALL CELL LUNG CANCER METASTATIC	INDI23Q2.txt
226296881	1	SMALL CELL LUNG CANCER METASTATIC	INDI23Q2.txt
226296901	1	SMALL CELL LUNG CANCER METASTATIC	INDI23Q2.txt
226296911	1	SMALL CELL LUNG CANCER	INDI23Q2.txt
226296921	1	SMALL CELL LUNG CANCER	INDI23Q2.txt
226296931	1	PRODUCT USED FOR UNKNOWN INDICATION	INDI23Q2.txt
226296941	1	LUNG NEOPLASM MALIGNANT	INDI23Q2.txt
226296951	1	SMALL CELL LUNG CANCER	INDI23Q2.txt
226296961	1	SMALL CELL LUNG CANCER	INDI23Q2.txt
226296971	1	SMALL CELL LUNG CANCER	INDI23Q2.txt
226296981	1	SMALL CELL LUNG CANCER	INDI23Q2.txt
226296991	1	SMALL CELL LUNG CANCER	INDI23Q2.txt
226296991	2	PAIN	INDI23Q2.txt
226296991	3	INSOMNIA	INDI23Q2.txt
226296991	10	NAUSEA	INDI23Q2.txt
226296991	11	CHRONIC OBSTRUCTIVE PULMONARY DISEASE	INDI23Q2.txt
226296991	12	PAIN	INDI23Q2.txt
226296991	14	HYPERLIPIDAEMIA	INDI23Q2.txt
226296991	15	CHRONIC OBSTRUCTIVE PULMONARY DISEASE	INDI23Q2.txt
226296991	16	PAIN	INDI23Q2.txt
226296991	17	HYPERTENSION	INDI23Q2.txt
226296991	20	FATIGUE	INDI23Q2.txt
226296991	21	ASTHENIA	INDI23Q2.txt
226296991	22	PAIN	INDI23Q2.txt
226296991	23	DYSPNOEA	INDI23Q2.txt
226296991	24	BACK PAIN	INDI23Q2.txt
226296991	25	BACK PAIN	INDI23Q2.txt
226296991	26	PAIN	INDI23Q2.txt
226296991	27	NAUSEA	INDI23Q2.txt
226297191	1	SALIVARY GLAND CANCER	INDI23Q2.txt
226297201	1	NEOPLASM MALIGNANT	INDI23Q2.txt
226297211	1	SMALL CELL LUNG CANCER	INDI23Q2.txt
226297221	1	SMALL CELL LUNG CANCER	INDI23Q2.txt
226297231	1	SMALL CELL LUNG CANCER	INDI23Q2.txt
226297241	1	SMALL CELL LUNG CANCER	INDI23Q2.txt
226297251	1	SMALL CELL LUNG CANCER	INDI23Q2.txt
226297251	4	PRODUCT USED FOR UNKNOWN INDICATION	INDI23Q2.txt
226297251	5	PRODUCT USED FOR UNKNOWN INDICATION	INDI23Q2.txt
226297251	6	PRODUCT USED FOR UNKNOWN INDICATION	INDI23Q2.txt
226297251	7	PRODUCT USED FOR UNKNOWN INDICATION	INDI23Q2.txt
226297251	8	PRODUCT USED FOR UNKNOWN INDICATION	INDI23Q2.txt
226297251	9	PRODUCT USED FOR UNKNOWN INDICATION	INDI23Q2.txt
226297261	1	PRODUCT USED FOR UNKNOWN INDICATION	INDI23Q2.txt
226297271	1	SMALL CELL LUNG CANCER	INDI23Q2.txt
226297281	1	PRODUCT USED FOR UNKNOWN INDICATION	INDI23Q2.txt
226297291	1	BREAST CANCER	INDI23Q2.txt
226297291	2	HEPATIC CANCER	INDI23Q2.txt
226297301	1	SMALL CELL LUNG CANCER RECURRENT	INDI23Q2.txt
226297321	1	PRODUCT USED FOR UNKNOWN INDICATION	INDI23Q2.txt
226297331	1	PRODUCT USED FOR UNKNOWN INDICATION	INDI23Q2.txt
226297341	1	SMALL CELL LUNG CANCER	INDI23Q2.txt
226297371	1	PRODUCT USED FOR UNKNOWN INDICATION	INDI23Q2.txt
226297381	1	SMALL CELL LUNG CANCER	INDI23Q2.txt
226297471	1	SMALL CELL LUNG CANCER RECURRENT	INDI23Q2.txt
226297481	1	PRODUCT USED FOR UNKNOWN INDICATION	INDI23Q2.txt
226297531	1	SMALL CELL LUNG CANCER METASTATIC	INDI23Q2.txt
226297531	4	DYSPEPSIA	INDI23Q2.txt
226297541	1	SMALL CELL LUNG CANCER	INDI23Q2.txt
226297551	1	METASTASES TO CENTRAL NERVOUS SYSTEM	INDI23Q2.txt
226297561	1	PRODUCT USED FOR UNKNOWN INDICATION	INDI23Q2.txt
226297571	1	SMALL CELL LUNG CANCER METASTATIC	INDI23Q2.txt
226297571	3	PREMEDICATION	INDI23Q2.txt
226297571	4	PREMEDICATION	INDI23Q2.txt
226364562	1	GASTROENTEROPANCREATIC NEUROENDOCRINE TUMOUR DISEASE	INDI23Q3.txt
226364562	2	GASTROENTEROPANCREATIC NEUROENDOCRINE TUMOUR DISEASE	INDI23Q3.txt
226364562	3	OBESITY	INDI23Q3.txt
226364562	4	PROPHYLAXIS	INDI23Q3.txt
226364562	5	DYSPNOEA	INDI23Q3.txt
226364562	6	PROPHYLAXIS	INDI23Q3.txt
226364562	7	INSOMNIA	INDI23Q3.txt
226364562	8	DYSPNOEA	INDI23Q3.txt
226369681	1	PRODUCT USED FOR UNKNOWN INDICATION	INDI23Q2.txt
226409361	1	PRODUCT USED FOR UNKNOWN INDICATION	INDI23Q2.txt
226500573	1	SMALL CELL LUNG CANCER EXTENSIVE STAGE	INDI23Q3.txt
226500573	2	SMALL CELL LUNG CANCER EXTENSIVE STAGE	INDI23Q3.txt
226500573	3	SMALL CELL LUNG CANCER EXTENSIVE STAGE	INDI23Q3.txt
226500573	5	SMALL CELL LUNG CANCER EXTENSIVE STAGE	INDI23Q3.txt
226500573	7	ANXIETY	INDI23Q3.txt
226500573	12	ORAL PAIN	INDI23Q3.txt
226620011	3	NEUTROPHIL COUNT DECREASED	INDI23Q2.txt
226863802	1	SMALL CELL LUNG CANCER	INDI23Q3.txt
226863802	2	SMALL CELL LUNG CANCER	INDI23Q3.txt
226863802	4	INSOMNIA	INDI23Q3.txt
226863802	5	CHRONIC OBSTRUCTIVE PULMONARY DISEASE	INDI23Q3.txt
226863802	6	CHRONIC OBSTRUCTIVE PULMONARY DISEASE	INDI23Q3.txt
226863802	7	OSTEOPOROSIS	INDI23Q3.txt
226863802	8	VITAMIN D DEFICIENCY	INDI23Q3.txt
226863802	9	GASTRITIS PROPHYLAXIS	INDI23Q3.txt
226863802	10	HYPONATRAEMIA	INDI23Q3.txt
226863802	11	CANCER PAIN	INDI23Q3.txt
226863802	12	VOMITING	INDI23Q3.txt
226863802	13	PROPHYLAXIS OF NAUSEA AND VOMITING	INDI23Q3.txt
226863802	14	PROPHYLAXIS OF NAUSEA AND VOMITING	INDI23Q3.txt
227078603	1	SMALL CELL LUNG CANCER	INDI23Q3.txt
227078603	2	SMALL CELL LUNG CANCER	INDI23Q3.txt
227078603	3	PREMEDICATION	INDI23Q3.txt
227078603	4	PREMEDICATION	INDI23Q3.txt
227152441	1	SMALL CELL LUNG CANCER METASTATIC	INDI23Q3.txt
227168391
227199711	1	PRODUCT USED FOR UNKNOWN INDICATION	INDI23Q3.txt
227291581
227353711	1	SMALL CELL LUNG CANCER	INDI23Q3.txt
227648711	1	SMALL CELL LUNG CANCER	INDI23Q3.txt
228024381	1	SMALL CELL LUNG CANCER METASTATIC	INDI23Q3.txt
228024381	2	ALCOHOL USE	INDI23Q3.txt
228024381	3	PAIN	INDI23Q3.txt
228024381	4	HYPERCHOLESTEROLAEMIA	INDI23Q3.txt
228024381	5	PRODUCT USED FOR UNKNOWN INDICATION	INDI23Q3.txt
228024381	6	EPILEPSY	INDI23Q3.txt
228024381	7	PRODUCT USED FOR UNKNOWN INDICATION	INDI23Q3.txt
228024381	8	PAIN	INDI23Q3.txt
228024381	9	PAIN	INDI23Q3.txt
228054881	1	SMALL CELL LUNG CANCER	INDI23Q3.txt
228054881	4	SMALL CELL LUNG CANCER	INDI23Q3.txt
228054881	6	PROPHYLAXIS	INDI23Q3.txt
228054881	7	PROPHYLAXIS	INDI23Q3.txt
228212781	1	SMALL CELL LUNG CANCER METASTATIC	INDI23Q3.txt
228336321
228395321	1	SMALL CELL CARCINOMA	INDI23Q3.txt
228396081	1	PRODUCT USED FOR UNKNOWN INDICATION	INDI23Q3.txt
228399872	1	SMALL CELL LUNG CANCER	INDI23Q3.txt
228399872	2	BACK PAIN	INDI23Q3.txt
228399872	3	CONSTIPATION	INDI23Q3.txt
228399872	4	HYPERCHOLESTEROLAEMIA	INDI23Q3.txt
228399872	5	CEREBRAL VENOUS SINUS THROMBOSIS	INDI23Q3.txt
228399872	6	PROPHYLAXIS OF NAUSEA AND VOMITING	INDI23Q3.txt
228399872	7	PROPHYLAXIS	INDI23Q3.txt
228399872	8	SPINAL PAIN	INDI23Q3.txt
228399872	9	PAIN	INDI23Q3.txt
228399872	10	VOMITING	INDI23Q3.txt
228399872	11	VOMITING	INDI23Q3.txt
228608732	1	SMALL CELL LUNG CANCER METASTATIC	INDI23Q3.txt
228822491	1	PRODUCT USED FOR UNKNOWN INDICATION	INDI23Q3.txt
228822931	1	PRODUCT USED FOR UNKNOWN INDICATION	INDI23Q3.txt
228965991	1	PRODUCT USED FOR UNKNOWN INDICATION	INDI23Q3.txt
229054023	1	LUNG NEOPLASM MALIGNANT	INDI23Q3.txt
229054023	2	LUNG NEOPLASM MALIGNANT	INDI23Q3.txt
229488071	1	SMALL CELL LUNG CANCER METASTATIC	INDI23Q3.txt
229489281	1	SMALL CELL LUNG CANCER METASTATIC	INDI23Q3.txt
230118751	1	SMALL CELL LUNG CANCER	INDI23Q3.txt
230118751	2	SMALL CELL LUNG CANCER	INDI23Q3.txt
