# Supplementary material for: Post-marketing safety evaluation of lurbinectedin: a pharmacovigilance analysis based on the FAERS database
Source: Front Pharmacol. 2024 Mar 14;15:1368763. doi: 10.3389/fphar.2024.1368763 (PMC10972959; doi:10.3389/fphar.2024.1368763)
Supplement: Supplementary file 2 [file DataSheet1.ZIP › outc.csv]

primaryid	OUTC_COD
180876351	OT
180894382	HO
180894382	OT
181007883	OT
181007883	HO
181081912	HO
181514143	OT
182047671	DE
182047671	OT
182047671	HO
182061752	HO
182146063	OT
182339626	LT
182339626	OT
182339626	HO
182339626	DE
182712742	HO
182985571	HO
182985571	OT
183324364	OT
183324364	DE
183324364	HO
183395341	DE
183516306	DE
183516306	OT
183683734	HO
183788832	OT
183950161	OT
184028172	DE
184166484	OT
184221654	HO
184221654	OT
184286993	OT
184286993	DE
184289693	DE
184289693	HO
184289693	OT
184467572	DE
184552973	OT
184552973	HO
184920543	OT
184967361	HO
184967361	OT
185071423	DE
185071423	OT
185301841	OT
185967003	HO
186078661	DE
186078661	OT
186378271	OT
186378271	DE
186428423	DE
186428423	OT
186545392	DE
186591271	OT
186610322	OT
186629114	HO
186629114	LT
186635082	DE
186635082	OT
186635091	OT
186635091	DE
186636522	OT
186636992	OT
186637022	OT
186725912	OT
186740521	OT
186741602	OT
186770291	OT
186775681	OT
186775681	DE
186775681	HO
186809461	OT
186812522	OT
186915271	HO
186963062	OT
186999761	DE
186999761	OT
187010291	OT
187146712	DE
187146712	OT
187653912	HO
187653912	LT
187765521	OT
187772291	OT
187773491	OT
187773631	OT
187773631	HO
187774971	OT
187775011	OT
187776591	OT
187860651	OT
187910463
188551401	OT
188551401	HO
188779581	DE
189070761	OT
189144691
189144701
189144731	OT
189144741	OT
189144771	HO
189144771	OT
189144781
189144791
189144821	OT
189144851
189144871	HO
189144891	DE
189144891	OT
189144912	OT
189144921
189144931	OT
189144941	HO
189144941	OT
189144951
189144961	OT
189144971
189144981
189144991
189145001	DE
189145001	HO
189145001	OT
189145011	OT
189145011	HO
189145021
189145051
189145061	OT
189145081
189309211	OT
189706072	DE
189706072	HO
189978921	OT
190650183	HO
190650183	DE
190650183	OT
190805853	OT
190941051	OT
190959841	HO
190959841	OT
191367382	OT
191367382	DE
192027521	HO
192027521	OT
192485311	OT
193010271	OT
193010271	HO
193703131	OT
193703131	DE
193703311	OT
193703311	DE
194071211	OT
194071211	DE
194259481	OT
194429692	DE
194429692	OT
194624591	DE
194624591	OT
194626111	OT
194626111	DE
194706172	DE
194706172	HO
195730322	DE
195730322	OT
195979071	DE
196056401	OT
196056401	DE
196059652	OT
196059652	DE
196182081	HO
196182081	OT
196364501	OT
196579181	HO
196661481	HO
196791721	DE
196791721	OT
196876061	HO
196876061	OT
196876391	OT
196876411	OT
196876411	DE
197127941	OT
197127961	OT
197127961	HO
197127971	OT
197127991
197128011	HO
197128011	OT
197128031
197128041	OT
197128071	OT
197128091	OT
197128091	HO
197128111
197128131
197128151
197128181	OT
197128201	HO
197128221	OT
197128241
197128342	DE
197128342	OT
197128371	HO
197303071	OT
197317101	OT
197527662	OT
197527662	DE
197529741	OT
197529741	DE
197529741	HO
197666242	DE
197666242	OT
198147391	DE
198147391	OT
198367921	HO
198649262	OT
198944392	HO
198944392	OT
198944392	DE
198945871	OT
199362141	DE
199362141	OT
199521342	HO
199940122	LT
199940122	HO
199966361	OT
200331822	OT
200638732	HO
200638732	OT
201565691	DS
202183435	DE
202183435	HO
202183435	OT
202996321	DE
202996321	OT
203015734	HO
203289969	LT
203289969	HO
203289969	DE
203289969	OT
203338001	OT
203338001	DE
203339052	OT
203339052	HO
203369387	OT
203369387	HO
203370871	OT
203371142	OT
203621232	OT
203949261	DE
203949261	OT
203949281	DE
203949281	OT
203949291	OT
203949291	DE
203949331	OT
203949341	OT
203949351	DE
203949351	OT
203949361	DE
203949391	DE
203949391	OT
203949401	DE
203949411	DE
203949411	OT
203949451	OT
203949473	OT
203949473	DE
203949501	DE
203949501	OT
203949511	DE
203949511	OT
203949521	DE
203949521	OT
203949581	DE
204820181	OT
204820191	OT
204820201	DE
204820201	OT
204820201	HO
204820211
204820221	DE
204820221	HO
204820231	DE
204820241	HO
204820251	OT
204820261	OT
204820271	OT
204820291	OT
204820301	OT
204820311
204820321
204820331	OT
204820341
204820351	OT
204820361
204820371
204820381	OT
204820381	HO
204820391	HO
204820391	OT
204820401
204820411	OT
204820421
204820431	OT
205152802	OT
205152802	HO
205328265	HO
205328265	OT
205395051	DE
205395051	OT
205406341	DE
205406341	HO
205477262	HO
205539513	OT
205540562	DE
205899181	HO
205988103	HO
205988103	OT
205988741	OT
205988741	DE
206030844	HO
206030844	DE
206030844	LT
206174792	OT
206379711	OT
206559911	OT
206858956	HO
207026865	HO
207120491	OT
207120491	HO
207120491	DE
207299291	OT
207300011	OT
207300101	OT
207300101	HO
207300101	RI
207300351	OT
207300361	OT
207300381	OT
207300411	OT
207322951	DE
207322951	OT
207365811	DE
207365811	OT
207369512	HO
207417241	DE
207417241	OT
207663541	HO
207663541	OT
207768791	DE
207768791	OT
208050231	DE
208050231	OT
208051052	HO
208111674	HO
208111674	OT
208409922	DE
208411165	DE
208411165	HO
208411165	LT
208639791	DE
208639791	OT
208640602	OT
208922862	DE
208922862	OT
208922932	DE
208922932	HO
208922932	OT
209279134	HO
209342701	OT
209473205	HO
209760231	DE
209760231	OT
209888801	HO
210588221
210588231	OT
210588241	DE
210588241	OT
210588251	OT
210588261
210588271	OT
210588291	OT
210588401
210588411
210588421
210588431
210588441
210588451
210588461
210588471
210588481
210588491
210588501
210588511	OT
210588522	OT
210588522	HO
210588531	OT
210588541
210588551
210588561
210588571	OT
210588581
210588591	HO
210588601	OT
210588611
210588621	OT
210588631
210588651	OT
210596561
210654771	OT
210654781
210654791	DE
210654791	HO
210654791	OT
211342241	HO
211342241	OT
211634181	DE
211634181	OT
211742694	OT
211742694	DE
211742694	HO
211798941	DE
211798941	OT
212130291	DE
212130291	OT
212188211	HO
212338371	OT
212400752	HO
212400752	OT
212450214	HO
212450214	LT
212450214	OT
212725492	DE
212725492	OT
212904106	HO
212939462	DE
212939462	LT
212939462	HO
213151291	DE
213151291	OT
213151401	DE
213151401	OT
213151581	DE
213151581	OT
213155511	OT
213155511	DE
213155641	OT
213155811	OT
2133837412	HO
213708815	LT
213708815	HO
213708815	DE
213708815	OT
213820266	HO
214369822	HO
214369822	OT
214984681
214996581	DE
214996581	OT
215041421	DE
215041421	OT
215361194	DE
215361194	OT
215513745	HO
215513745	OT
215569732	HO
215797211	HO
215797211	OT
216051651	HO
216089211	RI
216096843	HO
216110351	HO
216171954	OT
216514972	DE
216514972	OT
216593982	DE
216593982	OT
216699461	DE
216699461	OT
216699701	DE
216699701	OT
216700221	DE
216700221	OT
216700251	DE
216700251	OT
217002412	DE
217002412	OT
217003662	DE
217003662	OT
217078721	DE
217078721	OT
217241551	DE
217241551	OT
217241591	DE
217241591	OT
217241731	OT
217241731	DE
217241741	DE
217241741	OT
217242032	DE
217242032	OT
217268971	HO
217298712	DE
217298712	OT
217298991	OT
217298991	DE
217411631	OT
217421221	HO
217421221	OT
217422124	HO
217422124	OT
217558302	OT
217562671	OT
217562681
217562691
217562701
217562711
217562721	OT
217562731
217562742
217562751	OT
217562761
217562771
217562781
217562791	OT
217562801	DE
217562801	HO
217562801	OT
217562801	LT
217562811	HO
217562811	OT
217562821
217562832
217562856
217562901	OT
217562911
217562922
217562931
217562941
217562951
217562961
217562971
217562991	HO
217562991	OT
217563001
217563017
217563021
217563031	OT
217563041
217563051	HO
217688302	OT
217688302	HO
217688411	HO
217905342	HO
218005082	DE
218005082	OT
218005092	OT
218005092	DE
218005102	OT
218005102	DE
218252602	OT
218252602	DE
218329762	DE
218329762	OT
218391322	OT
218391322	DE
218394281	HO
218394394	HO
218446353	OT
218559842	HO
218559842	OT
218743075
218744082	OT
218808613	OT
218808613	HO
218870103	DE
218870103	OT
218919495
219012852	OT
219012852	HO
2190557010
219113024	HO
219113024	OT
219169482	OT
219281204	HO
219281204	DE
219377502	DE
219377502	OT
219450371	HO
219647456
219675661	DS
219675661	OT
219800714	OT
219800714	HO
219800714	DE
219907339
220051092	DE
220051092	HO
220176462	HO
220182112	HO
220398355	HO
220713081	DE
220788812	HO
220788812	OT
220927087
221032152	DE
221032152	OT
221032212	OT
221032212	DE
221221002	OT
221436314
221533013	OT
221576113	OT
221576323	HO
221576612	DE
221576612	OT
221621166
221785874	OT
221837723	HO
221837723	LT
221857753	HO
221866321	DE
221929472	DE
221929472	OT
221929662	DE
221929662	OT
221931512	OT
221931512	DE
2219368610
222410702	OT
222410702	HO
222413522	DE
222413522	OT
222462545
222464522	HO
222464522	OT
222468822	DE
222468822	HO
222567062	DE
222567062	HO
222567062	OT
222612662	DE
222612662	OT
222887202	DE
222887202	OT
222980244	OT
223005451	HO
223212472	OT
223212472	DE
223466172	DE
223466172	OT
223564363	OT
223568522
223941671	HO
225219892	OT
225219892	DE
226217851	OT
226296431	OT
226296881	OT
226296901	OT
226296911	OT
226296921	OT
226296931
226296941
226296951	OT
226296961	HO
226296961	OT
226296971	OT
226296981	HO
226296991	HO
226296991	DE
226297191
226297201
226297211
226297221	OT
226297221	HO
226297231	OT
226297241
226297251
226297261
226297271
226297281
226297291
226297301
226297321	OT
226297331
226297341	OT
226297371
226297381	HO
226297381	OT
226297471	OT
226297471	HO
226297481
226297531	OT
226297541
226297551
226297561
226297571
226364562
226369681	DE
226369681	OT
226409361	DE
226409361	OT
226500573
226620011	HO
226863802
227078603
227152441
227168391
227199711
227291581
227353711
227648711
228024381
228054881
228212781
228336321
228395321
228396081
228399872
228608732
228822491
228822931
228965991
229054023
229488071
229489281
230118751
