# Supplementary material for: Post-marketing safety evaluation of lurbinectedin: a pharmacovigilance analysis based on the FAERS database
Source: Front Pharmacol. 2024 Mar 14;15:1368763. doi: 10.3389/fphar.2024.1368763 (PMC10972959; doi:10.3389/fphar.2024.1368763)
Supplement: Supplementary file 2 [file DataSheet1.ZIP › PT result.xlsx]

## Sheet: Sheet1
PT	a	b	c	d	ROR	RORL	RORU	PRR	XX	EBGM	EBGM05	IC2	C025	soc_name_en	ROR(95%Cl)	PRR(c2)	EBGM(EBGM05)	IC(IC025)
DEATH	80	918	246116	17257110	6.11048	4.86218	7.67927	5.70082	314.421	5.6993	4.70739	2.51078	0.842394	GENERAL DISORDERS AND ADMINISTRATION SITE CONDITIONS	6.11048278738215 ( 4.86218320920675 - 7.6792663477165 )	5.70082484851385 ( 314.420589170106 )	5.69929734202357 ( 4.70739070259474 )	2.51078406249395 ( 0.842394202890733 )
DISEASE PROGRESSION	53	945	35211	17468015	27.8233	21.0943	36.6989	26.3989	1295.81	26.3607	20.9095	4.72032	3.05187	GENERAL DISORDERS AND ADMINISTRATION SITE CONDITIONS	27.8233396880695 ( 21.0943296974514 - 36.698877968672 )	26.3988537126509 ( 1295.81090965326 )	26.3606805262067 ( 20.9095499781651 )	4.72031571026787 ( 3.05186518390555 )
NAUSEA	33	965	195796	17307430	3.02284	2.13655	4.27679	2.95595	43.1863	2.95562	2.21081	1.56346	-0.104929	GASTROINTESTINAL DISORDERS	3.02284163373171 ( 2.13654857830395 - 4.27679091194616 )	2.95595408472054 ( 43.1863441091478 )	2.95562447835583 ( 2.21080857932105 )	1.56346298205892 ( -0.104929487070562 )
NEUTROPENIA	27	971	45968	17457258	10.56	7.20342	15.4807	10.3014	227.222	10.2959	7.47587	3.364	1.69557	BLOOD AND LYMPHATIC SYSTEM DISORDERS	10.5600252340499 ( 7.20341770517206 - 15.480725609415 )	10.3013872768161 ( 227.22241216079 )	10.2959271734032 ( 7.47587059933572 )	3.36400184892171 ( 1.69556783930315 )
THROMBOCYTOPENIA	23	975	29173	17474053	14.1298	9.34317	21.3687	13.8272	273.93	13.8171	9.77472	3.78838	2.11992	BLOOD AND LYMPHATIC SYSTEM DISORDERS	14.1297922648884 ( 9.34316857619618 - 21.3686639410057 )	13.8272018619902 ( 273.930323611293 )	13.8170968598383 ( 9.77472278424928 )	3.78838261467325 ( 2.11991737639644 )
OFF LABEL USE	20	978	320821	17182405	1.09525	0.703448	1.70527	1.09334	0.162333	1.09333	0.754857	0.128733	-1.53965	INJURY, POISONING AND PROCEDURAL COMPLICATIONS	1.09524758465896 ( 0.70344804378996 - 1.70526776254632 )	1.09333881542732 ( 0.162333038577696 )	1.0933329970428 ( 0.754857328928195 )	0.128732870373945 ( -1.53965462863489 )
FATIGUE	19	979	224363	17278863	1.49463	0.949201	2.35349	1.48522	3.05072	1.48518	1.01577	0.570634	-1.09776	GENERAL DISORDERS AND ADMINISTRATION SITE CONDITIONS	1.4946339125386 ( 0.9492006956095 - 2.3534859833578 )	1.48521703444417 ( 3.05071808427707 )	1.4851759477097 ( 1.01576501581821 )	0.570633856178629 ( -1.09775698980768 )
FEBRILE NEUTROPENIA	17	981	19956	17483270	15.182	9.39745	24.5272	14.9404	221.189	14.9286	9.99333	3.9	2.2315	BLOOD AND LYMPHATIC SYSTEM DISORDERS	15.182003363567 ( 9.3974536857229 - 24.5272000096726 )	14.9404261519632 ( 221.189272140803 )	14.9285607714703 ( 9.99333159724873 )	3.90000318012216 ( 2.23149846716628 )
PNEUMONIA	16	982	85076	17418150	3.33583	2.03541	5.46707	3.29838	25.7453	3.29795	2.18133	1.72157	0.0531588	INFECTIONS AND INFESTATIONS	3.33582653161965 ( 2.03541317588735 - 5.46706623543713 )	3.29837841087224 ( 25.7452583296304 )	3.29794624269457 ( 2.18133018870531 )	1.72156788269593 ( 0.0531588161944656 )
ASTHENIA	16	982	93488	17409738	3.0342	1.85138	4.97272	3.00159	21.467	3.00125	1.9851	1.58556	-0.0828431	GENERAL DISORDERS AND ADMINISTRATION SITE CONDITIONS	3.03420459247109 ( 1.85138086260649 - 4.97271938741513 )	3.0015920939946 ( 21.4669959272893 )	3.00124959021397 ( 1.9850956864449 )	1.58556330147233 ( -0.0828431247364967 )
EXTRAVASATION	14	984	763	17502463	326.368	191.661	555.752	321.804	4396.82	316.023	202.436	8.30389	6.6323	GENERAL DISORDERS AND ADMINISTRATION SITE CONDITIONS	326.367998060715 ( 191.661245009569 - 555.751738714005 )	321.803717526797 ( 4396.81872990342 )	316.023470364152 ( 202.436420194767 )	8.30388789792572 ( 6.63230403893477 )
VOMITING	14	984	111799	17391427	2.21325	1.30589	3.75106	2.19623	9.17926	2.19608	1.41232	1.13493	-0.533472	GASTROINTESTINAL DISORDERS	2.21324879500282 ( 1.30588814850215 - 3.75106415828948 )	2.19622927282843 ( 9.17926489882096 )	2.19607949409233 ( 1.41231588079276 )	1.13493027823066 ( -0.533471774437246 )
PLATELET COUNT DECREASED	14	984	31547	17471679	7.8797	4.64889	13.3558	7.78319	82.8761	7.78018	5.00315	2.9598	1.29134	INVESTIGATIONS	7.8796969214343 ( 4.64889013164936 - 13.3557949995331 )	7.78318814698532 ( 82.8760999770549 )	7.78017922350198 ( 5.00314725923334 )	2.95980338938619 ( 1.29134455765599 )
ANAEMIA	14	984	46873	17456353	5.29863	3.12622	8.98065	5.23833	48.1238	5.23706	3.36787	2.38876	0.720325	BLOOD AND LYMPHATIC SYSTEM DISORDERS	5.29863132154885 ( 3.12622230561633 - 8.98064537229494 )	5.2383298801644 ( 48.1237956984859 )	5.23706435628097 ( 3.36786989545209 )	2.3887583336238 ( 0.720325356668387 )
SEPSIS	13	985	27921	17475305	8.2604	4.77868	14.2789	8.16582	81.8403	8.16249	5.16341	3.02901	1.36054	INFECTIONS AND INFESTATIONS	8.2603969466426 ( 4.77868330529959 - 14.2788616354698 )	8.1658226377184 ( 81.840255827371 )	8.16248778791922 ( 5.16341275144394 )	3.02900892821232 ( 1.36053982754314 )
DIARRHOEA	13	985	182242	17320984	1.25439	0.725746	2.16809	1.25107	0.661871	1.25105	0.79146	0.323145	-1.34525	GASTROINTESTINAL DISORDERS	1.2543860322502 ( 0.725746200433391 - 2.16809170611538 )	1.25107238653952 ( 0.661871135612086 )	1.25105447788942 ( 0.791460420799987 )	0.323144613859961 ( -1.34524880524543 )
ACUTE KIDNEY INJURY	11	987	54644	17448582	3.55871	1.96422	6.44758	3.53051	20.0098	3.53	2.1469	1.81967	0.151244	RENAL AND URINARY DISORDERS	3.55871483372118 ( 1.96421746556965 - 6.44758102895411 )	3.53051256601484 ( 20.0097960438232 )	3.53000326881922 ( 2.14689524410764 )	1.81966951944748 ( 0.151244110826906 )
NEUTROPHIL COUNT DECREASED	11	987	13064	17490162	14.9208	8.23394	27.0382	14.7674	141.173	14.7558	8.97286	3.88321	2.21464	INVESTIGATIONS	14.9208372343217 ( 8.23394248850308 - 27.0382485770308 )	14.7674011525807 ( 141.172967484592 )	14.7558186353587 ( 8.97285516143404 )	3.88321205689146 ( 2.21464143289005 )
TUMOUR LYSIS SYNDROME	10	988	2802	17500424	63.2155	33.8695	117.988	62.5921	604.022	62.3731	37.0024	5.96285	4.29358	METABOLISM AND NUTRITION DISORDERS	63.2154880695397 ( 33.8694856689021 - 117.988149301579 )	62.5920863854762 ( 604.022326281494 )	62.3730533613457 ( 37.0023613991371 )	5.96285098009065 ( 4.29358435833506 )
CONSTIPATION	10	988	59094	17444132	2.98778	1.60247	5.57069	2.96787	13.0901	2.96753	1.76201	1.56926	-0.0991583	GASTROINTESTINAL DISORDERS	2.98778286265661 ( 1.60246656400659 - 5.57069122994059 )	2.96786519870214 ( 13.0900689669327 )	2.96753224912196 ( 1.76201037876404 )	1.56926370818075 ( -0.0991582616037829 )
DYSPNOEA	9	989	146969	17356257	1.07467	0.557495	2.07163	1.074	0.0462742	1.074	0.620159	0.102988	-1.56541	RESPIRATORY, THORACIC AND MEDIASTINAL DISORDERS	1.07467352727398 ( 0.557494599383769 - 2.07163117185368 )	1.07400011871139 ( 0.0462741513107131 )	1.07399558741372 ( 0.620159044579909 )	0.10298806592163 ( -1.56540864250958 )
RESPIRATORY FAILURE	9	989	16791	17486435	9.477	4.9155	18.2715	9.40056	67.5911	9.39605	5.42488	3.23206	1.56353	RESPIRATORY, THORACIC AND MEDIASTINAL DISORDERS	9.47700116684639 ( 4.91550348228346 - 18.2714856047026 )	9.40055526454016 ( 67.5910652638931 )	9.39605496707701 ( 5.42487879258234 )	3.23205515316465 ( 1.56352684251541 )
PHLEBITIS	9	989	957	17502269	166.429	86.0749	321.796	164.937	1452.9	163.41	94.1189	7.35235	5.68139	VASCULAR DISORDERS	166.428858509434 ( 86.0748572093158 - 321.796234612348 )	164.937015096023 ( 1452.90495424623 )	163.409651601339 ( 94.1188864490501 )	7.35234938688237 ( 5.68139126108723 )
MALIGNANT NEOPLASM PROGRESSION	9	989	31259	17471967	5.08643	2.63843	9.80575	5.04958	29.2724	5.04841	2.91493	2.33583	0.66737	NEOPLASMS BENIGN, MALIGNANT AND UNSPECIFIED (INCL CYSTS AND POLYPS)	5.08642843115985 ( 2.63842674993356 - 9.80575041014982 )	5.04957687216142 ( 29.2723960600162 )	5.04841126541172 ( 2.91493267130627 )	2.33582944328435 ( 0.667369870429301 )
ABDOMINAL PAIN	8	990	58253	17444973	2.41995	1.20676	4.85279	2.40857	6.61113	2.40838	1.34548	1.26806	-0.400362	GASTROINTESTINAL DISORDERS	2.41995225632807 ( 1.20676278897685 - 4.85279209501681 )	2.40856987351181 ( 6.61113163999109 )	2.40837645838011 ( 1.34547549943702 )	1.26806092041496 ( -0.400361660641739 )
INFUSION RELATED REACTION	8	990	23987	17479239	5.88846	2.93621	11.8091	5.84927	32.1953	5.84765	3.26669	2.54786	0.879374	INJURY, POISONING AND PROCEDURAL COMPLICATIONS	5.88845523648542 ( 2.93620985361106 - 11.8090691063683 )	5.8492692225657 ( 32.1952567936173 )	5.84765246266653 ( 3.26669340344468 )	2.54785757167227 ( 0.879373803261358 )
INFUSION SITE EXTRAVASATION	7	991	2656	17500570	46.5424	22.1086	97.9794	46.2229	308.945	46.1041	24.7306	5.52682	3.85751	GENERAL DISORDERS AND ADMINISTRATION SITE CONDITIONS	46.5423715548369 ( 22.1086440698542 - 97.979430267375 )	46.2229360830094 ( 308.944880402598 )	46.1040624245111 ( 24.7305768698541 )	5.52682197312282 ( 3.85750576756951 )
PNEUMONITIS	7	991	7981	17495245	15.4841	7.36008	32.5756	15.3825	94.0933	15.3699	8.24903	3.94204	2.27335	RESPIRATORY, THORACIC AND MEDIASTINAL DISORDERS	15.4841404996807 ( 7.36007665509312 - 32.5755584145908 )	15.3825483318473 ( 94.0933486589576 )	15.369944696604 ( 8.24903243021886 )	3.94204006888946 ( 2.27334794087722 )
METASTASES TO CENTRAL NERVOUS SYSTEM	7	991	3627	17499599	34.0804	16.1932	71.7263	33.8484	222.762	33.7851	18.1265	5.07832	3.40925	NEOPLASMS BENIGN, MALIGNANT AND UNSPECIFIED (INCL CYSTS AND POLYPS)	34.0804191125144 ( 16.193156053301 - 71.7262875168719 )	33.8483921247513 ( 222.761961753692 )	33.7851178416271 ( 18.1265444596641 )	5.07831598209932 ( 3.40924984949043 )
DECREASED APPETITE	7	991	63914	17439312	1.92734	0.916381	4.05359	1.92083	3.10107	1.92073	1.0311	0.941656	-0.726762	METABOLISM AND NUTRITION DISORDERS	1.92733733684204 ( 0.91638079394033 - 4.05358693083571 )	1.92083296674395 ( 3.10106901397834 )	1.92073212616312 ( 1.03109915964133 )	0.941656328371724 ( -0.72676245775487 )
INJECTION SITE REACTION	7	991	13293	17489933	9.29372	4.41815	19.5496	9.23555	51.4188	9.23121	4.95492	3.20652	1.53795	GENERAL DISORDERS AND ADMINISTRATION SITE CONDITIONS	9.29371877173657 ( 4.41815476292069 - 19.5496113746433 )	9.23554639558211 ( 51.4187784970548 )	9.23121189747917 ( 4.95491741644322 )	3.20652006105752 ( 1.53795266529057 )
PERIPHERAL SWELLING	6	992	55500	17447726	1.90145	0.852137	4.24289	1.89603	2.54851	1.89594	0.96863	0.92291	-0.745515	GENERAL DISORDERS AND ADMINISTRATION SITE CONDITIONS	1.90145226678291 ( 0.852136824433221 - 4.24288754949495 )	1.8960327140768 ( 2.54850533069925 )	1.89593585614641 ( 0.968630028880526 )	0.922910155383385 ( -0.74551455283129 )
WHITE BLOOD CELL COUNT DECREASED	6	992	33971	17469255	3.11032	1.39386	6.94055	3.09764	8.53785	3.09727	1.58235	1.631	-0.0374578	INVESTIGATIONS	3.11032399788814 ( 1.39385523134614 - 6.94054529787569 )	3.09763667926356 ( 8.53784817049944 )	3.09726625750545 ( 1.58235126913501 )	1.63099541009407 ( -0.0374577976436852 )
SEPTIC SHOCK	6	992	11229	17491997	9.42189	4.22171	21.0275	9.37125	44.8726	9.36678	4.78479	3.22755	1.55895	INFECTIONS AND INFESTATIONS	9.4218869847371 ( 4.22170588094313 - 21.0275080397895 )	9.37125439765451 ( 44.8726220270419 )	9.36678376780263 ( 4.78479144594112 )	3.22755376092971 ( 1.55895188632964 )
INFUSION SITE PAIN	6	992	4493	17498733	23.5564	10.5517	52.5894	23.4208	128.643	23.3909	11.9455	4.54788	2.87894	GENERAL DISORDERS AND ADMINISTRATION SITE CONDITIONS	23.5564457794562 ( 10.5516685303737 - 52.5894209207885 )	23.4208358849905 ( 128.642515199036 )	23.3909347924567 ( 11.9454918236582 )	4.54787761341794 ( 2.8789433800186 )
MYELOSUPPRESSION	6	992	13115	17490111	8.0661	3.61433	18.0012	8.02362	36.9003	8.02041	4.09714	3.00368	1.33511	BLOOD AND LYMPHATIC SYSTEM DISORDERS	8.06610458967201 ( 3.61432531483077 - 18.0011586075434 )	8.02362299895254 ( 36.9003210619004 )	8.02041122103975 ( 4.09713514248496 )	3.00367620816967 ( 1.33510625316421 )
ADMINISTRATION SITE EXTRAVASATION	6	992	392	17502834	270.061	120.299	606.263	268.443	1574.62	264.412	134.406	8.04664	6.37202	GENERAL DISORDERS AND ADMINISTRATION SITE CONDITIONS	270.061008475971 ( 120.299281814764 - 606.262541212506 )	268.443407222608 ( 1574.61785143804 )	264.411597063474 ( 134.406489063301 )	8.04664164445333 ( 6.37202009363064 )
DEHYDRATION	5	993	29497	17473729	2.98283	1.23869	7.1828	2.9729	6.55628	2.97256	1.42488	1.57171	-0.0967576	METABOLISM AND NUTRITION DISORDERS	2.98283000838394 ( 1.23869154964862 - 7.18280096561539 )	2.97289599030586 ( 6.55628231040412 )	2.97256162382388 ( 1.42487984918614 )	1.57170671862142 ( -0.0967576328951165 )
DRUG INEFFECTIVE	5	993	411403	17091823	0.20919	0.0868773	0.503706	0.213152	14.8725	0.213162	0.102184	-2.22998	-3.89836	GENERAL DISORDERS AND ADMINISTRATION SITE CONDITIONS	0.209190370076896 ( 0.0868772834251925 - 0.503706023112355 )	0.213152342170699 ( 14.8725409909211 )	0.213161905033573 ( 0.102183780585336 )	-2.22997846321549 ( -3.89836424821108 )
VEIN DISORDER	5	993	1217	17502009	72.4133	30.0197	174.675	72.0555	348.938	71.7647	34.3505	6.1652	4.49478	VASCULAR DISORDERS	72.4132568075129 ( 30.0196548025011 - 174.674885369899 )	72.0554749597799 ( 348.93762830992 )	71.7647406105173 ( 34.3505273166513 )	6.16520328934446 ( 4.49478451591859 )
INFUSION SITE SWELLING	5	993	2397	17500829	36.763	15.254	88.6013	36.5839	172.719	36.5098	17.4885	5.19021	3.52079	GENERAL DISORDERS AND ADMINISTRATION SITE CONDITIONS	36.7630337687131 ( 15.2539515845915 - 88.6013466336651 )	36.5838602528378 ( 172.71944172762 )	36.5097889367411 ( 17.4884943502802 )	5.19021142345755 ( 3.52079354880965 )
CHEST PAIN	5	993	39368	17463858	2.23366	0.927599	5.37867	2.22748	3.38929	2.22733	1.06767	1.15531	-0.51313	GENERAL DISORDERS AND ADMINISTRATION SITE CONDITIONS	2.23366271684764 ( 0.927599135742579 - 5.37866944932102 )	2.22748204191354 ( 3.38929140124021 )	2.22732616326041 ( 1.06767223258457 )	1.15531283772307 ( -0.513130300802457 )
DIZZINESS	5	993	119986	17383240	0.729493	0.302956	1.75656	0.730848	0.499008	0.730859	0.350349	-0.452335	-2.12074	NERVOUS SYSTEM DISORDERS	0.729492626774903 ( 0.302956201995442 - 1.75655586191615 )	0.73084787413575 ( 0.499008422448247 )	0.730859089648825 ( 0.350349367590873 )	-0.452334814921567 ( -2.12073534524055 )
SMALL CELL LUNG CANCER	5	993	340	17502886	259.21	106.964	628.155	257.916	1261.08	254.193	121.202	7.98978	6.3142	NEOPLASMS BENIGN, MALIGNANT AND UNSPECIFIED (INCL CYSTS AND POLYPS)	259.209851312126 ( 106.963702858813 - 628.154647057623 )	257.916214782506 ( 1261.08038114904 )	254.192791379861 ( 121.202004081345 )	7.98977930749766 ( 6.31420371838363 )
HYPONATRAEMIA	5	993	13674	17489552	6.44027	2.67425	15.5098	6.41301	22.8542	6.41103	3.07287	2.68056	1.01199	METABOLISM AND NUTRITION DISORDERS	6.44026689090711 ( 2.67424566620379 - 15.5098082985745 )	6.41301104476028 ( 22.8542297560915 )	6.41103246041758 ( 3.07287006886948 )	2.68055671340846 ( 1.01199451538024 )
FALL	5	993	85753	17417473	1.02272	0.424729	2.46264	1.02261	0.00251078	1.0226	0.490199	0.0322482	-1.63616	INJURY, POISONING AND PROCEDURAL COMPLICATIONS	1.02271960068361 ( 0.424729437122968 - 2.46263924795876 )	1.02260577502889 ( 0.00251077734467263 )	1.02260445703086 ( 0.490199341974758 )	0.0322482191506949 ( -1.63616061943406 )
BLISTER	4	994	14895	17488331	4.72478	1.76954	12.6154	4.70985	11.6955	4.70885	2.07028	2.23538	0.566829	SKIN AND SUBCUTANEOUS TISSUE DISORDERS	4.7247786146216 ( 1.7695396494434 - 12.6154466017235 )	4.70984964221831 ( 11.6954992800079 )	4.70885364258284 ( 2.07028499827944 )	2.23537588245878 ( 0.566828620723886 )
RENAL FAILURE	4	994	36357	17466869	1.93331	0.724124	5.16164	1.92957	1.7948	1.92946	0.848359	0.9482	-0.720249	RENAL AND URINARY DISORDERS	1.93330613822938 ( 0.724124310982317 - 5.16164499303308 )	1.92956543226453 ( 1.79479858432878 )	1.92946317265316 ( 0.848358869338805 )	0.948199507658543 ( -0.720248882994137 )
PANCYTOPENIA	4	994	13477	17489749	5.22233	1.95586	13.9441	5.2054	13.5965	5.20415	2.28802	2.37966	0.711099	BLOOD AND LYMPHATIC SYSTEM DISORDERS	5.22232571805396 ( 1.95585560825321 - 13.9441203074317 )	5.20540256888341 ( 13.5964817482687 )	5.20415476751292 ( 2.28802163232108 )	2.37966386732151 ( 0.711098990300361 )
CELLULITIS	4	994	12814	17490412	5.49274	2.05711	14.6663	5.47473	14.6357	5.47334	2.40635	2.45242	0.783846	INFECTIONS AND INFESTATIONS	5.49273854458105 ( 2.0571146656676 - 14.6662591165452 )	5.4747315764665 ( 14.6357078595227 )	5.47333518652221 ( 2.40635246056021 )	2.45242020975682 ( 0.783845759775669 )
ERYTHEMA	4	994	58055	17445171	1.20923	0.452929	3.2284	1.20839	0.144221	1.20838	0.531316	0.273072	-1.39535	SKIN AND SUBCUTANEOUS TISSUE DISORDERS	1.20923082201763 ( 0.452929324173046 - 3.22840474854917 )	1.20839222152858 ( 0.144220847694633 )	1.20837786425604 ( 0.531316347849683 )	0.273071661323036 ( -1.39535106884275 )
GENERAL PHYSICAL HEALTH DETERIORATION	4	994	32803	17470423	2.1432	0.802737	5.72207	2.13862	2.42911	2.13848	0.940257	1.09659	-0.571868	GENERAL DISORDERS AND ADMINISTRATION SITE CONDITIONS	2.14320376424323 ( 0.802737276089668 - 5.72207434721555 )	2.13862178522823 ( 2.42910764546064 )	2.13848295854061 ( 0.940257457370103 )	1.09658771049836 ( -0.57186811736546 )
ATRIAL FIBRILLATION	4	994	26510	17476716	2.65292	0.993636	7.08304	2.64629	4.10231	2.64604	1.16341	1.40384	-0.264637	CARDIAC DISORDERS	2.65291727733432 ( 0.993636480934935 - 7.0830431605699 )	2.64629235838709 ( 4.10231403038681 )	2.64604399263942 ( 1.1634103142963 )	1.40383704779767 ( -0.264636838320837 )
HYPOXIA	4	994	9736	17493490	7.23052	2.70781	19.3073	7.20555	21.3804	7.203	3.16667	2.8486	1.17996	RESPIRATORY, THORACIC AND MEDIASTINAL DISORDERS	7.2305195180946 ( 2.70780958307195 - 19.3072706546211 )	7.20554749597799 ( 21.3804355034929 )	7.20299901651352 ( 3.16667151521858 )	2.84859770730612 ( 1.17996175042008 )
RHABDOMYOLYSIS	4	994	8469	17494757	8.31284	3.11304	22.198	8.28353	25.6173	8.28009	3.6401	3.04965	1.38097	MUSCULOSKELETAL AND CONNECTIVE TISSUE DISORDERS	8.31283936943185 ( 3.11304182717882 - 22.1979986836864 )	8.28352939199925 ( 25.617310224439 )	8.28009092657166 ( 3.64010445319175 )	3.04964661054993 ( 1.38097235667883 )
NEUROPATHY PERIPHERAL	4	994	28841	17474385	2.43818	0.913212	6.50967	2.43241	3.37921	2.43221	1.0694	1.28227	-0.386196	NERVOUS SYSTEM DISORDERS	2.43817678792145 ( 0.913211983960959 - 6.50966714581915 )	2.43241255229852 ( 3.3792087560901 )	2.43221391647917 ( 1.06939902876253 )	1.28227012132741 ( -0.386196157277523 )
INFUSION SITE ERYTHEMA	4	994	2713	17500513	25.9582	9.71622	69.3508	25.8582	95.4615	25.8216	11.3471	4.6905	3.02121	GENERAL DISORDERS AND ADMINISTRATION SITE CONDITIONS	25.958201104897 ( 9.71622237027338 - 69.35084222278 )	25.8581682347371 ( 95.4614555709386 )	25.8215717412005 ( 11.3470620174943 )	4.69050491405385 ( 3.02120730637099 )
PARAESTHESIA	4	994	38711	17464515	1.8155	0.680001	4.8471	1.81223	1.45922	1.81215	0.796778	0.857699	-0.810745	NERVOUS SYSTEM DISORDERS	1.81549787994584 ( 0.680001178417455 - 4.84709829438619 )	1.8122293513689 ( 1.45922053392447 )	1.81214543254144 ( 0.796778026287751 )	0.857698742573339 ( -0.810745473581606 )
NEOPLASM PROGRESSION	4	994	15076	17488150	4.66801	1.74828	12.4638	4.6533	11.4797	4.65233	2.04544	2.21795	0.54941	NEOPLASMS BENIGN, MALIGNANT AND UNSPECIFIED (INCL CYSTS AND POLYPS)	4.66800537905064 ( 1.7482795063131 - 12.463838957192 )	4.6533039546857 ( 11.4796667170242 )	4.65233490854388 ( 2.04543878488927 )	2.2179549561198 ( 0.549409704524264 )
COLITIS	4	994	11051	17492175	6.36965	2.38547	17.0081	6.34813	18.0275	6.3462	2.79005	2.66589	0.997287	GASTROINTESTINAL DISORDERS	6.36965399309257 ( 2.38547484055405 - 17.0081408120392 )	6.34813233380162 ( 18.0275003233871 )	6.34619723390698 ( 2.79004951916051 )	2.66589235957224 ( 0.997286869406921 )
RESPIRATORY DISTRESS	3	995	6130	17497096	8.60605	2.77008	26.7371	8.58318	20.0963	8.57947	3.32297	3.10089	1.4321	RESPIRATORY, THORACIC AND MEDIASTINAL DISORDERS	8.60604621803963 ( 2.77008297045346 - 26.7371166484988 )	8.58318235165273 ( 20.0962773504891 )	8.57947298477601 ( 3.32297446201736 )	3.10088902935629 ( 1.43210246365958 )
TRANSAMINASES INCREASED	3	995	5969	17497257	8.83826	2.8448	27.4587	8.81469	20.7811	8.81077	3.41254	3.13927	1.47047	INVESTIGATIONS	8.83825577881029 ( 2.84480453227007 - 27.4587460493604 )	8.81469388769162 ( 20.781071508707 )	8.81076822096974 ( 3.41253771558019 )	3.13926781486244 ( 1.47047028679144 )
VASCULAR PAIN	3	995	283	17502943	186.476	59.6812	582.65	185.918	545.992	183.979	70.9192	7.52339	5.84634	VASCULAR DISORDERS	186.475945096507 ( 59.6812451018109 - 582.650010741489 )	185.918402175375 ( 545.992452274252 )	183.978698656053 ( 70.9191980111169 )	7.52339492821859 ( 5.84634391099194 )
COUGH	3	995	83101	17420125	0.632038	0.20349	1.9631	0.633144	0.640709	0.633157	0.245285	-0.659364	-2.32777	RESPIRATORY, THORACIC AND MEDIASTINAL DISORDERS	0.632038001344734 ( 0.203490199831856 - 1.9631020829206 )	0.633144099537085 ( 0.640708993358467 )	0.633157342794947 ( 0.245285055388582 )	-0.659364033681424 ( -2.32777380223378 )
PAIN IN EXTREMITY	3	995	76250	17426976	0.689097	0.22186	2.14033	0.690032	0.419533	0.690044	0.267322	-0.53524	-2.20365	MUSCULOSKELETAL AND CONNECTIVE TISSUE DISORDERS	0.689096999752863 ( 0.221860440251756 - 2.14033053630271 )	0.690031577909918 ( 0.419533012903206 )	0.690043772909017 ( 0.267322439630257 )	-0.535240212770857 ( -2.20365268110862 )
HEPATIC ENZYME INCREASED	3	995	20137	17483089	2.61771	0.842741	8.13109	2.61285	2.98971	2.61261	1.01207	1.38549	-0.283013	INVESTIGATIONS	2.61771024262695 ( 0.84274112089187 - 8.13109357604642 )	2.61284738618619 ( 2.9897098496489 )	2.61260714079599 ( 1.01206959476014 )	1.38549020210284 ( -0.283013474787499 )
HEADACHE	3	995	160288	17342938	0.326227	0.105033	1.01325	0.328252	4.1621	0.328265	0.127171	-1.60707	-3.27546	NERVOUS SYSTEM DISORDERS	0.32622694978185 ( 0.105032670510788 - 1.01324685211197 )	0.328252319672285 ( 4.16210419801232 )	0.328264892075234 ( 0.127170812758309 )	-1.60706763293678 ( -3.27546292995108 )
HAEMOPTYSIS	3	995	6592	17496634	8.00268	2.57592	24.8621	7.98163	18.3193	7.97845	3.09024	2.99611	1.32735	RESPIRATORY, THORACIC AND MEDIASTINAL DISORDERS	8.00268057520613 ( 2.57592372645512 - 24.8621089712601 )	7.98163043319649 ( 18.3193225271551 )	7.97845455885235 ( 3.09023999008635 )	2.99610932085808 ( 1.32735124176167 )
THERAPY NON-RESPONDER	3	995	16859	17486367	3.12727	1.00677	9.71405	3.12088	4.32731	3.1205	1.2088	1.64178	-0.0267495	GENERAL DISORDERS AND ADMINISTRATION SITE CONDITIONS	3.12727413090126 ( 1.0067727656827 - 9.71405248847032 )	3.12087951928532 ( 4.32730529167129 )	3.12050218334902 ( 1.20880100551649 )	1.64177822111552 ( -0.0267495433907139 )
CONTUSION	3	995	24935	17478291	2.11343	0.680405	6.5646	2.11008	1.75428	2.10995	0.817361	1.07721	-0.591272	INJURY, POISONING AND PROCEDURAL COMPLICATIONS	2.11342950969002 ( 0.680404869950237 - 6.56459777067037 )	2.11008252719596 ( 1.75428145766164 )	2.10994898611081 ( 0.817361369635328 )	1.07720811818617 ( -0.591271717005976 )
MALAISE	3	995	105448	17397778	0.497455	0.160161	1.54508	0.498965	1.51844	0.49898	0.193305	-1.00295	-2.67135	GENERAL DISORDERS AND ADMINISTRATION SITE CONDITIONS	0.497454783972209 ( 0.160160640168024 - 1.54508162453163 )	0.498965440934216 ( 1.51844140575528 )	0.4989796949828 ( 0.193305354717769 )	-1.00294698582511 ( -2.67135038605986 )
LETHARGY	3	995	12248	17490978	4.30573	1.38611	13.3751	4.2958	7.5892	4.29499	1.66371	2.10265	0.434071	NERVOUS SYSTEM DISORDERS	4.30573294296433 ( 1.38610509975473 - 13.3751301971321 )	4.29579586998949 ( 7.5891988246576 )	4.29498880219013 ( 1.66371375020546 )	2.10265437000266 ( 0.434070911469808 )
THROMBOPHLEBITIS	3	995	648	17502578	81.4376	26.1517	253.601	81.1958	236.538	80.8263	31.2442	6.33675	4.66455	VASCULAR DISORDERS	81.4376419132701 ( 26.1516898378166 - 253.600802147924 )	81.1958453944927 ( 236.53823728123 )	80.826279286684 ( 31.2442484057965 )	6.33675253183135 ( 4.66455020833183 )
CYTOPENIA	3	995	4813	17498413	10.9618	3.52807	34.0584	10.9318	27.0605	10.9256	4.23142	3.44965	1.78075	BLOOD AND LYMPHATIC SYSTEM DISORDERS	10.9617773053925 ( 3.52807030111621 - 34.05843745659 )	10.9318320830316 ( 27.0605069346947 )	10.9256453105547 ( 4.23141874047078 )	3.44964658823728 ( 1.7807488336103 )
PULMONARY EMBOLISM	3	995	18602	17484624	2.83397	0.912356	8.80289	2.82845	3.54921	2.82816	1.09556	1.49986	-0.16865	RESPIRATORY, THORACIC AND MEDIASTINAL DISORDERS	2.83396727752298 ( 0.912356201687868 - 8.80288917334356 )	2.82845434983503 ( 3.54921363867394 )	2.82815951709923 ( 1.09556372994018 )	1.49986349498385 ( -0.168650405050848 )
INFUSION SITE VESICLES	3	995	167	17503059	316.006	100.72	991.458	315.059	922.623	309.517	118.899	8.27388	6.59097	GENERAL DISORDERS AND ADMINISTRATION SITE CONDITIONS	316.006240784762 ( 100.720250873361 - 991.458453975403 )	315.059328237313 ( 922.622570006951 )	309.517104797831 ( 118.899463054216 )	8.27387532885928 ( 6.59096758208814 )
LUNG NEOPLASM MALIGNANT	3	995	21439	17481787	2.45855	0.791506	7.63668	2.45417	2.58772	2.45396	0.950619	1.29511	-0.373382	NEOPLASMS BENIGN, MALIGNANT AND UNSPECIFIED (INCL CYSTS AND POLYPS)	2.45855242910762 ( 0.791506174339711 - 7.63668085307531 )	2.45416800296801 ( 2.58772240807462 )	2.45396454694671 ( 0.95061882330571 )	1.29511440616722 ( -0.373381746393355 )
THERAPY CHANGE	3	995	2718	17500508	19.4133	6.24652	60.3338	19.3579	52.1794	19.3377	7.48765	4.27335	2.60405	SURGICAL AND MEDICAL PROCEDURES	19.4133004980754 ( 6.24651524705815 - 60.3338375594403 )	19.3579498953757 ( 52.179351809899 )	19.3377095978064 ( 7.48764681094173 )	4.2733450237473 ( 2.604048764339 )
PLEURAL EFFUSION	3	995	13886	17489340	3.79747	1.2225	11.7961	3.78906	6.1625	3.78846	1.46752	1.92161	0.253052	RESPIRATORY, THORACIC AND MEDIASTINAL DISORDERS	3.79747071813048 ( 1.22250485788172 - 11.7960953382597 )	3.78906148751485 ( 6.1624966608785 )	3.78845905505301 ( 1.46752361626785 )	1.92161115560096 ( 0.253051715484206 )
LYMPHOPENIA	3	995	4578	17498648	11.5246	3.70916	35.8079	11.493	28.7287	11.4861	4.44842	3.52182	1.8529	BLOOD AND LYMPHATIC SYSTEM DISORDERS	11.5246270671839 ( 3.70915761368464 - 35.8078687591085 )	11.4929899116713 ( 28.7286957361674 )	11.486118274532 ( 4.44841836466798 )	3.52181941747898 ( 1.85289510408536 )
HYPOAESTHESIA	3	995	36429	17466797	1.44565	0.465429	4.4903	1.44431	0.410874	1.44428	0.559501	0.530348	-1.1381	NERVOUS SYSTEM DISORDERS	1.44565345048557 ( 0.465428696598857 - 4.49029875934374 )	1.44431381085485 ( 0.410873757047856 )	1.44427722374921 ( 0.559500537773137 )	0.530347688860361 ( -1.13810056799544 )
CERVICAL VERTEBRAL FRACTURE	3	995	924	17502302	57.1112	18.3542	177.708	56.9425	164.355	56.7615	21.9561	5.82684	4.15577	INJURY, POISONING AND PROCEDURAL COMPLICATIONS	57.1112119036742 ( 18.3541626220446 - 177.708490017891 )	56.9425409260079 ( 164.355418278325 )	56.7614971042408 ( 21.9560737979175 )	5.82684073637145 ( 4.15577434482491 )
HYPOKINESIA	2	996	4167	17499059	8.43261	2.10529	33.7763	8.41771	13.0699	8.41415	2.63483	3.07282	1.40384	NERVOUS SYSTEM DISORDERS	8.43260683723615 ( 2.10529071966108 - 33.7762653904869 )	8.41771183355432 ( 13.0698592514455 )	8.4141533246392 ( 2.63482906541868 )	3.07281810746744 ( 1.40384000865146 )
RASH	2	996	122943	17380283	0.283873	0.0708946	1.13667	0.285308	3.60586	0.285319	0.0893697	-1.80935	-3.47775	SKIN AND SUBCUTANEOUS TISSUE DISORDERS	0.283872743195356 ( 0.0708946250655464 - 1.13666916574778 )	0.285307867958492 ( 3.60585547489334 )	0.28531949416748 ( 0.0893696594941441 )	-1.80934977391252 ( -3.47774980412206 )
SWELLING	2	996	29159	17474067	1.20335	0.300515	4.81857	1.20294	0.0685845	1.20293	0.376778	0.266551	-1.40191	GENERAL DISORDERS AND ADMINISTRATION SITE CONDITIONS	1.20335018182404 ( 0.300514833258242 - 4.81856966724699 )	1.2029426664296 ( 0.0685845220342289 )	1.20292874765683 ( 0.376777881443783 )	0.266551190771271 ( -1.40191415011812 )
CONFUSIONAL STATE	2	996	37748	17465478	0.929089	0.232026	3.72031	0.929231	0.0108021	0.929235	0.291055	-0.105885	-1.77433	PSYCHIATRIC DISORDERS	0.929088718974659 ( 0.232025525158564 - 3.72030554455621 )	0.929230825750261 ( 0.0108021263954114 )	0.929234575110486 ( 0.29105481119247 )	-0.105885259711339 ( -1.77433112421075 )
CHOLESTASIS	2	996	4924	17498302	7.1359	1.78164	28.5809	7.1236	10.5266	7.12111	2.23002	2.8321	1.16322	HEPATOBILIARY DISORDERS	7.13589614346908 ( 1.78164397614266 - 28.5809142860424 )	7.12359975841203 ( 10.5266443876278 )	7.12111352221292 ( 2.23001863093079 )	2.83210285177687 ( 1.1632166585846 )
HEPATOCELLULAR INJURY	2	996	3925	17499301	8.95265	2.23508	35.86	8.93671	14.0932	8.93267	2.79715	3.15909	1.49008	HEPATOBILIARY DISORDERS	8.95265188141099 ( 2.23507976431502 - 35.8600068728622 )	8.93671470329193 ( 14.0932074057556 )	8.93267257713798 ( 2.79715154844215 )	3.15909188160943 ( 1.49007693157488 )
RESPIRATORY TRACT INFECTION	2	996	6882	17496344	5.10509	1.27471	20.4454	5.09686	6.5868	5.09567	1.59585	2.34927	0.68053	INFECTIONS AND INFESTATIONS	5.10508876540746 ( 1.27470719789585 - 20.4454256991015 )	5.09686213461506 ( 6.58679953742965 )	5.09567187832958 ( 1.59584645441763 )	2.34927238223562 ( 0.680530179307786 )
OEDEMA PERIPHERAL	2	996	22060	17481166	1.59124	0.397377	6.37189	1.59005	0.438441	1.59	0.498009	0.669028	-0.999465	GENERAL DISORDERS AND ADMINISTRATION SITE CONDITIONS	1.5912394819532 ( 0.397377063134823 - 6.37189038781437 )	1.59005463329197 ( 0.438440585131033 )	1.59000114270786 ( 0.498009216400204 )	0.669027802351374 ( -0.999465079261521 )
HYPOACUSIS	2	996	16136	17487090	2.17617	0.543437	8.71435	2.17381	1.26868	2.17366	0.680807	1.12013	-0.548405	EAR AND LABYRINTH DISORDERS	2.17616748600749 ( 0.543437446014342 - 8.71435150795843 )	2.17381043693734 ( 1.26867685121154 )	2.17366496532537 ( 0.680807257097186 )	1.12012958980766 ( -0.548404813781982 )
BLOOD CREATININE INCREASED	2	996	16350	17486876	2.14766	0.536319	8.60018	2.14536	1.22396	2.14522	0.671898	1.10112	-0.567408	INVESTIGATIONS	2.14765803274259 ( 0.536318603416582 - 8.60017720105281 )	2.14535811684531 ( 1.22395533222596 )	2.14521802901302 ( 0.67189810658351 )	1.10112428333821 ( -0.567408096682502 )
PERFORMANCE STATUS DECREASED	2	996	888	17502338	39.578	9.86896	158.722	39.5007	74.8871	39.4142	12.3296	5.30064	3.62946	GENERAL DISORDERS AND ADMINISTRATION SITE CONDITIONS	39.5779921487753 ( 9.86896269343019 - 158.721591233827 )	39.5006815432667 ( 74.8871465827483 )	39.4141631577762 ( 12.3295945144227 )	5.30064223842207 ( 3.62946437936183 )
COVID-19	2	996	130656	17372570	0.266996	0.06668	1.06909	0.268465	4.0166	0.268477	0.084094	-1.89713	-3.56553	INFECTIONS AND INFESTATIONS	0.266996377624138 ( 0.0666799512188588 - 1.06909294865005 )	0.26846532275916 ( 4.01660274890517 )	0.268476520461211 ( 0.0840940386210587 )	-1.89713217165002 ( -3.56553100264822 )
KETOACIDOSIS	2	996	1738	17501488	20.2207	5.04597	81.0303	20.1822	36.4251	20.1601	6.31054	4.33343	2.66362	METABOLISM AND NUTRITION DISORDERS	20.2206848105887 ( 5.04596802615132 - 81.0302586322635 )	20.1821664041547 ( 36.425139034398 )	20.1601179370235 ( 6.31053842812364 )	4.33343217353974 ( 2.66361977397129 )
FULL BLOOD COUNT ABNORMAL	2	996	12300	17490926	2.85547	0.713057	11.4349	2.85176	2.40614	2.85146	0.893076	1.5117	-0.156884	INVESTIGATIONS	2.85547490776113 ( 0.713056545249485 - 11.4349093394838 )	2.85175652117243 ( 2.40613525681939 )	2.85145547150226 ( 0.893076046991721 )	1.51169850367222 ( -0.156884110589832 )
NEUTROPENIC SEPSIS	2	996	1842	17501384	19.0789	4.76126	76.4514	19.0427	34.1569	19.0231	5.95485	4.24968	2.57995	INFECTIONS AND INFESTATIONS	19.0789041071997 ( 4.76125654386193 - 76.4513692086147 )	19.0426738384478 ( 34.1568904000873 )	19.0231047778855 ( 5.95485351559222 )	4.24968082384649 ( 2.57994914128553 )
THERAPY CESSATION	2	996	15052	17488174	2.33303	0.582607	9.34257	2.33036	1.52006	2.33019	0.729827	1.22044	-0.448101	SURGICAL AND MEDICAL PROCEDURES	2.33303316908346 ( 0.582606697779008 - 9.34256984822413 )	2.33036175992698 ( 1.52006485359367 )	2.33018501464201 ( 0.729826671401931 )	1.2204445081455 ( -0.448101029227097 )
HEPATIC LESION	2	996	1259	17501967	27.9146	6.96384	111.896	27.8607	51.7147	27.8181	8.70544	4.79795	3.1276	HEPATOBILIARY DISORDERS	27.9146243432826 ( 6.9638415955356 - 111.896033466088 )	27.8606872203502 ( 51.7147395260909 )	27.8180850201593 ( 8.70543574921684 )	4.79795120394761 ( 3.12759540190139 )
MYELODYSPLASTIC SYNDROME	2	996	3085	17500141	11.3909	2.84352	45.6307	11.3701	18.9071	11.3633	3.558	3.50631	1.83713	NEOPLASMS BENIGN, MALIGNANT AND UNSPECIFIED (INCL CYSTS AND POLYPS)	11.390873705519 ( 2.84352247064088 - 45.6307291800091 )	11.3700503113196 ( 18.9070804787439 )	11.3633317818014 ( 3.55799534722197 )	3.5063139966607 ( 1.83712632657023 )
ALANINE AMINOTRANSFERASE INCREASED	2	996	13753	17489473	2.55358	0.637677	10.2258	2.55047	1.88632	2.55024	0.798745	1.35064	-0.317926	INVESTIGATIONS	2.55358275974545 ( 0.637676958179527 - 10.2258437085214 )	2.55046936744135 ( 1.88631631068006 )	2.55024392660275 ( 0.798744518169163 )	1.35063524507225 ( -0.317925945133905 )
UROSEPSIS	2	996	2446	17500780	14.3672	3.58608	57.5603	14.3404	24.8034	14.3295	4.4863	3.84092	2.17152	INFECTIONS AND INFESTATIONS	14.3671825486738 ( 3.58608300320959 - 57.5602779417469 )	14.3403946076945 ( 24.8034462155979 )	14.3294955924922 ( 4.48629679974365 )	3.84091592158318 ( 2.17151753821584 )
HAEMATOTOXICITY	2	996	2728	17500498	12.8818	3.21552	51.6063	12.858	21.8589	12.8493	4.02307	3.68362	2.01433	BLOOD AND LYMPHATIC SYSTEM DISORDERS	12.8818043434736 ( 3.21551713520861 - 51.6062817164151 )	12.8579931123244 ( 21.8589175621149 )	12.8493059378831 ( 4.0230740190808 )	3.68361852846861 ( 2.01432528824179 )
DEPRESSION	2	996	49847	17453379	0.70309	0.175587	2.81533	0.703685	0.250253	0.703697	0.220414	-0.506973	-2.1754	PSYCHIATRIC DISORDERS	0.703090372201587 ( 0.17558749968432 - 2.81532610448529 )	0.703685381475733 ( 0.250252691614661 )	0.703697269963707 ( 0.220413668622629 )	-0.506973178883825 ( -2.1754029918064 )
DYSGEUSIA	2	996	16861	17486365	2.08251	0.520051	8.33927	2.08034	1.12301	2.08021	0.651539	1.05673	-0.611798	NERVOUS SYSTEM DISORDERS	2.08250890996523 ( 0.520050734048078 - 8.33926975994542 )	2.08033955343223 ( 1.12300941704971 )	2.08021142207323 ( 0.651538956927344 )	1.05673016397975 ( -0.61179759175062 )
BONE PAIN	2	996	14058	17489168	2.49814	0.623833	10.0038	2.49513	1.79301	2.49492	0.781419	1.31899	-0.349562	MUSCULOSKELETAL AND CONNECTIVE TISSUE DISORDERS	2.49813709240147 ( 0.623832509538155 - 10.0037892174813 )	2.49513481365919 ( 1.7930148510652 )	2.49492213445383 ( 0.781418984702095 )	1.31899479031593 ( -0.349562464911691 )
SWELLING FACE	2	996	14703	17488523	2.38846	0.596446	9.56454	2.38568	1.61082	2.38549	0.747147	1.25428	-0.414265	GENERAL DISORDERS AND ADMINISTRATION SITE CONDITIONS	2.38845923037863 ( 0.596446430932289 - 9.56454293181698 )	2.38567674695102 ( 1.61082433332684 )	2.38548828360563 ( 0.747146592362335 )	1.2542846005014 ( -0.414264870675907 )
TENDERNESS	2	996	2795	17500431	12.573	3.13846	50.3684	12.5498	21.2471	12.5415	3.92674	3.64864	1.97937	GENERAL DISORDERS AND ADMINISTRATION SITE CONDITIONS	12.5729616138974 ( 3.13846291390817 - 50.3684026483176 )	12.549769306054 ( 21.2470979466874 )	12.5415106222456 ( 3.92674431090425 )	3.64863922579964 ( 1.97936785137493 )
ABDOMINAL DISCOMFORT	2	996	51501	17451725	0.680446	0.169932	2.72465	0.681086	0.299529	0.681098	0.213335	-0.554065	-2.22249	GASTROINTESTINAL DISORDERS	0.680445515582066 ( 0.169932398526206 - 2.72464876439875 )	0.681085905330398 ( 0.299528658321449 )	0.681098289622368 ( 0.21333532353423 )	-0.554065085609611 ( -2.2224932900339 )
BLOOD BILIRUBIN INCREASED	2	996	5373	17497853	6.53941	1.63276	26.1912	6.52831	9.36237	6.52625	2.04377	2.70625	1.03741	INVESTIGATIONS	6.53941019989132 ( 1.63275561611257 - 26.1912348305127 )	6.52830917744665 ( 9.36236738642181 )	6.52625213217132 ( 2.04377445826474 )	2.70625472491164 ( 1.03741081729192 )
HOSPICE CARE	2	996	4458	17498768	7.88203	1.96788	31.5703	7.86824	11.9883	7.86516	2.46296	2.97548	1.30654	SURGICAL AND MEDICAL PROCEDURES	7.88202968896672 ( 1.9678759012158 - 31.570279395855 )	7.86823804630346 ( 11.9883402046645 )	7.86515811892844 ( 2.46296001684105 )	2.97547576946816 ( 1.30653669007227 )
PYREXIA	2	996	92170	17411056	0.37932	0.0947314	1.51886	0.380564	2.02711	0.380578	0.119207	-1.39374	-3.06214	GENERAL DISORDERS AND ADMINISTRATION SITE CONDITIONS	0.379320384499918 ( 0.0947314456096805 - 1.51886158995195 )	0.380564231424768 ( 2.02711352210739 )	0.38057767229116 ( 0.119206681209817 )	-1.39373717074181 ( -3.06214398291998 )
FEELING HOT	2	996	15782	17487444	2.22503	0.555637	8.91002	2.22257	1.34604	2.22242	0.696075	1.15213	-0.516409	GENERAL DISORDERS AND ADMINISTRATION SITE CONDITIONS	2.22502530715945 ( 0.555637261817368 - 8.91001730392811 )	2.22257034662406 ( 1.34604306019249 )	2.22241543401044 ( 0.696075128150207 )	1.15212852355227 ( -0.516409347862404 )
UNEVALUABLE EVENT	2	996	20181	17483045	1.73958	0.43442	6.96595	1.7381	0.627544	1.73803	0.54437	0.797451	-0.871053	GENERAL DISORDERS AND ADMINISTRATION SITE CONDITIONS	1.7395825808561 ( 0.434419950969162 - 6.96594976558248 )	1.73810045143555 ( 0.62754384374587 )	1.73802731062879 ( 0.544370292460934 )	0.797450752232377 ( -0.871052660661559 )
INFUSION SITE REACTION	2	996	688	17502538	51.0838	12.7322	204.957	50.9834	97.7259	50.8386	15.8974	5.66785	3.99586	GENERAL DISORDERS AND ADMINISTRATION SITE CONDITIONS	51.083806154852 ( 12.7322280304002 - 204.956685117151 )	50.9834378058442 ( 97.725880635514 )	50.8385582759722 ( 15.897367606796 )	5.6678512126103 ( 3.9958643944155 )
MYALGIA	2	996	37335	17465891	0.939389	0.234598	3.76155	0.93951	0.00780549	0.939513	0.294274	-0.0900146	-1.75846	MUSCULOSKELETAL AND CONNECTIVE TISSUE DISORDERS	0.939388516971327 ( 0.234597645083952 - 3.76155005947225 )	0.93950998286918 ( 0.00780548869615466 )	0.939513223087576 ( 0.294274188941121 )	-0.0900146280279567 ( -1.75846122401458 )
SUPERFICIAL VEIN THROMBOSIS	2	996	656	17502570	53.5758	13.352	214.976	53.4704	102.669	53.311	16.6691	5.73636	4.0642	VASCULAR DISORDERS	53.5757970908022 ( 13.3520278963422 - 214.97603631439 )	53.470434771983 ( 102.669128948892 )	53.3109501678128 ( 16.6691246512731 )	5.73635999054059 ( 4.06419822361649 )
BONE MARROW FAILURE	2	996	3135	17500091	11.2092	2.79818	44.9025	11.1887	18.5477	11.1822	3.50131	3.48313	1.81396	BLOOD AND LYMPHATIC SYSTEM DISORDERS	11.209169052606 ( 2.79818326283981 - 44.9025167573851 )	11.1887097959875 ( 18.5476646905026 )	11.1822139657064 ( 3.50130615199017 )	3.48313395043222 ( 1.81395914885931 )
EMBOLISM	2	996	1828	17501398	19.225	4.7977	77.0374	19.1885	34.4472	19.1686	6.00038	4.26068	2.59093	VASCULAR DISORDERS	19.2250380076103 ( 4.79769754379013 - 77.0373878345986 )	19.1885148853506 ( 34.4471756706813 )	19.1686367270059 ( 6.00038088520937 )	4.26067583110442 ( 2.59093381665848 )
CHRONIC OBSTRUCTIVE PULMONARY DISEASE	2	996	11856	17491370	2.96249	0.739776	11.8635	2.95855	2.59443	2.95822	0.926512	1.56473	-0.10386	RESPIRATORY, THORACIC AND MEDIASTINAL DISORDERS	2.96248590854647 ( 0.73977574010232 - 11.8634908967446 )	2.95855307105439 ( 2.59443247046735 )	2.95822273658466 ( 0.926512293904524 )	1.56473068288602 ( -0.103859525028606 )
HYPOGLYCAEMIA	2	996	9676	17493550	3.63039	0.906536	14.5385	3.62511	3.80325	3.62457	1.13519	1.85781	0.189173	METABOLISM AND NUTRITION DISORDERS	3.63038553552781 ( 0.906536123960438 - 14.5385261416728 )	3.62511422182936 ( 3.80325231110588 )	3.62457173077297 ( 1.13518711909337 )	1.85781054039903 ( 0.189172942739675 )
MEDIASTINAL DISORDER	2	996	85	17503141	413.493	101.608	1682.7	412.666	802.459	403.202	124.595	8.65536	6.95886	RESPIRATORY, THORACIC AND MEDIASTINAL DISORDERS	413.492582093078 ( 101.608299626904 - 1682.69832359964 )	412.66594365201 ( 802.45941801997 )	403.202358740469 ( 124.595116665614 )	8.6553602684271 ( 6.95886412291832 )
URINARY TRACT INFECTION	2	996	48121	17455105	0.728381	0.181903	2.9166	0.728925	0.202164	0.728936	0.228319	-0.456135	-2.12457	INFECTIONS AND INFESTATIONS	0.728380782747373 ( 0.181903263228748 - 2.91659729055278 )	0.728925109836056 ( 0.202163725485839 )	0.728936375754231 ( 0.228318928750887 )	-0.456135198565104 ( -2.12456680787128 )
GASTROINTESTINAL TOXICITY	2	996	1378	17501848	25.5038	6.36303	102.223	25.4547	46.9236	25.4193	7.95538	4.66785	2.99767	GASTROINTESTINAL DISORDERS	25.5038266272638 ( 6.36302539164998 - 102.22262722495 )	25.4547207622793 ( 46.9236132124406 )	25.4192791379861 ( 7.95538127788224 )	4.6678512126103 ( 2.99766558289786 )
BILIARY OBSTRUCTION	2	996	786	17502440	44.7143	11.1475	179.356	44.6267	85.0856	44.516	13.9232	5.47625	3.80471	HEPATOBILIARY DISORDERS	44.7143280501139 ( 11.1474797000369 - 179.356337645233 )	44.6267241862861 ( 85.085601869452 )	44.5159964599249 ( 13.9232026698546 )	5.47625194481945 ( 3.80471271243094 )
INJECTION SITE ERYTHEMA	2	996	20704	17482522	1.69559	0.423434	6.78977	1.69419	0.56951	1.69413	0.530621	0.760543	-0.907958	GENERAL DISORDERS AND ADMINISTRATION SITE CONDITIONS	1.69558857532138 ( 0.423434213676239 - 6.78976928151263 )	1.69419461024057 ( 0.569509878320224 )	1.69412755773307 ( 0.53062115059584 )	0.760542505119155 ( -0.907957784590149 )
SKIN WEEPING	2	996	1166	17502060	30.1413	7.51866	120.832	30.0829	56.1396	30.0331	9.3979	4.90848	3.23797	SKIN AND SUBCUTANEOUS TISSUE DISORDERS	30.1412511107896 ( 7.51865763052678 - 120.832077103107 )	30.0828518099664 ( 56.1396447037589 )	30.0330524061822 ( 9.39790197090712 )	4.90847920539581 ( 3.23796630878638 )
INJECTION SITE EXTRAVASATION	2	996	3394	17499832	10.3536	2.5847	41.4739	10.3349	16.8566	10.3294	3.23437	3.36868	1.69957	GENERAL DISORDERS AND ADMINISTRATION SITE CONDITIONS	10.3536313787856 ( 2.58469954448867 - 41.4739434439685 )	10.3348866265235 ( 16.8566316432811 )	10.329389049005 ( 3.23436603117603 )	3.36868302072279 ( 1.69956881608891 )
CHEST DISCOMFORT	2	996	26830	17476396	1.30798	0.326643	5.23757	1.30737	0.144736	1.30734	0.409481	0.386637	-1.28184	GENERAL DISORDERS AND ADMINISTRATION SITE CONDITIONS	1.30798228321411 ( 0.326643452270926 - 5.23756910266488 )	1.30736508424975 ( 0.144735824347036 )	1.30734217391252 ( 0.40948054224253 )	0.386636790711481 ( -1.28183597973351 )
HYPERHIDROSIS	2	996	29809	17473417	1.17707	0.293951	4.71332	1.17671	0.0531622	1.1767	0.368563	0.234747	-1.43372	SKIN AND SUBCUTANEOUS TISSUE DISORDERS	1.17706674933489 ( 0.293951328116946 - 4.71331815802716 )	1.17671190614985 ( 0.0531621577693663 )	1.17670005066656 ( 0.368562923721617 )	0.234746613864144 ( -1.43371686066691 )
MULTIPLE ORGAN DYSFUNCTION SYNDROME	2	996	10255	17492971	3.4253	0.855331	13.7171	3.42044	3.42694	3.41997	1.07111	1.77398	0.10536	GENERAL DISORDERS AND ADMINISTRATION SITE CONDITIONS	3.42529963833883 ( 0.855331454747267 - 13.717112292884 )	3.42043931842232 ( 3.42693898768292 )	3.41996735989284 ( 1.07111389274979 )	1.77398255612128 ( 0.105359509046862 )
HYPOTENSION	2	996	52170	17451056	0.671694	0.167747	2.68961	0.672352	0.320279	0.672365	0.2106	-0.572684	-2.24111	VASCULAR DISORDERS	0.671694098610274 ( 0.167746904032173 - 2.68960529978744 )	0.67235202626837 ( 0.320278632637933 )	0.672364586567907 ( 0.21059979179067 )	-0.572684355037127 ( -2.24111193782765 )
HEAD INJURY	2	996	7611	17495615	4.61592	1.15259	18.486	4.60867	5.65228	4.60772	1.44306	2.20405	0.535347	INJURY, POISONING AND PROCEDURAL COMPLICATIONS	4.61591867403921 ( 1.15258683967812 - 18.4859868878028 )	4.60867234403112 ( 5.65228281101765 )	4.6077243150428 ( 1.44305583881143 )	2.2040544014116 ( 0.535346892498031 )
INSOMNIA	2	996	61067	17442159	0.573541	0.143235	2.29657	0.574395	0.6329	0.574409	0.179919	-0.799849	-2.46827	PSYCHIATRIC DISORDERS	0.573540793925534 ( 0.143234940882031 - 2.29656981928492 )	0.574395421593018 ( 0.632900163050008 )	0.574409360075011 ( 0.179918581989393 )	-0.799848836632078 ( -2.46826944706747 )
DISORIENTATION	1	997	7840	17495386	2.23827	0.31493	15.9078	2.23703	0.684269	2.23687	0.433506	1.16148	-0.507216	PSYCHIATRIC DISORDERS	2.2382691441672 ( 0.314930018548997 - 15.9078159167336 )	2.23702839352174 ( 0.684269265884899 )	2.23687062941084 ( 0.433506280251081 )	1.16148181978345 ( -0.507216162276593 )
PERSECUTORY DELUSION	1	997	585	17502641	30.0091	4.21582	213.611	29.98	27.9665	29.9306	5.79304	4.90355	3.23092	PSYCHIATRIC DISORDERS	30.0090716594227 ( 4.21581658686534 - 213.610901543031 )	29.9800044533511 ( 27.9664919021168 )	29.9305505208369 ( 5.79303884672329 )	4.90354690985358 ( 3.23092185577075 )
LUNG INFILTRATION	1	997	1369	17501857	12.8229	1.80315	91.1885	12.811	10.882	12.8024	2.47989	3.67834	2.00814	RESPIRATORY, THORACIC AND MEDIASTINAL DISORDERS	12.8228784234369 ( 1.80314584672259 - 91.1885255211633 )	12.8110318518703 ( 10.8819930352268 )	12.8024106607375 ( 2.47988604610025 )	3.67834358642794 ( 2.00814479281673 )
JOINT SWELLING	1	997	40986	17462240	0.427336	0.0601333	3.03685	0.42791	0.766628	0.427924	0.0829387	-1.22458	-2.89302	MUSCULOSKELETAL AND CONNECTIVE TISSUE DISORDERS	0.427335781804987 ( 0.0601332793593062 - 3.03685201200685 )	0.427909593646865 ( 0.766628260486684 )	0.42792355149707 ( 0.0829387394811402 )	-1.22457501257704 ( -2.89301565428883 )
NO ADVERSE EVENT	1	997	50658	17452568	0.345554	0.0486255	2.45566	0.34621	1.23819	0.346223	0.067104	-1.53023	-3.19866	GENERAL DISORDERS AND ADMINISTRATION SITE CONDITIONS	0.345554172090277 ( 0.0486254633037228 - 2.45566165823771 )	0.346209929432872 ( 1.23818991692595 )	0.346222835137101 ( 0.0671040307476167 )	-1.53022721405163 ( -3.19865622613664 )
LABILE HYPERTENSION	1	997	33	17503193	531.996	72.6891	3893.56	531.464	513.894	515.862	97.5501	9.01084	7.27263	VASCULAR DISORDERS	531.995775204401 ( 72.6891408740196 - 3893.55963534971 )	531.463715309407 ( 513.89407753121 )	515.861841329718 ( 97.5500725854272 )	9.01084092302549 ( 7.27263431126207 )
LEFT VENTRICULAR FAILURE	1	997	775	17502451	22.6518	3.18353	161.174	22.6301	20.6485	22.6022	4.37614	4.49839	2.8268	CARDIAC DISORDERS	22.6517630310286 ( 3.18353257566771 - 161.173902329633 )	22.6300678776909 ( 20.648530184895 )	22.6021940788794 ( 4.37614186260779 )	4.4983909220887 ( 2.8268029435383 )
EAR SWELLING	1	997	660	17502566	26.5988	3.73744	189.3	26.5732	24.5745	26.5345	5.13655	4.7298	3.05765	EAR AND LABYRINTH DISORDERS	26.5988359016443 ( 3.73744099053143 - 189.300131591376 )	26.5731857654703 ( 24.574512971392 )	26.53449713345 ( 5.13655193655221 )	4.72979730276814 ( 3.05765265497042 )
RADIATION SKIN INJURY	1	997	263	17502963	66.7514	9.35838	476.125	66.6856	64.4565	66.4368	12.8368	6.05391	4.37614	INJURY, POISONING AND PROCEDURAL COMPLICATIONS	66.7514444474107 ( 9.3583813230378 - 476.1245756087 )	66.6855612365415 ( 64.4564512560563 )	66.4367522924637 ( 12.8367832240883 )	6.05390964491737 ( 4.37614077573978 )
MECHANICAL VENTILATION	1	997	411	17502815	42.7141	5.99643	304.263	42.6723	40.5979	42.5711	8.23473	5.4118	3.73739	SURGICAL AND MEDICAL PROCEDURES	42.7140667745328 ( 5.99642676932149 - 304.263117120614 )	42.6722691124341 ( 40.5978831153858 )	42.5711228281806 ( 8.23473286220631 )	5.41180323709261 ( 3.73739288686888 )
NEUROLOGICAL DECOMPENSATION	1	997	598	17502628	29.3567	4.12432	208.959	29.3283	27.3176	29.281	5.66749	4.87189	3.19936	NERVOUS SYSTEM DISORDERS	29.3566787318477 ( 4.12431533039186 - 208.959431354401 )	29.3282652261044 ( 27.3176167735151 )	29.2809726297336 ( 5.66748592727704 )	4.87189157148704 ( 3.19935838175288 )
DYSPNOEA EXERTIONAL	1	997	11554	17491672	1.51846	0.21366	10.7916	1.51794	0.17683	1.5179	0.294179	0.602074	-1.06652	RESPIRATORY, THORACIC AND MEDIASTINAL DISORDERS	1.51846156437115 ( 0.213659887360408 - 10.7915694937305 )	1.51794206380564 ( 0.176830171166389 )	1.51789723974127 ( 0.294178880397336 )	0.602074124920834 ( -1.0665216000656 )
INFUSION SITE DISCOLOURATION	1	997	288	17502938	60.957	8.54877	434.653	60.8969	58.7104	60.6896	11.7295	5.92338	4.24642	GENERAL DISORDERS AND ADMINISTRATION SITE CONDITIONS	60.9569611612616 ( 8.54876795525872 - 434.653406603443 )	60.8968840458695 ( 58.7104223067386 )	60.6896283917316 ( 11.7295016527919 )	5.92337808177515 ( 4.24641653628608 )
THERAPY PARTIAL RESPONDER	1	997	6089	17497137	2.88221	0.40552	20.4852	2.88033	1.22773	2.88002	0.558131	1.52608	-0.142712	GENERAL DISORDERS AND ADMINISTRATION SITE CONDITIONS	2.88221158795816 ( 0.405519748403878 - 20.4851765430836 )	2.88032560440309 ( 1.22773416217552 )	2.88001684814621 ( 0.558131456068369 )	1.52607725148213 ( -0.142712185343765 )
MEMORY IMPAIRMENT	1	997	38238	17464988	0.458119	0.0644648	3.25562	0.458662	0.6403	0.458676	0.0888989	-1.12445	-2.7929	NERVOUS SYSTEM DISORDERS	0.458118641714148 ( 0.0644648309876815 - 3.25561529706206 )	0.45866160900702 ( 0.640300273369049 )	0.458675765715903 ( 0.0888989050436908 )	-1.1244534107182 ( -2.79289842954754 )
ATRIOVENTRICULAR BLOCK COMPLETE	1	997	1418	17501808	12.3797	1.74088	88.035	12.3683	10.4427	12.3603	2.3943	3.62764	1.95751	CARDIAC DISORDERS	12.3797400664617 ( 1.74087500987025 - 88.0350187372613 )	12.3683375213049 ( 10.4426719087039 )	12.3603260079002 ( 2.39430172237509 )	3.62764489021528 ( 1.95750882908646 )
HILAR LYMPHADENOPATHY	1	997	239	17502987	73.4546	10.2943	524.133	73.382	71.0991	73.0804	14.1161	6.19141	4.51271	BLOOD AND LYMPHATIC SYSTEM DISORDERS	73.4546190873877 ( 10.2943061354576 - 524.132563601226 )	73.3820192686628 ( 71.0991395629802 )	73.0804275217101 ( 14.1160522398728 )	6.19141316866731 ( 4.51271217324832 )
LABELLED DRUG-DRUG INTERACTION MEDICATION ERROR	1	997	3217	17500009	5.45622	0.767566	38.7854	5.45176	3.63472	5.45037	1.05613	2.44636	0.7772	INJURY, POISONING AND PROCEDURAL COMPLICATIONS	5.45622225707274 ( 0.767566193352776 - 38.7853993263268 )	5.45175710451054 ( 3.63472277679263 )	5.45037371199827 ( 1.05612560346068 )	2.44635515355238 ( 0.777200350809876 )
ASPARTATE AMINOTRANSFERASE INCREASED	1	997	11227	17491999	1.56272	0.219887	11.1061	1.56215	0.202408	1.5621	0.302746	0.64349	-1.02511	INVESTIGATIONS	1.56271781408178 ( 0.219886558577461 - 11.1061220942627 )	1.56215396857668 ( 0.20240755071318 )	1.56210390142594 ( 0.30274580871063 )	0.643490415763303 ( -1.02511159727626 )
BACTERIAL SEPSIS	1	997	775	17502451	22.6518	3.18353	161.174	22.6301	20.6485	22.6022	4.37614	4.49839	2.8268	INFECTIONS AND INFESTATIONS	22.6517630310286 ( 3.18353257566771 - 161.173902329633 )	22.6300678776909 ( 20.648530184895 )	22.6021940788794 ( 4.37614186260779 )	4.4983909220887 ( 2.8268029435383 )
DEFAECATION URGENCY	1	997	2206	17501020	7.95724	1.11925	56.5717	7.95027	6.07407	7.94712	1.53974	2.99043	1.32092	GASTROINTESTINAL DISORDERS	7.95724435318649 ( 1.11924687332615 - 56.5717351598689 )	7.95027316645985 ( 6.07406776653789 )	7.94712397154981 ( 1.53974421020151 )	2.99043284999621 ( 1.32092333395903 )
HICCUPS	1	997	1878	17501348	9.34718	1.31465	66.4586	9.33882	7.44274	9.33438	1.80841	3.22255	1.55285	RESPIRATORY, THORACIC AND MEDIASTINAL DISORDERS	9.34718318961143 ( 1.31465040087266 - 66.4586064265897 )	9.3388192785998 ( 7.44273544812585 )	9.33438137584376 ( 1.80840608176822 )	3.22255441285577 ( 1.55284788706068 )
MUSCULAR WEAKNESS	1	997	25910	17477316	0.676569	0.0952032	4.80809	0.676893	0.154454	0.676906	0.131194	-0.562973	-2.23145	MUSCULOSKELETAL AND CONNECTIVE TISSUE DISORDERS	0.676569112973811 ( 0.0952032464425307 - 4.80808986809591 )	0.676893192018928 ( 0.154453822249018 )	0.676905661889175 ( 0.131194109173255 )	-0.56297331072992 ( -2.23144938759559 )
DEEP VEIN THROMBOSIS	1	997	10770	17492456	1.62907	0.229222	11.5777	1.62844	0.242652	1.62838	0.31559	0.703439	-0.965172	VASCULAR DISORDERS	1.62907068466309 ( 0.229222075311692 - 11.5777299896617 )	1.62844035331573 ( 0.24265166163248 )	1.62838200772541 ( 0.315589955534601 )	0.703439186091467 ( -0.965172254306391 )
LOCALISED OEDEMA	1	997	1034	17502192	16.9776	2.38683	120.762	16.9616	15.0069	16.9462	3.28192	4.08289	2.4121	GENERAL DISORDERS AND ADMINISTRATION SITE CONDITIONS	16.9776175722525 ( 2.38682977811981 - 120.762486320543 )	16.9616079354066 ( 15.0069393263007 )	16.9461860919907 ( 3.28191811664584 )	4.08288871188914 ( 2.41210217939761 )
STOMA SITE HAEMORRHAGE	1	997	623	17502603	28.1786	3.95907	200.561	28.1514	26.1459	28.1079	5.44072	4.8129	3.14053	INJURY, POISONING AND PROCEDURAL COMPLICATIONS	28.1786016154402 ( 3.95906746101243 - 200.560762558624 )	28.1513685476893 ( 26.1458566898371 )	28.1078567391193 ( 5.44072216582355 )	4.81290154541358 ( 3.14053428962883 )
STOMA SITE ULCER	1	997	58	17503168	302.687	41.8838	2187.46	302.385	295.298	297.276	56.8132	8.21566	6.5062	INJURY, POISONING AND PROCEDURAL COMPLICATIONS	302.686819077923 ( 41.8838340010057 - 2187.46236176258 )	302.384527676042 ( 295.297510825171 )	297.276315342549 ( 56.8132308722789 )	8.21566071491399 ( 6.50620190543041 )
CANCER PAIN	1	997	856	17502370	20.5082	2.88262	145.905	20.4887	18.5168	20.4659	3.96292	4.35515	2.68387	NEOPLASMS BENIGN, MALIGNANT AND UNSPECIFIED (INCL CYSTS AND POLYPS)	20.5082185809766 ( 2.88261826615389 - 145.904518230323 )	20.4886712677692 ( 18.5167546370855 )	20.4659306945279 ( 3.96292382920207 )	4.35515237016333 ( 2.68386699025971 )
CHOLECYSTITIS	1	997	2244	17500982	7.82248	1.1003	55.6132	7.81564	5.94171	7.81261	1.51369	2.9658	1.29631	HEPATOBILIARY DISORDERS	7.82247902352333 ( 1.10029937716146 - 55.6132079537505 )	7.81564287219716 ( 5.94170597267734 )	7.81260695109596 ( 1.51369124584287 )	2.96580403464732 ( 1.29631362483044 )
CEREBROVASCULAR ACCIDENT	1	997	33413	17469813	0.524418	0.073794	3.72679	0.524895	0.430849	0.524909	0.101736	-0.929861	-2.59832	NERVOUS SYSTEM DISORDERS	0.524418045084885 ( 0.073793974997162 - 3.72678509351514 )	0.52489458010985 ( 0.430848618981326 )	0.524908798863064 ( 0.101735641003084 )	-0.929861313742341 ( -2.59831575937785 )
AMMONIA INCREASED	1	997	1036	17502190	16.9448	2.38223	120.529	16.9289	14.9744	16.9135	3.27559	4.0801	2.40932	INVESTIGATIONS	16.9448403124431 ( 2.38222608083396 - 120.529120021086 )	16.9288635185429 ( 14.9743681863792 )	16.913502994417 ( 3.2755934869416 )	4.0801035854626 ( 2.40932168672942 )
LOSS OF CONSCIOUSNESS	1	997	28151	17475075	0.62263	0.0876135	4.42475	0.623008	0.228483	0.623022	0.120751	-0.682646	-2.35111	NERVOUS SYSTEM DISORDERS	0.622630029978394 ( 0.0876134860970415 - 4.4247543557565 )	0.62300815620086 ( 0.228482944193946 )	0.62302154749966 ( 0.120750892393076 )	-0.682646034473838 ( -2.35111444321071 )
BRONCHITIS	1	997	17164	17486062	1.02183	0.143784	7.26185	1.02181	0.000465844	1.02181	0.198038	0.0311215	-1.6374	INFECTIONS AND INFESTATIONS	1.02182929585774 ( 0.143783673403079 - 7.26184750438276 )	1.0218074228158 ( 0.000465843907425412 )	1.02180615235715 ( 0.198037621468179 )	0.0311215274312082 ( -1.63740362476158 )
FRUSTRATION TOLERANCE DECREASED	1	997	3369	17499857	5.21001	0.732939	37.0347	5.20579	3.39753	5.20454	1.0085	2.37977	0.710651	PSYCHIATRIC DISORDERS	5.21000728513829 ( 0.732939421900037 - 37.0346785834316 )	5.2057888409648 ( 3.39752852222279 )	5.20454083240665 ( 1.00850185500364 )	2.37977088820661 ( 0.710651020834388 )
MUSCULOSKELETAL CHEST PAIN	1	997	3959	17499267	4.43342	0.623717	31.5131	4.42998	2.65565	4.42912	0.858276	2.14702	0.478009	MUSCULOSKELETAL AND CONNECTIVE TISSUE DISORDERS	4.43342328070344 ( 0.623717260899568 - 31.5130640404838 )	4.42998297681496 ( 2.6556476329387 )	4.42911681949758 ( 0.85827637702289 )	2.14701904930886 ( 0.478009389530441 )
PAIN	1	997	223225	17280001	0.0776436	0.010926	0.551762	0.0785678	10.946	0.078572	0.0152288	-3.66984	-5.33823	GENERAL DISORDERS AND ADMINISTRATION SITE CONDITIONS	0.0776436196258166 ( 0.0109259667927652 - 0.55176185164597 )	0.0785678244157707 ( 10.9459665358982 )	0.0785719522152904 ( 0.0152288067232737 )	-3.66984178341458 ( -5.33823268705107 )
PRURITUS	1	997	102236	17400990	0.170716	0.024023	1.21317	0.171547	4.02431	0.171555	0.0332507	-2.54325	-4.21166	SKIN AND SUBCUTANEOUS TISSUE DISORDERS	0.170716284382707 ( 0.0240229754612093 - 1.21317402169841 )	0.171547229989538 ( 4.02431134941541 )	0.171555333247361 ( 0.0332506904540197 )	-2.54325411833648 ( -4.21165826309867 )
TASTE DISORDER	1	997	10691	17492535	1.64112	0.230917	11.6633	1.64047	0.250183	1.64041	0.317922	0.71406	-0.954554	NERVOUS SYSTEM DISORDERS	1.64111593971889 ( 0.230916774987899 - 11.6633428980659 )	1.64047353897768 ( 0.250183055215534 )	1.64041363685096 ( 0.317921576849923 )	0.714059642032749 ( -0.95455350971344 )
SOMNOLENCE	1	997	49460	17453766	0.353948	0.0498066	2.51532	0.354596	1.17801	0.354609	0.0687293	-1.4957	-3.16413	NERVOUS SYSTEM DISORDERS	0.353948339154139 ( 0.0498066448233142 - 2.51531552134045 )	0.354595685507691 ( 1.17801387808446 )	0.354608734259526 ( 0.0687293374883063 )	-1.49570002363181 ( -3.16413022945484 )
BACK PAIN	1	997	59717	17443509	0.292982	0.0412277	2.08205	0.29369	1.70442	0.293702	0.0569247	-1.76757	-3.436	MUSCULOSKELETAL AND CONNECTIVE TISSUE DISORDERS	0.292981847563892 ( 0.0412277466598906 - 2.08205322764975 )	0.293690282586373 ( 1.70442423161321 )	0.293702110003858 ( 0.0569247368758422 )	-1.7675744646309 ( -3.4359960000549 )
HAEMOGLOBIN DECREASED	1	997	25119	17478107	0.697906	0.0982055	4.95973	0.698209	0.130628	0.698221	0.135325	-0.518245	-2.18672	INVESTIGATIONS	0.697905931656988 ( 0.0982055344165567 - 4.95972749739338 )	0.698208631124265 ( 0.130627562641884 )	0.69822064511188 ( 0.135325126463015 )	-0.518245079503163 ( -2.18672418956824 )
ABDOMINAL PAIN UPPER	1	997	52428	17450798	0.333854	0.0469791	2.37251	0.334522	1.32782	0.334534	0.0648386	-1.57977	-3.2482	GASTROINTESTINAL DISORDERS	0.333854198591808 ( 0.0469791048425871 - 2.37251489339448 )	0.334521679354742 ( 1.32781640971786 )	0.334534372297973 ( 0.0648386379752053 )	-1.57977364427114 ( -3.24820099247448 )
LIVER FUNCTION TEST INCREASED	1	997	7544	17495682	2.32613	0.327291	16.5323	2.3248	0.755171	2.32463	0.450511	1.217	-0.451712	INVESTIGATIONS	2.3261302997008 ( 0.327290696679458 - 16.5323433451744 )	2.32480151182535 ( 0.755171209687023 )	2.32462592514386 ( 0.45051143830405 )	1.21699857886178 ( -0.451711882828005 )
DEAFNESS UNILATERAL	1	997	1269	17501957	13.8334	1.94514	98.3805	13.8206	11.8844	13.8105	2.67503	3.78769	2.11735	EAR AND LABYRINTH DISORDERS	13.8334285757193 ( 1.9451391994092 - 98.3804892820267 )	13.8205694288498 ( 11.884423100985 )	13.8104744922917 ( 2.67502650881654 )	3.7876909826163 ( 2.11734916394863 )
PRODUCTIVE COUGH	1	997	14966	17488260	1.17205	0.16492	8.32948	1.17188	0.0252286	1.17186	0.227119	0.228806	-1.43974	RESPIRATORY, THORACIC AND MEDIASTINAL DISORDERS	1.17204882052277 ( 0.164919985291444 - 8.32948435728543 )	1.17187642691504 ( 0.0252286086559253 )	1.17186494322245 ( 0.227119124352329 )	0.228806309546246 ( -1.43974019129807 )
RETCHING	1	997	4800	17498426	3.65647	0.514434	25.9893	3.65381	1.92763	3.65326	0.707956	1.86918	0.200285	GASTROINTESTINAL DISORDERS	3.65647484119024 ( 0.514434372837493 - 25.9893369692865 )	3.65381304275217 ( 1.92762695769301 )	3.6532602801938 ( 0.707956200721842 )	1.86918454361723 ( 0.200285171400268 )
SWOLLEN TONGUE	1	997	6359	17496867	2.75979	0.388298	19.6149	2.75803	1.12084	2.75775	0.53444	1.46349	-0.205279	GASTROINTESTINAL DISORDERS	2.75979171986789 ( 0.388298240164869 - 19.6149494105806 )	2.75802840151131 ( 1.12083729863899 )	2.75775198195132 ( 0.534440250275089 )	1.46349271410411 ( -0.205279337935361 )
MONOPARESIS	1	997	457	17502769	38.4145	5.39413	273.571	38.377	36.3246	38.2954	7.40915	5.2591	3.58529	NERVOUS SYSTEM DISORDERS	38.4145192689666 ( 5.39412587332388 - 273.570792621584 )	38.3770297707011 ( 36.3245547376964 )	38.2954205353939 ( 7.4091489429478 )	5.25909997617888 ( 3.58529300585826 )
OXYGEN SATURATION DECREASED	1	997	18881	17484345	0.928815	0.130696	6.60079	0.928886	0.00544991	0.92889	0.18003	-0.10642	-1.77493	INVESTIGATIONS	0.928814992193359 ( 0.130696120259608 - 6.60078729199866 )	0.928886319856492 ( 0.0054499117676615 )	0.928890086071943 ( 0.180030215711399 )	-0.106420199743753 ( -1.77493213207319 )
TRANSIENT ISCHAEMIC ATTACK	1	997	6125	17497101	2.86527	0.403136	20.3647	2.8634	1.21286	2.86309	0.554852	1.51757	-0.151213	NERVOUS SYSTEM DISORDERS	2.86526534706159 ( 0.403135837079365 - 20.3647127195386 )	2.86339634370782 ( 1.21285848352599 )	2.86309216539511 ( 0.554851984377483 )	1.51757411267687 ( -0.151212917667252 )
HEPATIC FUNCTION ABNORMAL	1	997	9773	17493453	1.79536	0.252618	12.7597	1.79457	0.351965	1.79449	0.347779	0.84357	-0.825065	HEPATOBILIARY DISORDERS	1.79536388763138 ( 0.252618392837429 - 12.7596864694061 )	1.79456692982814 ( 0.351964971767873 )	1.79448563589221 ( 0.34777911021278 )	0.843570375029153 ( -0.825064690913043 )
ERYSIPELAS	1	997	1305	17501921	13.4518	1.89152	95.6643	13.4393	11.5058	13.4298	2.60134	3.74736	2.07708	INFECTIONS AND INFESTATIONS	13.4517890837263 ( 1.89151655658436 - 95.6643117519482 )	13.4393123411574 ( 11.5057633425856 )	13.4297875997017 ( 2.60133550653289 )	3.7473645827294 ( 2.07707677289551 )
WOUND NECROSIS	1	997	124	17503102	141.579	19.7665	1014.07	141.438	138.33	140.314	27.017	7.13252	5.44445	INJURY, POISONING AND PROCEDURAL COMPLICATIONS	141.578784741321 ( 19.766531267929 - 1014.06524074112 )	141.437924235568 ( 138.330422355286 )	140.314420841683 ( 27.0170224763363 )	7.13251947961374 ( 5.44445351621395 )
LIMB AMPUTATION	1	997	79	17503147	222.225	30.8875	1598.84	222.004	217.259	219.241	42.0563	7.77638	6.07747	SURGICAL AND MEDICAL PROCEDURES	222.225499282658 ( 30.8874507135813 - 1598.84261700213 )	222.003830445702 ( 217.259223631933 )	219.24128256513 ( 42.0562752922342 )	7.77637566938846 ( 6.0774715685228 )
MELAENA	1	997	5030	17498196	3.48923	0.49091	24.8004	3.48674	1.7737	3.48625	0.675596	1.80167	0.132799	GASTROINTESTINAL DISORDERS	3.48923430330754 ( 0.490909656368902 - 24.8004003698577 )	3.48674008055873 ( 1.77369819245515 )	3.48624579710006 ( 0.675596154667509 )	1.80167428999032 ( 0.132798661279604 )
INTESTINAL OBSTRUCTION	1	997	9844	17493382	1.78241	0.250796	12.6676	1.78162	0.343067	1.78154	0.345271	0.833128	-0.835505	GASTROINTESTINAL DISORDERS	1.78240756401671 ( 0.250795542218365 - 12.6675964658807 )	1.78162358850167 ( 0.343067499203056 )	1.7815441955521 ( 0.345271211696443 )	0.833128273486911 ( -0.835504951792025 )
ALANINE AMINOTRANSFERASE ABNORMAL	1	997	698	17502528	25.1507	3.53425	178.98	25.1265	23.1341	25.092	4.85764	4.64916	2.97721	INVESTIGATIONS	25.1507071357338 ( 3.5342476517727 - 178.979554279445 )	25.1265080303874 ( 23.1340883856795 )	25.0919922821322 ( 4.85763978032033 )	4.64915511890039 ( 2.97721462613813 )
BLOOD GLUCOSE INCREASED	1	997	40416	17462810	0.433377	0.0609833	3.07978	0.433945	0.740077	0.433959	0.0841084	-1.20437	-2.87281	INVESTIGATIONS	0.433376783160249 ( 0.0609833285573425 - 3.07978328873477 )	0.433944541894557 ( 0.740077035304301 )	0.43395854727492 ( 0.084108398852563 )	-1.20437085520633 ( -2.87281235592106 )
SLEEP DISORDER	1	997	21359	17481867	0.820941	0.115518	5.83412	0.82112	0.0390146	0.821128	0.159145	-0.28432	-1.95282	PSYCHIATRIC DISORDERS	0.820940606359553 ( 0.115517513037648 - 5.83412386094522 )	0.821120024589654 ( 0.0390145642032977 )	0.821128399120338 ( 0.159145489321843 )	-0.284320262299089 ( -1.95281686168287 )
WEIGHT DECREASED	1	997	78567	17424659	0.222448	0.0313025	1.58081	0.223227	2.71512	0.223237	0.0432675	-2.16335	-3.83176	INVESTIGATIONS	0.222448232347072 ( 0.0313025381427255 - 1.5808052321098 )	0.223227342334701 ( 2.715117754302 )	0.223237228963578 ( 0.0432675215134108 )	-2.16335045140168 ( -3.83176195480434 )
GYNAECOMASTIA	1	997	5656	17497570	3.10294	0.43657	22.0543	3.10083	1.42353	3.10046	0.600846	1.63248	-0.0363385	REPRODUCTIVE SYSTEM AND BREAST DISORDERS	3.10293858946003 ( 0.436570093102614 - 22.0542543845237 )	3.10083143656478 ( 1.42353403926251 )	3.10046006809447 ( 0.60084595108278 )	1.63248230863205 ( -0.0363384716062594 )
AMNESIA	1	997	14104	17489122	1.24374	0.175007	8.83903	1.2435	0.0477163	1.24348	0.240998	0.314385	-1.35417	NERVOUS SYSTEM DISORDERS	1.24374271424597 ( 0.175007393968652 - 8.83903190694345 )	1.24349848306937 ( 0.0477162787491829 )	1.24348121979514 ( 0.240998267081054 )	0.314384718802893 ( -1.35417197025647 )
DRY SKIN	1	997	42956	17460270	0.407692	0.0573691	2.89725	0.408285	0.859643	0.408299	0.0791353	-1.2923	-2.96074	SKIN AND SUBCUTANEOUS TISSUE DISORDERS	0.407691787533193 ( 0.0573691042623952 - 2.89724923822735 )	0.408285282736065 ( 0.859642772563196 )	0.408299057318025 ( 0.0791352569443992 )	-1.29230185821869 ( -2.96073970659937 )
COMPLICATION OF DEVICE INSERTION	1	997	6414	17496812	2.73612	0.384968	19.4467	2.73438	1.10032	2.73411	0.529859	1.45107	-0.217698	GENERAL DISORDERS AND ADMINISTRATION SITE CONDITIONS	2.73611792658925 ( 0.384967884108902 - 19.4466645588681 )	2.73437832946842 ( 1.10032393238203 )	2.7341079665176 ( 0.529858729240518 )	1.45107021429878 ( -0.217698475747848 )
EXPOSURE VIA SKIN CONTACT	1	997	2607	17500619	6.73313	0.947131	47.8657	6.72739	4.87489	6.72519	1.30307	2.74958	1.08024	INJURY, POISONING AND PROCEDURAL COMPLICATIONS	6.73313342405429 ( 0.947131042143613 - 47.8656951244165 )	6.72738880138489 ( 4.87489156278919 )	6.72519271672179 ( 1.30307117904294 )	2.74957561004475 ( 1.08023967107975 )
DYSPNOEA AT REST	1	997	1090	17502136	16.1053	2.26431	114.552	16.0902	14.1402	16.0764	3.11359	4.00687	2.33621	RESPIRATORY, THORACIC AND MEDIASTINAL DISORDERS	16.1053214689941 ( 2.26430656278338 - 114.552235939643 )	16.0901858763398 ( 14.1402449996179 )	16.0763543585797 ( 3.11358708976339 )	4.00686837795222 ( 2.33620517912762 )
INFUSION SITE INFLAMMATION	1	997	168	17503058	104.498	14.6197	746.933	104.395	101.799	103.783	20.0175	6.69742	5.01443	GENERAL DISORDERS AND ADMINISTRATION SITE CONDITIONS	104.498364140039 ( 14.619655502125 - 746.933339595928 )	104.394658364348 ( 101.799278018332 )	103.782855652133 ( 20.0175063168131 )	6.69742432799364 ( 5.01443149430655 )
MUSCULOSKELETAL PAIN	1	997	8055	17495171	2.1785	0.306521	15.483	2.17732	0.636813	2.17717	0.421938	1.12246	-0.546234	MUSCULOSKELETAL AND CONNECTIVE TISSUE DISORDERS	2.17849962052514 ( 0.3065213204797 - 15.4829706109872 )	2.17731875918193 ( 0.636813296922232 )	2.17717261732999 ( 0.421937962696367 )	1.12245579626904 ( -0.546233695997681 )
BODY TEMPERATURE FLUCTUATION	1	997	867	17502359	20.248	2.84608	144.051	20.2287	18.258	20.2066	3.91275	4.33675	2.6655	INVESTIGATIONS	20.2480093105152 ( 2.84608476135778 - 144.051184492172 )	20.2287227280397 ( 18.258004980049 )	20.206569821671 ( 3.91274994756747 )	4.33675253183135 ( 2.66550389877706 )
HYPERTRANSAMINASAEMIA	1	997	2384	17500842	7.36305	1.0357	52.3456	7.35667	5.49105	7.35401	1.42487	2.87853	1.2091	HEPATOBILIARY DISORDERS	7.36304635382658 ( 1.03570273841512 - 52.3455713668967 )	7.35667055587685 ( 5.49104680527708 )	7.35400528520353 ( 1.42486780659459 )	2.87853021338295 ( 1.20910494530245 )
HYPERBILIRUBINAEMIA	1	997	2479	17500747	7.08084	0.996023	50.3385	7.07475	5.21473	7.0723	1.3703	2.82218	1.15279	HEPATOBILIARY DISORDERS	7.08084196113957 ( 0.996022910113182 - 50.338523712208 )	7.07474893312239 ( 5.21473226416823 )	7.07229943758485 ( 1.3703042262692 )	2.82217935900159 ( 1.15279410863635 )
METASTASES TO MENINGES	1	997	684	17502542	25.6655	3.60649	182.648	25.6408	23.6461	25.6048	4.9568	4.67834	3.00633	NEOPLASMS BENIGN, MALIGNANT AND UNSPECIFIED (INCL CYSTS AND POLYPS)	25.6655082205681 ( 3.60648542426675 - 182.648266866066 )	25.6407932824714 ( 23.646149948603 )	25.6048213214751 ( 4.95680096592731 )	4.67834358642794 ( 3.0063305072211 )
ADRENOCORTICAL INSUFFICIENCY ACUTE	1	997	543	17502683	32.3303	4.54133	230.164	32.2989	30.275	32.2414	6.23962	5.01084	3.33789	ENDOCRINE DISORDERS	32.3302929044962 ( 4.5413250843402 - 230.16362402569 )	32.2988998254336 ( 30.2750481064261 )	32.2413650831074 ( 6.23961992716636 )	5.01084092302549 ( 3.33788916581455 )
UNRESPONSIVE TO STIMULI	1	997	5543	17497683	3.16622	0.445471	22.5041	3.16405	1.4803	3.16365	0.613091	1.66159	-0.00723754	NERVOUS SYSTEM DISORDERS	3.16621576799676 ( 0.445471346959959 - 22.5040787873892 )	3.164045211115 ( 1.48029819344 )	3.1636548710697 ( 0.613090819869485 )	1.66159222213861 ( -0.00723754305954927 )
HOSPITALISATION	1	997	48782	17454444	0.358882	0.0505008	2.55037	0.359524	1.14414	0.359537	0.0696845	-1.47579	-3.14422	SURGICAL AND MEDICAL PROCEDURES	0.358881655009718 ( 0.0505008336739299 - 2.55037457666768 )	0.359524058161011 ( 1.1441443464875 )	0.359537187241671 ( 0.0696845413074994 )	-1.47578709731174 ( -3.14421800469719 )
NEUTROPENIC COLITIS	1	997	722	17502504	24.3146	3.41692	173.022	24.2913	22.3025	24.2591	4.69657	4.60045	2.92863	GASTROINTESTINAL DISORDERS	24.3146392084842 ( 3.41692032472078 - 173.02179262464 )	24.2912778465518 ( 22.3024774927135 )	24.2590630777461 ( 4.69657350870283 )	4.60045192732471 ( 2.92862934413523 )
NECROSIS	1	997	1238	17501988	14.1798	1.99381	100.846	14.1666	12.2282	14.156	2.74191	3.82334	2.15295	GENERAL DISORDERS AND ADMINISTRATION SITE CONDITIONS	14.1798481065166 ( 1.9938112492125 - 100.846101858087 )	14.1666418458889 ( 12.2282190547318 )	14.1560150163119 ( 2.74191182094869 )	3.82334329213523 ( 2.15295245447615 )
INJECTION SITE NECROSIS	1	997	329	17502897	53.3604	7.48657	380.325	53.3079	51.1721	53.1494	10.2758	5.73198	4.05608	GENERAL DISORDERS AND ADMINISTRATION SITE CONDITIONS	53.3603759607089 ( 7.48656974690838 - 380.325011176717 )	53.307910654135 ( 51.1720989603687 )	53.149401833971 ( 10.2758376318286 )	5.73198155003001 ( 4.05608060385532 )
PSEUDOMEMBRANOUS COLITIS	1	997	364	17502862	48.2295	6.76863	343.656	48.1822	46.0773	48.0529	9.29271	5.58655	3.91137	INFECTIONS AND INFESTATIONS	48.2294741366958 ( 6.76862833914627 - 343.656359745644 )	48.1821500143143 ( 46.0772820966582 )	48.0528838498916 ( 9.29270578021275 )	5.58655111050845 ( 3.9113679303612 )
RASH ERYTHEMATOUS	1	997	10946	17492280	1.60286	0.225534	11.3914	1.60226	0.226497	1.6022	0.310516	0.680056	-0.988552	SKIN AND SUBCUTANEOUS TISSUE DISORDERS	1.60286083904921 ( 0.225534489496987 - 11.3914411719803 )	1.60225677007221 ( 0.226497431267488 )	1.60220175438115 ( 0.310516449268332 )	0.680055827970189 ( -0.988551888590308 )
INFUSION SITE BRUISING	1	997	828	17502398	21.2018	2.97999	150.845	21.1815	19.2065	21.1572	4.09664	4.40308	2.73169	GENERAL DISORDERS AND ADMINISTRATION SITE CONDITIONS	21.2017671371603 ( 2.97998763195138 - 150.844562211828 )	21.1815248855198 ( 19.2064503595815 )	21.1571804646688 ( 4.09664152664204 )	4.40307547278008 ( 2.73169216426738 )
INFUSION SITE THROMBOSIS	1	997	109	17503117	161.062	22.4624	1154.87	160.902	157.464	159.448	30.6734	7.31694	5.62624	GENERAL DISORDERS AND ADMINISTRATION SITE CONDITIONS	161.062241771185 ( 22.4623888341576 - 1154.86584779052 )	160.901858763398 ( 157.464444417552 )	159.448205501913 ( 30.6733688939865 )	7.31694405075117 ( 5.62623538907347 )
SKIN INFECTION	1	997	3438	17499788	5.10542	0.718231	36.291	5.10131	3.29703	5.10012	0.988272	2.35053	0.681425	INFECTIONS AND INFESTATIONS	5.10542330890286 ( 0.718230826850358 - 36.291044868392 )	5.10130965829273 ( 3.29702669984371 )	5.10011707043048 ( 0.98827212641262 )	2.35053036374904 ( 0.681425336609018 )
BLOOD CREATINE INCREASED	1	997	1202	17502024	14.6046	2.05348	103.869	14.5909	12.6498	14.5796	2.82391	3.86588	2.19543	INVESTIGATIONS	14.6045657771985 ( 2.05348164475458 - 103.8691249495 )	14.5909339477624 ( 12.6498157812658 )	14.5796364133087 ( 2.82390807562141 )	3.86588283709975 ( 2.19543190837171 )
DEVICE RELATED INFECTION	1	997	3298	17499928	5.32219	0.748717	37.8324	5.31786	3.5055	5.31655	1.0302	2.41049	0.741355	INFECTIONS AND INFESTATIONS	5.32219095126495 ( 0.74871663960554 - 37.8323587634568 )	5.31786009860837 ( 3.5055036226751 )	5.31655125953635 ( 1.03020110776277 )	2.4104907017109 ( 0.741354916286286 )
CONDITION AGGRAVATED	1	997	105046	17398180	0.166123	0.0233766	1.18053	0.166958	4.18153	0.166966	0.0323612	-2.58237	-4.25078	GENERAL DISORDERS AND ADMINISTRATION SITE CONDITIONS	0.166122761407234 ( 0.0233765868207318 - 1.18053041999658 )	0.166958309742498 ( 4.18153229828678 )	0.166966239923181 ( 0.0323612437187057 )	-2.58237167134449 ( -4.25077516266333 )
SMALL CELL LUNG CANCER METASTATIC	1	997	79	17503147	222.225	30.8875	1598.84	222.004	217.259	219.241	42.0563	7.77638	6.07747	NEOPLASMS BENIGN, MALIGNANT AND UNSPECIFIED (INCL CYSTS AND POLYPS)	222.225499282658 ( 30.8874507135813 - 1598.84261700213 )	222.003830445702 ( 217.259223631933 )	219.24128256513 ( 42.0562752922342 )	7.77637566938846 ( 6.0774715685228 )
TOXIC ENCEPHALOPATHY	1	997	1349	17501877	13.013	1.82986	92.5416	13.001	11.0705	12.9921	2.5166	3.69956	2.02933	NERVOUS SYSTEM DISORDERS	13.0130026848522 ( 1.82986160819858 - 92.5415551193933 )	13.0009656080137 ( 11.0705309387682 )	12.9920760038596 ( 2.51660276971258 )	3.69956007233763 ( 2.02933436662647 )
ADRENAL INSUFFICIENCY	1	997	3905	17499321	4.49474	0.632342	31.949	4.49124	2.71381	4.49035	0.870139	2.16683	0.497809	ENDOCRINE DISORDERS	4.49474441249485 ( 0.632342076449551 - 31.9490479695533 )	4.49124266458653 ( 2.7138089646471 )	4.49034884926022 ( 0.870139458377002 )	2.16682753038904 ( 0.497809167308538 )
PERICARDITIS	1	997	6284	17496942	2.79274	0.392934	19.8492	2.79095	1.14948	2.79066	0.540817	1.48061	-0.18817	CARDIAC DISORDERS	2.79274200705235 ( 0.39293357006353 - 19.8491768384507 )	2.79094567237594 ( 1.14947703620349 )	2.79066071681948 ( 0.540816987037081 )	1.48060673496796 ( -0.188169996401506 )
CEREBRAL ISCHAEMIA	1	997	925	17502301	18.9783	2.66781	135.009	18.9603	16.9956	18.9409	3.66789	4.24344	2.57237	NERVOUS SYSTEM DISORDERS	18.9783415110195 ( 2.66780758872365 - 135.008779505424 )	18.960327140768 ( 16.9955952950097 )	18.9409315391041 ( 3.6678921793711 )	4.24343538101559 ( 2.57236609373467 )
SMALL INTESTINAL OBSTRUCTION	1	997	2894	17500332	6.0653	0.853221	43.1165	6.06023	4.22448	6.05848	1.17393	2.59896	0.929715	GASTROINTESTINAL DISORDERS	6.0653044135863 ( 0.853221188776314 - 43.1165073176752 )	6.06022895826207 ( 4.22447841088451 )	6.05848103806923 ( 1.17392593110084 )	2.59895613139923 ( 0.929714918073029 )
LABORATORY TEST ABNORMAL	1	997	7767	17495459	2.25932	0.317891	16.0574	2.25805	0.701134	2.25789	0.43758	1.17498	-0.493725	INVESTIGATIONS	2.25931547700911 ( 0.317890916505121 - 16.0574151686108 )	2.25805363785379 ( 0.701133831576854 )	2.25789168450186 ( 0.437579737885599 )	1.17497627885663 ( -0.493724692622943 )
TISSUE INJURY	1	997	189	17503037	92.8873	13.0036	663.511	92.7953	90.3291	92.3121	17.8147	6.52845	4.84706	INJURY, POISONING AND PROCEDURAL COMPLICATIONS	92.8873233456985 ( 13.0036315309163 - 663.511175152499 )	92.7952518794202 ( 90.3290823072572 )	92.3121189747917 ( 17.8146720424733 )	6.52844815594488 ( 4.84705576592996 )
VEIN DISCOLOURATION	1	997	90	17503136	195.064	27.1532	1401.31	194.87	190.757	192.74	37.0192	7.59051	5.89523	VASCULAR DISORDERS	195.064482335897 ( 27.1531762159412 - 1401.31496832524 )	194.870028946782 ( 190.756645008384 )	192.739589068246 ( 37.0191844372784 )	7.59050912407713 ( 5.89522572759588 )
PRODUCT DOSE OMISSION ISSUE	1	997	174745	17328481	0.0994628	0.0139963	0.706817	0.100365	8.14525	0.10037	0.0194537	-3.3166	-4.98499	INJURY, POISONING AND PROCEDURAL COMPLICATIONS	0.0994627764376996 ( 0.0139963293176822 - 0.706817028390276 )	0.100365118345077 ( 8.14525466037591 )	0.100370266588136 ( 0.0194537336895592 )	-3.31659614232129 ( -4.98499015034002 )
THROMBOSIS	1	997	22471	17480755	0.780266	0.109794	5.54505	0.780486	0.0618155	0.780496	0.151271	-0.357537	-2.02603	VASCULAR DISORDERS	0.780265901170201 ( 0.109794277757306 - 5.54505106244879 )	0.780486075617926 ( 0.0618155260547142 )	0.780495843948488 ( 0.151270652666345 )	-0.357537144850571 ( -2.02602796253475 )
HEPATOTOXICITY	1	997	6965	17496261	2.51958	0.354506	17.9075	2.51806	0.915426	2.51784	0.487953	1.33219	-0.336549	HEPATOBILIARY DISORDERS	2.51958474130215 ( 0.354506256738833 - 17.9074618513136 )	2.51806211130085 ( 0.915425826958067 )	2.51784418679449 ( 0.487952642230453 )	1.3321890066891 ( -0.336548931416162 )
TREATMENT FAILURE	1	997	42847	17460379	0.408731	0.0575154	2.90464	0.409324	0.854448	0.409338	0.0793366	-1.28864	-2.95707	GENERAL DISORDERS AND ADMINISTRATION SITE CONDITIONS	0.408731480693159 ( 0.0575154032728988 - 2.90463795440936 )	0.409323934119318 ( 0.854448457325216 )	0.409337719501737 ( 0.0793365633766823 )	-1.28863648104848 ( -2.95707447727288 )
RADIATION NECROSIS	1	997	173	17503053	101.478	14.1995	725.224	101.377	98.8171	100.801	19.445	6.65536	4.97278	INJURY, POISONING AND PROCEDURAL COMPLICATIONS	101.478151216656 ( 14.1995036129826 - 725.223603234632 )	101.377471706419 ( 98.8171265331361 )	100.800589685117 ( 19.4450241229328 )	6.6553602684271 ( 4.97278318594514 )
MYOPERICARDITIS	1	997	202	17503024	86.9094	12.1708	620.603	86.8233	84.4179	86.4005	16.6785	6.43297	4.7524	CARDIAC DISORDERS	86.9093617486122 ( 12.1708034638948 - 620.603001433565 )	86.823280223814 ( 84.4178714748135 )	86.4005054443863 ( 16.6784730721744 )	6.43296784709065 ( 4.75240167873975 )
DRUG INTOLERANCE	1	997	36280	17466946	0.482897	0.0679515	3.43171	0.483415	0.553162	0.483429	0.0936965	-1.04862	-2.71707	GENERAL DISORDERS AND ADMINISTRATION SITE CONDITIONS	0.482897037308176 ( 0.0679514650232112 - 3.43170744827003 )	0.48341517654935 ( 0.553161736291531 )	0.483429414988849 ( 0.0936964608945261 )	-1.04862283616648 ( -2.7170713782035 )
HAEMATURIA	1	997	8274	17494952	2.12081	0.298405	15.0729	2.11969	0.591664	2.11955	0.410772	1.08376	-0.584921	RENAL AND URINARY DISORDERS	2.12081155237528 ( 0.298405399579637 - 15.0729231006696 )	2.11968849470757 ( 0.591664157824846 )	2.11955318491969 ( 0.41077237235974 )	1.08376016769388 ( -0.584921130243378 )
ACUTE MYOCARDIAL INFARCTION	1	997	5188	17498038	3.38294	0.475958	24.0447	3.38055	1.67654	3.38009	0.655028	1.75706	0.0882024	CARDIAC DISORDERS	3.38293948924646 ( 0.475957578629924 - 24.0447470567571 )	3.38055177432737 ( 1.67653540862854 )	3.38009300543658 ( 0.655028159393587 )	1.75706294373708 ( 0.0882024066403417 )
CHRONIC RESPIRATORY FAILURE	1	997	293	17502933	59.9167	8.40337	427.211	59.8577	57.6785	59.6575	11.5306	5.89863	4.22181	RESPIRATORY, THORACIC AND MEDIASTINAL DISORDERS	59.9167228648403 ( 8.40336901328962 - 427.211237919529 )	59.8576880723905 ( 57.678511447783 )	59.6574918544572 ( 11.5305793184163 )	5.89863141943946 ( 4.22181495974044 )
IMMUNE-MEDIATED LUNG DISEASE	1	997	819	17502407	21.4348	3.0127	152.504	21.4143	19.4382	21.3894	4.14156	4.41882	2.74741	RESPIRATORY, THORACIC AND MEDIASTINAL DISORDERS	21.4347646112942 ( 3.01269715700259 - 152.50425449291 )	21.4142888952508 ( 19.4381643733056 )	21.3893934209883 ( 4.14155964307507 )	4.41882366477038 ( 2.7474074619199 )
BACTERAEMIA	1	997	3372	17499854	5.20537	0.732287	37.0017	5.20116	3.39307	5.19991	1.00761	2.37849	0.709368	INFECTIONS AND INFESTATIONS	5.20537115498334 ( 0.732287404418328 - 37.0017136682222 )	5.20115735623085 ( 3.39307003399652 )	5.19991183077688 ( 1.00760509541734 )	2.3784871612577 ( 0.709367951731322 )
ESCHERICHIA INFECTION	1	997	2237	17500989	7.84696	1.10374	55.7873	7.8401	5.96575	7.83704	1.51842	2.97031	1.30082	INFECTIONS AND INFESTATIONS	7.84696019215447 ( 1.10374135814994 - 55.7873307932097 )	7.8400995105992 ( 5.96574515174696 )	7.83704316586703 ( 1.51842402321983 )	2.97030944329943 ( 1.30081556262872 )
LUNG CANCER METASTATIC	1	997	648	17502578	27.0914	3.80655	192.811	27.0653	25.0645	27.0251	5.23141	4.75623	3.08402	NEOPLASMS BENIGN, MALIGNANT AND UNSPECIFIED (INCL CYSTS AND POLYPS)	27.0914255111012 ( 3.80655093198797 - 192.811116766075 )	27.0652817981642 ( 25.0644804915333 )	27.0251195765954 ( 5.2314064899896 )	4.75622909627669 ( 3.0840150249246 )
ASTHMA	1	997	36370	17466856	0.4817	0.067783	3.4232	0.482219	0.557108	0.482233	0.0934646	-1.0522	-2.72065	RESPIRATORY, THORACIC AND MEDIASTINAL DISORDERS	0.481699594246032 ( 0.0677829698425084 - 3.42319759131116 )	0.482218933329954 ( 0.557108092017937 )	0.482233169426478 ( 0.0934646143285729 )	-1.0521972076937 ( -2.72064557947015 )
THERMAL BURN	1	997	1739	17501487	10.0944	1.41968	71.7743	10.0853	8.18054	10.0801	1.9528	3.33343	1.66362	INJURY, POISONING AND PROCEDURAL COMPLICATIONS	10.0943930122743 ( 1.41968382016257 - 71.7742703263211 )	10.0852803940255 ( 8.18054428672406 )	10.0800589685117 ( 1.9528026032701 )	3.33343217353974 ( 1.66361977397129 )
TISSUE INFILTRATION	1	997	165	17503061	106.398	14.8839	760.594	106.293	103.675	105.658	20.3775	6.72326	5.04001	GENERAL DISORDERS AND ADMINISTRATION SITE CONDITIONS	106.398352633659 ( 14.8838967971564 - 760.594459733097 )	106.292743061881 ( 103.674808023071 )	105.658449428978 ( 20.3774663144926 )	6.7232643329289 ( 5.04001015136403 )
WOUND TREATMENT	1	997	33	17503193	531.996	72.6891	3893.56	531.464	513.894	515.862	97.5501	9.01084	7.27263	SURGICAL AND MEDICAL PROCEDURES	531.995775204401 ( 72.6891408740196 - 3893.55963534971 )	531.463715309407 ( 513.89407753121 )	515.861841329718 ( 97.5500725854272 )	9.01084092302549 ( 7.27263431126207 )
HEPATITIS B REACTIVATION	1	997	1403	17501823	12.5121	1.75948	88.977	12.5006	10.5739	12.4924	2.41987	3.64298	1.97282	INFECTIONS AND INFESTATIONS	12.5121072411818 ( 1.75947587685729 - 88.9769673310125 )	12.5005720635855 ( 10.5738805077804 )	12.4923807729419 ( 2.41986692065496 )	3.64297654397127 ( 1.97282174349018 )
SMALL CELL LUNG CANCER EXTENSIVE STAGE	1	997	17	17503209	1032.7	137.298	7767.54	1031.66	972.463	974.406	180.095	9.92838	8.13348	NEOPLASMS BENIGN, MALIGNANT AND UNSPECIFIED (INCL CYSTS AND POLYPS)	1032.69862528763 ( 137.297792591007 - 7767.54258422659 )	1031.66485913002 ( 972.463171308123 )	974.405700289468 ( 180.094644996255 )	9.92837876283351 ( 8.13347642092325 )
INJECTION SITE VESICLES	1	997	1392	17501834	12.611	1.77337	89.6806	12.5994	10.6719	12.591	2.43896	3.65432	1.98416	GENERAL DISORDERS AND ADMINISTRATION SITE CONDITIONS	12.6109895779292 ( 1.77337111538982 - 89.6806408734585 )	12.5993553198351 ( 10.6719077487146 )	12.591028431594 ( 2.43896444972487 )	3.65432422167457 ( 1.98415542283019 )
CATHETER SITE RELATED REACTION	1	997	150	17503076	117.038	16.3626	837.15	116.922	114.17	116.154	22.3906	6.8599	5.17518	GENERAL DISORDERS AND ADMINISTRATION SITE CONDITIONS	117.038288197927 ( 16.3626148403428 - 837.14987109078 )	116.922017368069 ( 114.170425363939 )	116.154321888811 ( 22.390628487208 )	6.85989902495075 ( 5.17518410583734 )
NEUTROPENIC INFECTION	1	997	192	17503034	91.4359	12.8015	653.091	91.3453	88.8943	90.8772	17.5389	6.50585	4.82465	INFECTIONS AND INFESTATIONS	91.4359432464059 ( 12.8014814821688 - 653.090951153218 )	91.3453260688043 ( 88.8942678033896 )	90.8772155710384 ( 17.5389452846403 )	6.50584672700775 ( 4.82465479438981 )
ARTHRALGIA	1	997	126480	17376746	0.137801	0.0193912	0.979262	0.138665	5.38921	0.138671	0.0268772	-2.85026	-4.51866	MUSCULOSKELETAL AND CONNECTIVE TISSUE DISORDERS	0.137800704453652 ( 0.0193911730962198 - 0.979261752432322 )	0.138664631603498 ( 5.38920765155137 )	0.138671441601588 ( 0.0268772073550048 )	-2.8502573894321 ( -4.51865685171343 )
PRODUCT PREPARATION ISSUE	1	997	2890	17500336	6.0737	0.854402	43.1762	6.06862	4.23263	6.06686	1.17555	2.60095	0.931708	INJURY, POISONING AND PROCEDURAL COMPLICATIONS	6.07370068683559 ( 0.854401912861917 - 43.1762142358746 )	6.06861681841191 ( 4.23263373852158 )	6.06686357841938 ( 1.17554971934618 )	2.60095087079878 ( 0.93170846640998 )
PERIPHERAL COLDNESS	1	997	3448	17499778	5.09061	0.716148	36.1857	5.08651	3.28281	5.08533	0.985407	2.34634	0.677238	VASCULAR DISORDERS	5.09061348779517 ( 0.716147973240894 - 36.1857418444515 )	5.08651467668516 ( 3.28280788503638 )	5.08532983624541 ( 0.985407420179023 )	2.34634135081497 ( 0.677238425196117 )
TACHYCARDIA	1	997	22204	17481022	0.789661	0.111116	5.61182	0.789871	0.0559688	0.789881	0.15309	-0.340293	-2.00879	CARDIAC DISORDERS	0.789660550738868 ( 0.111116177533682 - 5.61181818195818 )	0.789871311710071 ( 0.0559688101254223 )	0.789880774834966 ( 0.153089512085045 )	-0.340293186578648 ( -2.00878533967995 )
RAYNAUD'S PHENOMENON	1	997	1339	17501887	13.1102	1.84352	93.2332	13.0981	11.1669	13.089	2.53537	3.71029	2.04005	VASCULAR DISORDERS	13.1101946616549 ( 1.84351855042472 - 93.2332381612791 )	13.098060198066 ( 11.1669231320831 )	13.0890317949332 ( 2.53537188773895 )	3.71028647893069 ( 2.04004701630878 )
ANXIETY	1	997	76964	17426262	0.227102	0.0319574	1.61388	0.227877	2.62773	0.227887	0.0441687	-2.13361	-3.80202	PSYCHIATRIC DISORDERS	0.227102256825046 ( 0.0319574362793448 - 1.61387899217573 )	0.227876703461494 ( 2.62773471231926 )	0.227886735596835 ( 0.0441686726652987 )	-2.13361114152411 ( -3.80202330690705 )
HYPERCALCAEMIA	1	997	3338	17499888	5.2584	0.739746	37.3788	5.25413	3.44409	5.25286	1.01786	2.3931	0.723977	METABOLISM AND NUTRITION DISORDERS	5.2584019283735 ( 0.739745542306762 - 37.3787867029224 )	5.25413499257352 ( 3.44408666718263 )	5.25286091800252 ( 1.01786270560111 )	2.39310338621271 ( 0.723976651919093 )
GASTROINTESTINAL DISORDER	1	997	34571	17468655	0.506818	0.0713175	3.60171	0.507313	0.479417	0.507327	0.0983281	-0.979013	-2.64746	GASTROINTESTINAL DISORDERS	0.506818392756007 ( 0.0713174935113215 - 3.60170935052569 )	0.507312562703145 ( 0.479416974211297 )	0.507326813757099 ( 0.0983280545377098 )	-0.979012681605199 ( -2.64746462489488 )
PRODUCT ADMINISTRATION ERROR	1	997	10149	17493077	1.72881	0.243255	12.2867	1.72808	0.306906	1.72801	0.334897	0.789112	-0.879514	INJURY, POISONING AND PROCEDURAL COMPLICATIONS	1.72881211374788 ( 0.243255065045794 - 12.2866560829012 )	1.72808184108882 ( 0.306905877652885 )	1.72801010888773 ( 0.334896904807008 )	0.789111657315926 ( -0.879513953718453 )
COLD SWEAT	1	997	3851	17499375	4.55779	0.641209	32.3973	4.55422	2.77369	4.5533	0.882335	2.18691	0.517884	SKIN AND SUBCUTANEOUS TISSUE DISORDERS	4.5577852748065 ( 0.641208710532982 - 32.3972620302925 )	4.55422035970149 ( 2.77368719909623 )	4.55329766490406 ( 0.882335078671383 )	2.18691177643237 ( 0.517884466151585 )
SPINAL FRACTURE	1	997	5483	17497743	3.20087	0.450347	22.7505	3.19867	1.5115	3.19827	0.619798	1.67729	0.00845622	INJURY, POISONING AND PROCEDURAL COMPLICATIONS	3.20087437215897 ( 0.450346775281384 - 22.7504609974002 )	3.19866908721693 ( 1.51149707559103 )	3.19826816287571 ( 0.619797594136467 )	1.6772909084966 ( 0.0084562220798301 )
PULMONARY OEDEMA	1	997	10878	17492348	1.61289	0.226945	11.4627	1.61227	0.232638	1.61222	0.312457	0.689045	-0.979564	RESPIRATORY, THORACIC AND MEDIASTINAL DISORDERS	1.61288683111294 ( 0.226945094505513 - 11.4627017413427 )	1.6122727160517 ( 0.232638392358464 )	1.61221643581307 ( 0.312457209226694 )	0.689045434879419 ( -0.979563706157362 )
ADMINISTRATION SITE IRRITATION	1	997	55	17503171	319.197	44.1281	2308.89	318.878	311.224	313.202	59.8111	8.29095	6.57936	GENERAL DISORDERS AND ADMINISTRATION SITE CONDITIONS	319.19706391903 ( 44.1281014462606 - 2308.88622612979 )	318.878229185644 ( 311.223765047928 )	313.2018322359 ( 59.8110810744664 )	8.29094884221822 ( 6.57935529523698 )
ARTHRITIS	1	997	24113	17479113	0.727065	0.102308	5.16695	0.727338	0.102351	0.727349	0.14097	-0.45928	-2.12776	MUSCULOSKELETAL AND CONNECTIVE TISSUE DISORDERS	0.727064576136239 ( 0.102308414153466 - 5.16695427493594 )	0.727338058524879 ( 0.10235131414431 )	0.727349365729884 ( 0.140970496368933 )	-0.459279598504074 ( -2.12776285361416 )
HYPOCALCAEMIA	1	997	4747	17498479	3.69731	0.520178	26.2796	3.69461	1.96539	3.69404	0.715857	1.8852	0.216294	METABOLISM AND NUTRITION DISORDERS	3.69731038491501 ( 0.52017839547892 - 26.279645985325 )	3.69460766909847 ( 1.96539159686051 )	3.69404014431559 ( 0.715857464348895 )	1.88519954463392 ( 0.216294375110289 )
LEUKOPENIA	1	997	12747	17490479	1.37625	0.193652	9.78083	1.37588	0.102753	1.37585	0.26665	0.46032	-1.20826	BLOOD AND LYMPHATIC SYSTEM DISORDERS	1.37625388914842 ( 0.193651647712692 - 9.780834760602 )	1.37587688124346 ( 0.102752877085108 )	1.37584739607863 ( 0.266650418051903 )	0.460320460497974 ( -1.20825505830232 )
PANNICULITIS	1	997	922	17502304	19.0401	2.67648	135.449	19.022	17.057	19.0025	3.6798	4.24812	2.57704	SKIN AND SUBCUTANEOUS TISSUE DISORDERS	19.040096428113 ( 2.67647933246375 - 135.448560201707 )	19.022020179187 ( 17.0569912333934 )	19.0024946968694 ( 3.67980321926722 )	4.24811692663005 ( 2.57703891456951 )
CAPILLARY LEAK SYNDROME	1	997	565	17502661	31.0714	4.3648	221.186	31.0412	29.023	30.9882	5.99744	4.95365	3.28087	VASCULAR DISORDERS	31.0713751875094 ( 4.36479553623592 - 221.185700000861 )	31.041243549045 ( 29.023030679577 )	30.9881671470149 ( 5.9974426846312 )	4.95364552144394 ( 3.28087092285547 )
CYSTITIS	1	997	8611	17494615	2.03777	0.286723	14.4827	2.03673	0.527913	2.03661	0.3947	1.02617	-0.642498	INFECTIONS AND INFESTATIONS	2.03777224135535 ( 0.286722814378102 - 14.4826832725019 )	2.03673238941011 ( 0.527913363180748 )	2.03661200710757 ( 0.394699786090516 )	1.02617116010859 ( -0.642498342136387 )
DIVERTICULITIS	1	997	7619	17495607	2.30322	0.324068	16.3695	2.30192	0.736561	2.30175	0.446078	1.20273	-0.465979	INFECTIONS AND INFESTATIONS	2.30322243801887 ( 0.324067933706821 - 16.3695109797343 )	2.30191660391264 ( 0.736561217517062 )	2.30174574871528 ( 0.446077747627287 )	1.20272848189514 ( -0.46597872604698 )
IMPAIRED DRIVING ABILITY	1	997	2025	17501201	8.66857	1.21925	61.6314	8.66089	6.77379	8.65711	1.67725	3.11389	1.44427	SOCIAL CIRCUMSTANCES	8.66857411741397 ( 1.21925243008755 - 61.6313532577527 )	8.66089017541255 ( 6.77379107542722 )	8.65710888707326 ( 1.67724711359969 )	3.11388530547469 ( 1.44427495485182 )
NEURALGIA	1	997	7363	17495863	2.38334	0.335339	16.939	2.38195	0.802003	2.38176	0.461583	1.25203	-0.416689	NERVOUS SYSTEM DISORDERS	2.38333675479787 ( 0.335338677053789 - 16.9389768477536 )	2.38195064582513 ( 0.802003149590832 )	2.38176298278251 ( 0.461583341223491 )	1.25202985292592 ( -0.416688734031218 )
DISABILITY	1	997	9188	17494038	1.90974	0.26871	13.5726	1.90883	0.432889	1.90873	0.369918	0.932612	-0.73604	SOCIAL CIRCUMSTANCES	1.90973857576211 ( 0.268709878057806 - 13.5726362354618 )	1.90882701406295 ( 0.432889113607842 )	1.9087281102634 ( 0.369917822846159 )	0.932611611955713 ( -0.736039702385065 )
PSEUDOMONAL SEPSIS	1	997	408	17502818	43.0281	6.04041	306.506	42.986	40.91	42.8834	8.29501	5.42235	3.74789	INFECTIONS AND INFESTATIONS	43.0281481700002 ( 6.04041345509172 - 306.505763008466 )	42.9860357970844 ( 40.9099878248 )	42.8833804528372 ( 8.29501284524732 )	5.42234673133408 ( 3.74789233585944 )
HAEMOTHORAX	1	997	641	17502585	27.3873	3.84806	194.92	27.3608	25.3588	27.3198	5.28837	4.77187	3.09962	RESPIRATORY, THORACIC AND MEDIASTINAL DISORDERS	27.3872866649872 ( 3.84805819794421 - 194.919991405249 )	27.3608464979882 ( 25.3587653493179 )	27.3197859894243 ( 5.28837375992196 )	4.77187427715352 ( 3.09961851346769 )
SHOCK HAEMORRHAGIC	1	997	2144	17501082	8.18738	1.1516	58.2086	8.18018	6.30026	8.17683	1.58423	3.03154	1.362	VASCULAR DISORDERS	8.18738023772811 ( 1.15160245050459 - 58.2086249710298 )	8.18017845392277 ( 6.3002590276002 )	8.17683105138015 ( 1.58423262040941 )	3.03154183188892 ( 1.36199969044857 )
C-REACTIVE PROTEIN INCREASED	1	997	12218	17491008	1.43588	0.202042	10.2047	1.43545	0.132176	1.43541	0.278194	0.521465	-1.14712	INVESTIGATIONS	1.43588467152973 ( 0.202041577997764 - 10.2046559444159 )	1.43544791334182 ( 0.132176033443909 )	1.43541227639008 ( 0.278193802008344 )	0.521465164551256 ( -1.1471188273175 )
ATAXIA	1	997	2656	17500570	6.6089	0.929661	46.9822	6.60328	4.75365	6.60117	1.27905	2.72272	1.0534	NERVOUS SYSTEM DISORDERS	6.60889672028133 ( 0.929661455412033 - 46.9821735698261 )	6.60327658328706 ( 4.75364861197225 )	6.6011677099023 ( 1.2790475505514 )	2.72272125178532 ( 1.05340293316975 )
PYELONEPHRITIS	1	997	2311	17500915	7.59566	1.06841	54	7.58905	5.7191	7.5862	1.46984	2.92338	1.25392	INFECTIONS AND INFESTATIONS	7.59566236572114 ( 1.06840916878603 - 53.9999921936152 )	7.58905348559516 ( 5.71910321237059 )	7.58620354896644 ( 1.46984118623835 )	2.92337808177515 ( 1.25391983050399 )
PNEUMOTHORAX	1	997	4395	17498831	3.99351	0.561842	28.3854	3.99051	2.24116	3.98983	0.773167	1.99633	0.327381	RESPIRATORY, THORACIC AND MEDIASTINAL DISORDERS	3.99351204923074 ( 0.561842027681534 - 28.3854494708447 )	3.99051253815937 ( 2.24115995188976 )	3.98983225778217 ( 0.773167480934343 )	1.9963280933266 ( 0.327380875280437 )
HERPES ZOSTER	1	997	17275	17485951	1.01526	0.142859	7.21514	1.01524	0.000229038	1.01524	0.196765	0.0218222	-1.6467	INFECTIONS AND INFESTATIONS	1.01525711722722 ( 0.142858941196576 - 7.21513827169004 )	1.01524182953461 ( 0.000229038452978908 )	1.01524094728007 ( 0.196765270632416 )	0.021822163068805 ( -1.64670205506492 )
FAILURE TO THRIVE	1	997	879	17502347	19.9716	2.80727	142.082	19.9526	17.9831	19.931	3.85944	4.31694	2.64573	METABOLISM AND NUTRITION DISORDERS	19.971572282262 ( 2.80727170992617 - 142.082327839975 )	19.9525626907968 ( 17.9831280495581 )	19.9310256877391 ( 3.85944404510252 )	4.31694405075117 ( 2.64573445950555 )
MYELITIS	1	997	425	17502801	41.307	5.79935	294.217	41.2666	39.1995	41.1721	7.96463	5.36359	3.68938	INFECTIONS AND INFESTATIONS	41.3069821228391 ( 5.7993475040021 - 294.21702543589 )	41.266594365201 ( 39.199549051333 )	41.1720718432169 ( 7.96463038671611 )	5.36359414404999 ( 3.68938116929435 )
NEOPLASM MALIGNANT	1	997	25821	17477405	0.678905	0.0955319	4.82469	0.679226	0.151708	0.679239	0.131646	-0.558009	-2.22649	NEOPLASMS BENIGN, MALIGNANT AND UNSPECIFIED (INCL CYSTS AND POLYPS)	0.678904573213852 ( 0.0955318676737489 - 4.82468762261345 )	0.679226312118447 ( 0.151707584079181 )	0.679238734614299 ( 0.131646278063787 )	-0.558009361787717 ( -2.22648577066048 )
ACIDOSIS	1	997	1752	17501474	10.0195	1.40915	71.2413	10.0104	8.10653	10.0053	1.93833	3.32269	1.65289	METABOLISM AND NUTRITION DISORDERS	10.0194842518423 ( 1.40915447763638 - 71.2413481035118 )	10.0104466924717 ( 8.10652763095819 )	10.005306677245 ( 1.93832767197064 )	3.32269348351629 ( 1.65289169680958 )
ALKALOSIS	1	997	86	17503140	204.137	28.4018	1467.23	203.934	199.619	201.601	38.7049	7.65536	5.95886	METABOLISM AND NUTRITION DISORDERS	204.137295607753 ( 28.4018213234438 - 1467.23109703003 )	203.933751223377 ( 199.618512963338 )	201.601179370235 ( 38.7049109270555 )	7.6553602684271 ( 5.95886412291832 )
LYMPHOCYTE COUNT DECREASED	1	997	6344	17496882	2.76632	0.389217	19.6614	2.76455	1.1265	2.76427	0.535704	1.4669	-0.201874	INVESTIGATIONS	2.76631945015374 ( 0.389216539535075 - 19.6613517746187 )	2.76454959098525 ( 1.12650300093214 )	2.76427149018289 ( 0.535703539163701 )	1.46689931554736 ( -0.20187366351136 )
CLOSTRIDIUM DIFFICILE COLITIS	1	997	2578	17500648	6.80889	0.957783	48.4044	6.80307	4.94887	6.80082	1.31772	2.76571	1.09636	INFECTIONS AND INFESTATIONS	6.80888592853814 ( 0.957782887711545 - 48.4044225290097 )	6.80306540155563 ( 4.94886773632395 )	6.80081527925957 ( 1.31771912326505 )	2.76570770648661 ( 1.09636102397278 )
CHOLECYSTITIS ACUTE	1	997	1086	17502140	16.1646	2.27264	114.975	16.1494	14.1992	16.1355	3.12504	4.01217	2.3415	HEPATOBILIARY DISORDERS	16.1646449477345 ( 2.27263955080002 - 114.974566113812 )	16.1494499127168 ( 14.1991793466856 )	16.1355129762745 ( 3.12503598115455 )	4.01216753924852 ( 2.34149595163053 )
INFECTION	1	997	42308	17460918	0.413951	0.0582499	2.94173	0.414539	0.828843	0.414553	0.0803473	-1.27037	-2.93881	INFECTIONS AND INFESTATIONS	0.413951460128708 ( 0.0582499253309082 - 2.9417344377567 )	0.414538683114551 ( 0.828842619525137 )	0.41455252086342 ( 0.0803472603740971 )	-1.27037320236022 ( -2.93881194085949 )
ACUTE RESPIRATORY FAILURE	1	997	5699	17497527	3.07952	0.433276	21.8878	3.07744	1.40259	3.07707	0.596314	1.62156	-0.0472599	RESPIRATORY, THORACIC AND MEDIASTINAL DISORDERS	3.07951878094364 ( 0.433275593030856 - 21.8877686043793 )	3.07743509479039 ( 1.402591724062 )	3.07707063249306 ( 0.596313905475101 )	1.62155756033636 ( -0.0472598943863767 )
DELIRIUM	1	997	8635	17494591	2.03211	0.285926	14.4424	2.03107	0.52362	2.03095	0.393603	1.02216	-0.646512	PSYCHIATRIC DISORDERS	2.03210569752105 ( 0.285925599083822 - 14.4424059235316 )	2.03107152347544 ( 0.523620203749906 )	2.03095213121936 ( 0.393602994091236 )	1.02215623625332 ( -0.646512461047472 )
LIMB INJURY	1	997	8927	17494299	1.9656	0.276569	13.9697	1.96464	0.473825	1.96453	0.380731	0.974182	-0.694477	INJURY, POISONING AND PROCEDURAL COMPLICATIONS	1.96560320594358 ( 0.276569452124731 - 13.9697133343318 )	1.96463566766108 ( 0.473824517030174 )	1.96452762155135 ( 0.380730959849482 )	0.974182452446639 ( -0.694476797898679 )
SKIN ULCER	1	997	6979	17496247	2.51453	0.353795	17.8715	2.51301	0.911173	2.51279	0.486974	1.32929	-0.339445	SKIN AND SUBCUTANEOUS TISSUE DISORDERS	2.51452839676789 ( 0.353794927493663 - 17.8715198178339 )	2.51301083324408 ( 0.911172710765386 )	2.51279406951439 ( 0.486974055599289 )	1.32929244317881 ( -0.33944477679728 )
PIGMENTATION DISORDER	1	997	1806	17501420	9.71987	1.36704	69.1098	9.71113	7.81059	9.70631	1.88043	3.27892	1.60916	SKIN AND SUBCUTANEOUS TISSUE DISORDERS	9.71986835367676 ( 1.36703891847791 - 69.1098399144322 )	9.711131010637 ( 7.81058757947496 )	9.70631024084694 ( 1.88042939883518 )	3.27892297341123 ( 1.60916363793919 )
NOCTURIA	1	997	3258	17499968	5.38755	0.757908	38.2971	5.38315	3.56848	5.38181	1.04284	2.42809	0.758945	RENAL AND URINARY DISORDERS	5.38754630989346 ( 0.757907955452743 - 38.2970716066807 )	5.38314997090559 ( 3.56848411046719 )	5.38180503381725 ( 1.04284230947633 )	2.42809012753726 ( 0.758945068925261 )
INFUSION SITE DISCOMFORT	1	997	416	17502810	42.2007	5.92452	300.597	42.1594	40.0877	42.0607	8.13619	5.3944	3.72006	GENERAL DISORDERS AND ADMINISTRATION SITE CONDITIONS	42.2006644934804 ( 5.92452213847463 - 300.5974223855 )	42.1593812625251 ( 40.0876934256924 )	42.0606777103367 ( 8.13618982846441 )	5.39440019083116 ( 3.72006184690305 )
PRODUCT CONTAINER ISSUE	1	997	2125	17501101	8.26059	1.1619	58.7294	8.25332	6.37226	8.24991	1.59839	3.04438	1.37483	PRODUCT ISSUES	8.26059401734616 ( 1.16189564755883 - 58.7293821633499 )	8.2533188730402 ( 6.37225785784251 )	8.24990715202748 ( 1.5983853992007 )	3.04437788274472 ( 1.37482536259017 )
LOCALISED INFECTION	1	997	7341	17495885	2.39048	0.336344	16.9898	2.38909	0.807887	2.3889	0.462966	1.25635	-0.412373	INFECTIONS AND INFESTATIONS	2.39048230374272 ( 0.336343931287873 - 16.989768843536 )	2.3890890349013 ( 0.80788747381338 )	2.38889983726647 ( 0.462966302227261 )	1.25634636517628 ( -0.412373236679965 )
HEMIPARESIS	1	997	3582	17499644	4.90014	0.689359	34.8314	4.89623	3.10024	4.89514	0.948563	2.29135	0.622276	NERVOUS SYSTEM DISORDERS	4.90013983883532 ( 0.689359447707767 - 34.8314228810279 )	4.89623188308499 ( 3.10023984668972 )	4.89514446140397 ( 0.948562771312545 )	2.29135143606509 ( 0.622275539655531 )
SOFT TISSUE NECROSIS	1	997	139	17503087	126.3	17.6484	903.865	126.175	123.297	125.281	24.1395	6.96902	5.28304	MUSCULOSKELETAL AND CONNECTIVE TISSUE DISORDERS	126.300390379772 ( 17.6484180692802 - 903.865068668646 )	126.174838886406 ( 123.296730786953 )	125.28073289436 ( 24.1394880145783 )	6.96902074733086 ( 5.2830381200631 )
HEPATIC CYTOLYSIS	1	997	5082	17498144	3.45352	0.485886	24.5465	3.45106	1.74099	3.45058	0.668686	1.78684	0.117969	HEPATOBILIARY DISORDERS	3.45352152482635 ( 0.485886098614766 - 24.5465160588903 )	3.45106308642472 ( 1.74099195109585 )	3.45058087845965 ( 0.668685799799833 )	1.78683924882738 ( 0.117968690513945 )
SYNCOPE	1	997	23224	17480002	0.754935	0.10623	5.36502	0.75518	0.0794696	0.755191	0.146366	-0.405087	-2.07357	NERVOUS SYSTEM DISORDERS	0.754934541827342 ( 0.1062299528846 - 5.36502320643202 )	0.755180098398657 ( 0.0794695614381087 )	0.755190639621547 ( 0.146366334839386 )	-0.405087211881551 ( -2.07357442875076 )
METASTASIS	1	997	1983	17501243	8.8522	1.24507	62.9375	8.84433	6.95468	8.84037	1.71274	3.14411	1.47447	NEOPLASMS BENIGN, MALIGNANT AND UNSPECIFIED (INCL CYSTS AND POLYPS)	8.852196023269 ( 1.24506646889324 - 62.9375028499772 )	8.84432809138196 ( 6.95467642533622 )	8.84037429698106 ( 1.71273867437446 )	3.14410745388895 ( 1.47447107761027 )
HEPATIC FAILURE	1	997	6215	17497011	2.82376	0.397297	20.0697	2.82193	1.17653	2.82164	0.546819	1.49653	-0.172248	HEPATOBILIARY DISORDERS	2.82375864520351 ( 0.397296865481213 - 20.069659690629 )	2.82193123173136 ( 1.17652704244248 )	2.82163812825135 ( 0.546819472672203 )	1.49653297586812 ( -0.172248160179351 )
SPINAL PAIN	1	997	4133	17499093	4.24673	0.597459	30.1857	4.24348	2.47912	4.2427	0.822159	2.08498	0.415998	MUSCULOSKELETAL AND CONNECTIVE TISSUE DISORDERS	4.24673318285367 ( 0.597458940296084 - 30.1857441741736 )	4.24347994319149 ( 2.47912139131011 )	4.24269535684819 ( 0.82215870141454 )	2.08498109085038 ( 0.41599792906267 )
METASTASES TO LIVER	1	997	4994	17498232	3.51439	0.494449	24.9793	3.51187	1.79678	3.51137	0.680465	1.81203	0.143156	NEOPLASMS BENIGN, MALIGNANT AND UNSPECIFIED (INCL CYSTS AND POLYPS)	3.51439420383698 ( 0.494448775684967 - 24.9792642379446 )	3.511874770767 ( 1.79677600835974 )	3.51137189293502 ( 0.680464516962693 )	1.81203480159605 ( 0.14315560079245 )
CHRONIC KIDNEY DISEASE	1	997	34527	17468699	0.507466	0.0714086	3.60631	0.507959	0.47755	0.507973	0.0984534	-0.977175	-2.64563	RENAL AND URINARY DISORDERS	0.507465542571469 ( 0.0714085553131376 - 3.60630845657196 )	0.507959064071898 ( 0.477549829072238 )	0.507973314562396 ( 0.0984533537644038 )	-0.97717538521219 ( -2.64562742051548 )
