# Supplementary material for: Post-marketing safety evaluation of lurbinectedin: a pharmacovigilance analysis based on the FAERS database
Source: Front Pharmacol. 2024 Mar 14;15:1368763. doi: 10.3389/fphar.2024.1368763 (PMC10972959; doi:10.3389/fphar.2024.1368763)
Supplement: Supplementary file 2 [file DataSheet1.ZIP › reac.csv]

PT	pt_name_en	pt_name_cn	hlt_name_en	hlt_name_cn	hlt_code	hlgt_name_en	hlgt_name_cn	hlgt_code	soc_name_en	soc_name_cn	soc_code	llt_currency	primary_soc_fg	Version	primaryid	FILE
BLISTER	BLISTER	水疱	BULLOUS CONDITIONS	各种大疱性皮肤病	10006555	EPIDERMAL AND DERMAL CONDITIONS	表皮及真皮状况	10014982	SKIN AND SUBCUTANEOUS TISSUE DISORDERS	皮肤及皮下组织类疾病	10040785	Y	Y	26	180876351	REAC20Q3.txt
HYPOKINESIA	HYPOKINESIA	运动机能减退	DYSKINESIAS AND MOVEMENT DISORDERS NEC	运动障碍和运动失调（不另分类）	10013929	MOVEMENT DISORDERS (INCL PARKINSONISM)	运动障碍类（包括帕金森病）	10028037	NERVOUS SYSTEM DISORDERS	各类神经系统疾病	10029205	Y	Y	26	180876351	REAC20Q3.txt
INFUSION SITE EXTRAVASATION	INFUSION SITE EXTRAVASATION	输液部位渗出	INFUSION SITE REACTIONS	输液部位各种反应	10068753	ADMINISTRATION SITE REACTIONS	给药部位各种反应	10001316	GENERAL DISORDERS AND ADMINISTRATION SITE CONDITIONS	全身性疾病及给药部位各种反应	10018065	Y	Y	26	180876351	REAC20Q3.txt
RASH	RASH	皮疹	RASHES, ERUPTIONS AND EXANTHEMS NEC	出疹、发疹和皮疹（不另分类）	10052566	EPIDERMAL AND DERMAL CONDITIONS	表皮及真皮状况	10014982	SKIN AND SUBCUTANEOUS TISSUE DISORDERS	皮肤及皮下组织类疾病	10040785	Y	Y	26	180876351	REAC20Q3.txt
SWELLING	SWELLING	肿胀	GENERAL SIGNS AND SYMPTOMS NEC	一般症状和体征（不另分类）	10018072	GENERAL SYSTEM DISORDERS NEC	全身系统疾病（不另分类）	10018073	GENERAL DISORDERS AND ADMINISTRATION SITE CONDITIONS	全身性疾病及给药部位各种反应	10018065	Y	Y	26	180876351	REAC20Q3.txt
NAUSEA	NAUSEA	恶心	NAUSEA AND VOMITING SYMPTOMS	恶心和呕吐症状	10028817	GASTROINTESTINAL SIGNS AND SYMPTOMS	胃肠道系统症状和体征	10018012	GASTROINTESTINAL DISORDERS	胃肠系统疾病	10017947	Y	Y	26	180894382	REAC22Q1.txt
ACUTE KIDNEY INJURY	ACUTE KIDNEY INJURY	急性肾损伤	RENAL FAILURE AND IMPAIRMENT	肾衰和肾损害	10038443	RENAL DISORDERS (EXCL NEPHROPATHIES)	肾脏各种异常（不包括肾病）	10038430	RENAL AND URINARY DISORDERS	肾脏及泌尿系统疾病	10038359	Y	Y	26	180894382	REAC22Q1.txt
THROMBOCYTOPENIA	THROMBOCYTOPENIA	血小板减少症	THROMBOCYTOPENIAS	各种血小板减少症	10043555	PLATELET DISORDERS	血小板类疾病	10035534	BLOOD AND LYMPHATIC SYSTEM DISORDERS	血液及淋巴系统疾病	10005329	Y	Y	26	180894382	REAC22Q1.txt
NEUTROPENIA	NEUTROPENIA	中性粒细胞减少症	NEUTROPENIAS	各种嗜中性白细胞减少症	10029355	WHITE BLOOD CELL DISORDERS	白血球类疾病	10047954	BLOOD AND LYMPHATIC SYSTEM DISORDERS	血液及淋巴系统疾病	10005329	Y	Y	26	180894382	REAC22Q1.txt
ACUTE KIDNEY INJURY	ACUTE KIDNEY INJURY	急性肾损伤	RENAL FAILURE AND IMPAIRMENT	肾衰和肾损害	10038443	RENAL DISORDERS (EXCL NEPHROPATHIES)	肾脏各种异常（不包括肾病）	10038430	RENAL AND URINARY DISORDERS	肾脏及泌尿系统疾病	10038359	Y	Y	26	181007883	REAC21Q1.txt
CONFUSIONAL STATE	CONFUSIONAL STATE	意识模糊状态	CONFUSION AND DISORIENTATION	精神错乱和定向障碍	10010301	DELIRIA (INCL CONFUSION)	谵妄类（包括意识模糊）	10012221	PSYCHIATRIC DISORDERS	精神病类	10037175	Y	Y	26	181081912	REAC20Q4.txt
DISORIENTATION	DISORIENTATION	定向力障碍	CONFUSION AND DISORIENTATION	精神错乱和定向障碍	10010301	DELIRIA (INCL CONFUSION)	谵妄类（包括意识模糊）	10012221	PSYCHIATRIC DISORDERS	精神病类	10037175	Y	Y	26	181081912	REAC20Q4.txt
PERSECUTORY DELUSION	PERSECUTORY DELUSION	被害妄想	DELUSIONAL SYMPTOMS	妄想综合征	10012259	DISTURBANCES IN THINKING AND PERCEPTION	思维及感知紊乱	10013511	PSYCHIATRIC DISORDERS	精神病类	10037175	Y	Y	26	181081912	REAC20Q4.txt
EXTRAVASATION	EXTRAVASATION	外渗	GENERAL SIGNS AND SYMPTOMS NEC	一般症状和体征（不另分类）	10018072	GENERAL SYSTEM DISORDERS NEC	全身系统疾病（不另分类）	10018073	GENERAL DISORDERS AND ADMINISTRATION SITE CONDITIONS	全身性疾病及给药部位各种反应	10018065	Y	Y	26	181514143	REAC21Q1.txt
DEATH	DEATH	死亡	DEATH AND SUDDEN DEATH	死亡和猝死	10011907	FATAL OUTCOMES	致命后果	10053172	GENERAL DISORDERS AND ADMINISTRATION SITE CONDITIONS	全身性疾病及给药部位各种反应	10018065	Y	Y	26	182047671	REAC20Q3.txt
NAUSEA	NAUSEA	恶心	NAUSEA AND VOMITING SYMPTOMS	恶心和呕吐症状	10028817	GASTROINTESTINAL SIGNS AND SYMPTOMS	胃肠道系统症状和体征	10018012	GASTROINTESTINAL DISORDERS	胃肠系统疾病	10017947	Y	Y	26	182047671	REAC20Q3.txt
VOMITING	VOMITING	呕吐	NAUSEA AND VOMITING SYMPTOMS	恶心和呕吐症状	10028817	GASTROINTESTINAL SIGNS AND SYMPTOMS	胃肠道系统症状和体征	10018012	GASTROINTESTINAL DISORDERS	胃肠系统疾病	10017947	Y	Y	26	182047671	REAC20Q3.txt
PNEUMONITIS	PNEUMONITIS	肺部炎症	LOWER RESPIRATORY TRACT INFLAMMATORY AND IMMUNOLOGIC CONDITIONS	下呼吸道炎症和免疫病症	10024972	LOWER RESPIRATORY TRACT DISORDERS (EXCL OBSTRUCTION AND INFECTION)	下呼吸道疾病（阻塞和感染除外）	10024967	RESPIRATORY, THORACIC AND MEDIASTINAL DISORDERS	呼吸系统、胸及纵隔疾病	10038738	Y	Y	26	182061752	REAC21Q1.txt
EXTRAVASATION	EXTRAVASATION	外渗	GENERAL SIGNS AND SYMPTOMS NEC	一般症状和体征（不另分类）	10018072	GENERAL SYSTEM DISORDERS NEC	全身系统疾病（不另分类）	10018073	GENERAL DISORDERS AND ADMINISTRATION SITE CONDITIONS	全身性疾病及给药部位各种反应	10018065	Y	Y	26	182146063	REAC21Q1.txt
OFF LABEL USE	OFF LABEL USE	超说明书使用	OFF LABEL USES	各种超说明书使用	10076291	OFF LABEL USES AND INTENTIONAL PRODUCT MISUSES/USE ISSUES	超说明书使用及故意导致的产品误用/使用类问题	10079156	INJURY, POISONING AND PROCEDURAL COMPLICATIONS	各类损伤、中毒及操作并发症	10022117	Y	Y	26	182339626	REAC21Q2.txt
TUMOUR LYSIS SYNDROME	TUMOUR LYSIS SYNDROME	肿瘤溶解综合征	ELECTROLYTE IMBALANCE NEC	电解质平衡失调（不另分类）	10014419	ELECTROLYTE AND FLUID BALANCE CONDITIONS	电解质及液体平衡状况	10014412	METABOLISM AND NUTRITION DISORDERS	代谢及营养类疾病	10027433	Y	Y	26	182339626	REAC21Q2.txt
DYSPNOEA	DYSPNOEA	呼吸困难	BREATHING ABNORMALITIES	各种呼吸异常	10006334	RESPIRATORY DISORDERS NEC	呼吸系统疾病（不另分类）	10038716	RESPIRATORY, THORACIC AND MEDIASTINAL DISORDERS	呼吸系统、胸及纵隔疾病	10038738	Y	Y	26	182712742	REAC21Q1.txt
LUNG INFILTRATION	LUNG INFILTRATION	肺浸润	PARENCHYMAL LUNG DISORDERS NEC	实质性肺疾病（不另分类）	10033979	LOWER RESPIRATORY TRACT DISORDERS (EXCL OBSTRUCTION AND INFECTION)	下呼吸道疾病（阻塞和感染除外）	10024967	RESPIRATORY, THORACIC AND MEDIASTINAL DISORDERS	呼吸系统、胸及纵隔疾病	10038738	Y	Y	26	182712742	REAC21Q1.txt
CHOLESTASIS	CHOLESTASIS	胆汁淤积	CHOLESTASIS AND JAUNDICE	胆汁淤积和黄疸类病症	10008636	HEPATIC AND HEPATOBILIARY DISORDERS	肝脏及肝胆类疾病	10019654	HEPATOBILIARY DISORDERS	肝胆系统疾病	10019805	Y	Y	26	182985571	REAC20Q3.txt
HEPATOCELLULAR INJURY	HEPATOCELLULAR INJURY	肝细胞损伤	HEPATOCELLULAR DAMAGE AND HEPATITIS NEC	肝细胞损害和肝炎（不另分类）	10019833	HEPATIC AND HEPATOBILIARY DISORDERS	肝脏及肝胆类疾病	10019654	HEPATOBILIARY DISORDERS	肝胆系统疾病	10019805	Y	Y	26	182985571	REAC20Q3.txt
RENAL FAILURE	RENAL FAILURE	肾衰	RENAL FAILURE AND IMPAIRMENT	肾衰和肾损害	10038443	RENAL DISORDERS (EXCL NEPHROPATHIES)	肾脏各种异常（不包括肾病）	10038430	RENAL AND URINARY DISORDERS	肾脏及泌尿系统疾病	10038359	Y	Y	26	182985571	REAC20Q3.txt
OFF LABEL USE	OFF LABEL USE	超说明书使用	OFF LABEL USES	各种超说明书使用	10076291	OFF LABEL USES AND INTENTIONAL PRODUCT MISUSES/USE ISSUES	超说明书使用及故意导致的产品误用/使用类问题	10079156	INJURY, POISONING AND PROCEDURAL COMPLICATIONS	各类损伤、中毒及操作并发症	10022117	Y	Y	26	183324364	REAC20Q4.txt
TUMOUR LYSIS SYNDROME	TUMOUR LYSIS SYNDROME	肿瘤溶解综合征	ELECTROLYTE IMBALANCE NEC	电解质平衡失调（不另分类）	10014419	ELECTROLYTE AND FLUID BALANCE CONDITIONS	电解质及液体平衡状况	10014412	METABOLISM AND NUTRITION DISORDERS	代谢及营养类疾病	10027433	Y	Y	26	183324364	REAC20Q4.txt
PNEUMONIA	PNEUMONIA	感染性肺炎	LOWER RESPIRATORY TRACT AND LUNG INFECTIONS	下呼吸道和肺部感染	10025101	INFECTIONS - PATHOGEN UNSPECIFIED	感染 - 未指明病原	10021879	INFECTIONS AND INFESTATIONS	感染及侵染类疾病	10021881	Y	Y	26	183395341	REAC20Q3.txt
RESPIRATORY FAILURE	RESPIRATORY FAILURE	呼吸衰竭	RESPIRATORY FAILURES (EXCL NEONATAL)	各种呼吸衰竭（不包括新生儿）	10052549	RESPIRATORY DISORDERS NEC	呼吸系统疾病（不另分类）	10038716	RESPIRATORY, THORACIC AND MEDIASTINAL DISORDERS	呼吸系统、胸及纵隔疾病	10038738	Y	Y	26	183395341	REAC20Q3.txt
RESPIRATORY TRACT INFECTION	RESPIRATORY TRACT INFECTION	呼吸道感染	INFECTIONS NEC	各种感染（不另分类）	10021902	INFECTIONS - PATHOGEN UNSPECIFIED	感染 - 未指明病原	10021879	INFECTIONS AND INFESTATIONS	感染及侵染类疾病	10021881	Y	Y	26	183395341	REAC20Q3.txt
PANCYTOPENIA	PANCYTOPENIA	全血细胞减少症	MARROW DEPRESSION AND HYPOPLASTIC ANAEMIAS	骨髓抑制和增生不良性贫血	10026847	ANAEMIAS NONHAEMOLYTIC AND MARROW DEPRESSION	非溶血性贫血及骨髓抑制	10002086	BLOOD AND LYMPHATIC SYSTEM DISORDERS	血液及淋巴系统疾病	10005329	Y	Y	26	183516306	REAC22Q4.txt
RESPIRATORY DISTRESS	RESPIRATORY DISTRESS	呼吸窘迫	BREATHING ABNORMALITIES	各种呼吸异常	10006334	RESPIRATORY DISORDERS NEC	呼吸系统疾病（不另分类）	10038716	RESPIRATORY, THORACIC AND MEDIASTINAL DISORDERS	呼吸系统、胸及纵隔疾病	10038738	Y	Y	26	183516306	REAC22Q4.txt
TRANSAMINASES INCREASED	TRANSAMINASES INCREASED	转氨酶升高	HEPATOBILIARY FUNCTION DIAGNOSTIC PROCEDURES	肝胆功能诊断性操作	10087057	HEPATOBILIARY INVESTIGATIONS	肝胆系统检查	10019809	INVESTIGATIONS	各类检查	10022891	Y	Y	26	183516306	REAC22Q4.txt
PNEUMONIA	PNEUMONIA	感染性肺炎	LOWER RESPIRATORY TRACT AND LUNG INFECTIONS	下呼吸道和肺部感染	10025101	INFECTIONS - PATHOGEN UNSPECIFIED	感染 - 未指明病原	10021879	INFECTIONS AND INFESTATIONS	感染及侵染类疾病	10021881	Y	Y	26	183516306	REAC22Q4.txt
TUMOUR LYSIS SYNDROME	TUMOUR LYSIS SYNDROME	肿瘤溶解综合征	ELECTROLYTE IMBALANCE NEC	电解质平衡失调（不另分类）	10014419	ELECTROLYTE AND FLUID BALANCE CONDITIONS	电解质及液体平衡状况	10014412	METABOLISM AND NUTRITION DISORDERS	代谢及营养类疾病	10027433	Y	Y	26	183516306	REAC22Q4.txt
CELLULITIS	CELLULITIS	蜂窝织炎	BACTERIAL INFECTIONS NEC	各种细菌感染（不另分类）	10004047	BACTERIAL INFECTIOUS DISORDERS	细菌感染性疾病	10004018	INFECTIONS AND INFESTATIONS	感染及侵染类疾病	10021881	Y	Y	26	183683734	REAC21Q1.txt
INFUSION SITE EXTRAVASATION	INFUSION SITE EXTRAVASATION	输液部位渗出	INFUSION SITE REACTIONS	输液部位各种反应	10068753	ADMINISTRATION SITE REACTIONS	给药部位各种反应	10001316	GENERAL DISORDERS AND ADMINISTRATION SITE CONDITIONS	全身性疾病及给药部位各种反应	10018065	Y	Y	26	183683734	REAC21Q1.txt
OEDEMA PERIPHERAL	OEDEMA PERIPHERAL	外周水肿	OEDEMA NEC	各种水肿（不另分类）	10030113	GENERAL SYSTEM DISORDERS NEC	全身系统疾病（不另分类）	10018073	GENERAL DISORDERS AND ADMINISTRATION SITE CONDITIONS	全身性疾病及给药部位各种反应	10018065	Y	Y	26	183683734	REAC21Q1.txt
INFUSION SITE EXTRAVASATION	INFUSION SITE EXTRAVASATION	输液部位渗出	INFUSION SITE REACTIONS	输液部位各种反应	10068753	ADMINISTRATION SITE REACTIONS	给药部位各种反应	10001316	GENERAL DISORDERS AND ADMINISTRATION SITE CONDITIONS	全身性疾病及给药部位各种反应	10018065	Y	Y	26	183788832	REAC20Q4.txt
BLISTER	BLISTER	水疱	BULLOUS CONDITIONS	各种大疱性皮肤病	10006555	EPIDERMAL AND DERMAL CONDITIONS	表皮及真皮状况	10014982	SKIN AND SUBCUTANEOUS TISSUE DISORDERS	皮肤及皮下组织类疾病	10040785	Y	Y	26	183950161	REAC20Q4.txt
HYPOKINESIA	HYPOKINESIA	运动机能减退	DYSKINESIAS AND MOVEMENT DISORDERS NEC	运动障碍和运动失调（不另分类）	10013929	MOVEMENT DISORDERS (INCL PARKINSONISM)	运动障碍类（包括帕金森病）	10028037	NERVOUS SYSTEM DISORDERS	各类神经系统疾病	10029205	Y	Y	26	183950161	REAC20Q4.txt
INFUSION SITE EXTRAVASATION	INFUSION SITE EXTRAVASATION	输液部位渗出	INFUSION SITE REACTIONS	输液部位各种反应	10068753	ADMINISTRATION SITE REACTIONS	给药部位各种反应	10001316	GENERAL DISORDERS AND ADMINISTRATION SITE CONDITIONS	全身性疾病及给药部位各种反应	10018065	Y	Y	26	183950161	REAC20Q4.txt
RASH	RASH	皮疹	RASHES, ERUPTIONS AND EXANTHEMS NEC	出疹、发疹和皮疹（不另分类）	10052566	EPIDERMAL AND DERMAL CONDITIONS	表皮及真皮状况	10014982	SKIN AND SUBCUTANEOUS TISSUE DISORDERS	皮肤及皮下组织类疾病	10040785	Y	Y	26	183950161	REAC20Q4.txt
SWELLING	SWELLING	肿胀	GENERAL SIGNS AND SYMPTOMS NEC	一般症状和体征（不另分类）	10018072	GENERAL SYSTEM DISORDERS NEC	全身系统疾病（不另分类）	10018073	GENERAL DISORDERS AND ADMINISTRATION SITE CONDITIONS	全身性疾病及给药部位各种反应	10018065	Y	Y	26	183950161	REAC20Q4.txt
JOINT SWELLING	JOINT SWELLING	关节肿胀	JOINT RELATED SIGNS AND SYMPTOMS	关节相关症状和体征	10023226	JOINT DISORDERS	关节类疾病	10023213	MUSCULOSKELETAL AND CONNECTIVE TISSUE DISORDERS	各种肌肉骨骼及结缔组织疾病	10028395	Y	Y	26	184028172	REAC20Q4.txt
PERIPHERAL SWELLING	PERIPHERAL SWELLING	外周肿胀	GENERAL SIGNS AND SYMPTOMS NEC	一般症状和体征（不另分类）	10018072	GENERAL SYSTEM DISORDERS NEC	全身系统疾病（不另分类）	10018073	GENERAL DISORDERS AND ADMINISTRATION SITE CONDITIONS	全身性疾病及给药部位各种反应	10018065	Y	Y	26	184028172	REAC20Q4.txt
HYPOACUSIS	HYPOACUSIS	听觉减退	HEARING LOSSES	各种听力丧失	10011879	HEARING DISORDERS	听力障碍类疾病	10019243	EAR AND LABYRINTH DISORDERS	耳及迷路类疾病	10013993	Y	Y	26	184166484	REAC21Q1.txt
DEHYDRATION	DEHYDRATION	脱水	TOTAL FLUID VOLUME DECREASED	总液体体积减少	10044084	ELECTROLYTE AND FLUID BALANCE CONDITIONS	电解质及液体平衡状况	10014412	METABOLISM AND NUTRITION DISORDERS	代谢及营养类疾病	10027433	Y	Y	26	184221654	REAC21Q1.txt
NAUSEA	NAUSEA	恶心	NAUSEA AND VOMITING SYMPTOMS	恶心和呕吐症状	10028817	GASTROINTESTINAL SIGNS AND SYMPTOMS	胃肠道系统症状和体征	10018012	GASTROINTESTINAL DISORDERS	胃肠系统疾病	10017947	Y	Y	26	184221654	REAC21Q1.txt
NEUTROPHIL COUNT DECREASED	NEUTROPHIL COUNT DECREASED	中性粒细胞计数降低	WHITE BLOOD CELL ANALYSES	各种白细胞分析	10047938	HAEMATOLOGY INVESTIGATIONS (INCL BLOOD GROUPS)	血液类检查（包括血型）	10018851	INVESTIGATIONS	各类检查	10022891	Y	Y	26	184221654	REAC21Q1.txt
WHITE BLOOD CELL COUNT DECREASED	WHITE BLOOD CELL COUNT DECREASED	白细胞计数降低	WHITE BLOOD CELL ANALYSES	各种白细胞分析	10047938	HAEMATOLOGY INVESTIGATIONS (INCL BLOOD GROUPS)	血液类检查（包括血型）	10018851	INVESTIGATIONS	各类检查	10022891	Y	Y	26	184221654	REAC21Q1.txt
DEATH	DEATH	死亡	DEATH AND SUDDEN DEATH	死亡和猝死	10011907	FATAL OUTCOMES	致命后果	10053172	GENERAL DISORDERS AND ADMINISTRATION SITE CONDITIONS	全身性疾病及给药部位各种反应	10018065	Y	Y	26	184286993	REAC22Q1.txt
DEATH	DEATH	死亡	DEATH AND SUDDEN DEATH	死亡和猝死	10011907	FATAL OUTCOMES	致命后果	10053172	GENERAL DISORDERS AND ADMINISTRATION SITE CONDITIONS	全身性疾病及给药部位各种反应	10018065	Y	Y	26	184289693	REAC22Q1.txt
NO ADVERSE EVENT	NO ADVERSE EVENT	无不良事件	ADVERSE EFFECT ABSENT	没有不良反应	10001424	GENERAL SYSTEM DISORDERS NEC	全身系统疾病（不另分类）	10018073	GENERAL DISORDERS AND ADMINISTRATION SITE CONDITIONS	全身性疾病及给药部位各种反应	10018065	Y	Y	26	184467572	REAC21Q1.txt
BLOOD CREATININE INCREASED	BLOOD CREATININE INCREASED	血肌酐升高	RENAL FUNCTION ANALYSES	各种肾功能分析	10038454	RENAL AND URINARY TRACT INVESTIGATIONS AND URINALYSES	肾脏、泌尿道检查及尿液分析	10038362	INVESTIGATIONS	各类检查	10022891	Y	Y	26	184552973	REAC20Q4.txt
LABILE HYPERTENSION	LABILE HYPERTENSION	不稳定性高血压	VASCULAR HYPERTENSIVE DISORDERS NEC	高血压类疾病（不另分类）	10020774	VASCULAR HYPERTENSIVE DISORDERS	血管性高血压疾病	10057166	VASCULAR DISORDERS	血管与淋巴管类疾病	10047065	Y	Y	26	184552973	REAC20Q4.txt
LEFT VENTRICULAR FAILURE	LEFT VENTRICULAR FAILURE	左心室衰竭	LEFT VENTRICULAR FAILURES	各种左心室衰竭	10024120	HEART FAILURES	各类心脏衰竭	10019280	CARDIAC DISORDERS	心脏器官疾病	10007541	Y	Y	26	184552973	REAC20Q4.txt
TRANSAMINASES INCREASED	TRANSAMINASES INCREASED	转氨酶升高	HEPATOBILIARY FUNCTION DIAGNOSTIC PROCEDURES	肝胆功能诊断性操作	10087057	HEPATOBILIARY INVESTIGATIONS	肝胆系统检查	10019809	INVESTIGATIONS	各类检查	10022891	Y	Y	26	184552973	REAC20Q4.txt
EAR SWELLING	EAR SWELLING	耳肿	EAR DISORDERS NEC	各种耳部疾病（不另分类）	10027666	AURAL DISORDERS NEC	听觉疾病（不另分类）	10027667	EAR AND LABYRINTH DISORDERS	耳及迷路类疾病	10013993	Y	Y	26	184920543	REAC21Q1.txt
ERYTHEMA	ERYTHEMA	红斑	ERYTHEMAS	各种皮肤红斑	10015151	EPIDERMAL AND DERMAL CONDITIONS	表皮及真皮状况	10014982	SKIN AND SUBCUTANEOUS TISSUE DISORDERS	皮肤及皮下组织类疾病	10040785	Y	Y	26	184920543	REAC21Q1.txt
METASTASES TO CENTRAL NERVOUS SYSTEM	METASTASES TO CENTRAL NERVOUS SYSTEM	中枢神经系统转移	METASTASES TO SPECIFIED SITES	转移到特定的部位	10027467	METASTASES	各类转移瘤	10027476	NEOPLASMS BENIGN, MALIGNANT AND UNSPECIFIED (INCL CYSTS AND POLYPS)	良性、恶性及性质不明的肿瘤（包括囊状和息肉状）	10029104	Y	Y	26	184920543	REAC21Q1.txt
RADIATION SKIN INJURY	RADIATION SKIN INJURY	皮肤放射损伤	RADIATION INJURIES	各种辐射损伤	10037759	INJURIES BY PHYSICAL AGENTS	各种物理因素损伤	10022119	INJURY, POISONING AND PROCEDURAL COMPLICATIONS	各类损伤、中毒及操作并发症	10022117	Y	Y	26	184920543	REAC21Q1.txt
RENAL FAILURE	RENAL FAILURE	肾衰	RENAL FAILURE AND IMPAIRMENT	肾衰和肾损害	10038443	RENAL DISORDERS (EXCL NEPHROPATHIES)	肾脏各种异常（不包括肾病）	10038430	RENAL AND URINARY DISORDERS	肾脏及泌尿系统疾病	10038359	Y	Y	26	184967361	REAC20Q4.txt
RESPIRATORY FAILURE	RESPIRATORY FAILURE	呼吸衰竭	RESPIRATORY FAILURES (EXCL NEONATAL)	各种呼吸衰竭（不包括新生儿）	10052549	RESPIRATORY DISORDERS NEC	呼吸系统疾病（不另分类）	10038716	RESPIRATORY, THORACIC AND MEDIASTINAL DISORDERS	呼吸系统、胸及纵隔疾病	10038738	Y	Y	26	184967361	REAC20Q4.txt
DEATH	DEATH	死亡	DEATH AND SUDDEN DEATH	死亡和猝死	10011907	FATAL OUTCOMES	致命后果	10053172	GENERAL DISORDERS AND ADMINISTRATION SITE CONDITIONS	全身性疾病及给药部位各种反应	10018065	Y	Y	26	185071423	REAC22Q1.txt
METASTASES TO CENTRAL NERVOUS SYSTEM	METASTASES TO CENTRAL NERVOUS SYSTEM	中枢神经系统转移	METASTASES TO SPECIFIED SITES	转移到特定的部位	10027467	METASTASES	各类转移瘤	10027476	NEOPLASMS BENIGN, MALIGNANT AND UNSPECIFIED (INCL CYSTS AND POLYPS)	良性、恶性及性质不明的肿瘤（包括囊状和息肉状）	10029104	Y	Y	26	185301841	REAC20Q4.txt
ASTHENIA	ASTHENIA	乏力	ASTHENIC CONDITIONS	虚弱状态	10003550	GENERAL SYSTEM DISORDERS NEC	全身系统疾病（不另分类）	10018073	GENERAL DISORDERS AND ADMINISTRATION SITE CONDITIONS	全身性疾病及给药部位各种反应	10018065	Y	Y	26	185967003	REAC21Q1.txt
DEATH	DEATH	死亡	DEATH AND SUDDEN DEATH	死亡和猝死	10011907	FATAL OUTCOMES	致命后果	10053172	GENERAL DISORDERS AND ADMINISTRATION SITE CONDITIONS	全身性疾病及给药部位各种反应	10018065	Y	Y	26	186078661	REAC20Q4.txt
DEATH	DEATH	死亡	DEATH AND SUDDEN DEATH	死亡和猝死	10011907	FATAL OUTCOMES	致命后果	10053172	GENERAL DISORDERS AND ADMINISTRATION SITE CONDITIONS	全身性疾病及给药部位各种反应	10018065	Y	Y	26	186378271	REAC20Q4.txt
DRUG INEFFECTIVE	DRUG INEFFECTIVE	药物无效	THERAPEUTIC AND NONTHERAPEUTIC RESPONSES	各种治疗和非治疗反应	10043409	THERAPEUTIC AND NONTHERAPEUTIC EFFECTS (EXCL TOXICITY)	治疗性及非治疗性反应类（不包括毒性）	10062915	GENERAL DISORDERS AND ADMINISTRATION SITE CONDITIONS	全身性疾病及给药部位各种反应	10018065	Y	Y	26	186378271	REAC20Q4.txt
MECHANICAL VENTILATION	MECHANICAL VENTILATION	机械通气	RESPIRATORY TRACT THERAPEUTIC PROCEDURES NEC	呼吸道治疗类操作（不另分类）	10052727	RESPIRATORY TRACT THERAPEUTIC PROCEDURES	呼吸道治疗类操作	10038737	SURGICAL AND MEDICAL PROCEDURES	各种手术及医疗操作	10042613	Y	Y	26	186378271	REAC20Q4.txt
PERFORMANCE STATUS DECREASED	PERFORMANCE STATUS DECREASED	体力状态下降	GENERAL SIGNS AND SYMPTOMS NEC	一般症状和体征（不另分类）	10018072	GENERAL SYSTEM DISORDERS NEC	全身系统疾病（不另分类）	10018073	GENERAL DISORDERS AND ADMINISTRATION SITE CONDITIONS	全身性疾病及给药部位各种反应	10018065	Y	Y	26	186378271	REAC20Q4.txt
SEPSIS	SEPSIS	脓毒症	SEPSIS, BACTERAEMIA, VIRAEMIA AND FUNGAEMIA NEC	脓毒症、菌血症、病毒血症和真菌血症（不另分类）	10040054	INFECTIONS - PATHOGEN UNSPECIFIED	感染 - 未指明病原	10021879	INFECTIONS AND INFESTATIONS	感染及侵染类疾病	10021881	Y	Y	26	186378271	REAC20Q4.txt
DISEASE PROGRESSION	DISEASE PROGRESSION	疾病进展	GENERAL SIGNS AND SYMPTOMS NEC	一般症状和体征（不另分类）	10018072	GENERAL SYSTEM DISORDERS NEC	全身系统疾病（不另分类）	10018073	GENERAL DISORDERS AND ADMINISTRATION SITE CONDITIONS	全身性疾病及给药部位各种反应	10018065	Y	Y	26	186428423	REAC22Q1.txt
COVID-19	COVID-19	COVID-19	CORONAVIRUS INFECTIONS	冠状病毒类感染	10084510	VIRAL INFECTIOUS DISORDERS	病毒感染性疾病	10047438	INFECTIONS AND INFESTATIONS	感染及侵染类疾病	10021881	Y	Y	26	186545392	REAC21Q2.txt
NEUROLOGICAL DECOMPENSATION	NEUROLOGICAL DECOMPENSATION	神经代偿失调	NEUROLOGICAL SIGNS AND SYMPTOMS NEC	神经学症状和体征（不另分类）	10029306	NEUROLOGICAL DISORDERS NEC	神经类疾病（不另分类）	10029305	NERVOUS SYSTEM DISORDERS	各类神经系统疾病	10029205	Y	Y	26	186591271	REAC20Q4.txt
METASTASES TO CENTRAL NERVOUS SYSTEM	METASTASES TO CENTRAL NERVOUS SYSTEM	中枢神经系统转移	METASTASES TO SPECIFIED SITES	转移到特定的部位	10027467	METASTASES	各类转移瘤	10027476	NEOPLASMS BENIGN, MALIGNANT AND UNSPECIFIED (INCL CYSTS AND POLYPS)	良性、恶性及性质不明的肿瘤（包括囊状和息肉状）	10029104	Y	Y	26	186610322	REAC21Q1.txt
FEBRILE NEUTROPENIA	FEBRILE NEUTROPENIA	发热性中性粒细胞减少症	NEUTROPENIAS	各种嗜中性白细胞减少症	10029355	WHITE BLOOD CELL DISORDERS	白血球类疾病	10047954	BLOOD AND LYMPHATIC SYSTEM DISORDERS	血液及淋巴系统疾病	10005329	Y	Y	26	186629114	REAC23Q2.txt
SEPTIC SHOCK	SEPTIC SHOCK	感染性休克	SEPSIS, BACTERAEMIA, VIRAEMIA AND FUNGAEMIA NEC	脓毒症、菌血症、病毒血症和真菌血症（不另分类）	10040054	INFECTIONS - PATHOGEN UNSPECIFIED	感染 - 未指明病原	10021879	INFECTIONS AND INFESTATIONS	感染及侵染类疾病	10021881	Y	Y	26	186629114	REAC23Q2.txt
DEATH	DEATH	死亡	DEATH AND SUDDEN DEATH	死亡和猝死	10011907	FATAL OUTCOMES	致命后果	10053172	GENERAL DISORDERS AND ADMINISTRATION SITE CONDITIONS	全身性疾病及给药部位各种反应	10018065	Y	Y	26	186635082	REAC21Q1.txt
ASTHENIA	ASTHENIA	乏力	ASTHENIC CONDITIONS	虚弱状态	10003550	GENERAL SYSTEM DISORDERS NEC	全身系统疾病（不另分类）	10018073	GENERAL DISORDERS AND ADMINISTRATION SITE CONDITIONS	全身性疾病及给药部位各种反应	10018065	Y	Y	26	186635091	REAC20Q4.txt
DEATH	DEATH	死亡	DEATH AND SUDDEN DEATH	死亡和猝死	10011907	FATAL OUTCOMES	致命后果	10053172	GENERAL DISORDERS AND ADMINISTRATION SITE CONDITIONS	全身性疾病及给药部位各种反应	10018065	Y	Y	26	186635091	REAC20Q4.txt
DISEASE PROGRESSION	DISEASE PROGRESSION	疾病进展	GENERAL SIGNS AND SYMPTOMS NEC	一般症状和体征（不另分类）	10018072	GENERAL SYSTEM DISORDERS NEC	全身系统疾病（不另分类）	10018073	GENERAL DISORDERS AND ADMINISTRATION SITE CONDITIONS	全身性疾病及给药部位各种反应	10018065	Y	Y	26	186635091	REAC20Q4.txt
DYSPNOEA	DYSPNOEA	呼吸困难	BREATHING ABNORMALITIES	各种呼吸异常	10006334	RESPIRATORY DISORDERS NEC	呼吸系统疾病（不另分类）	10038716	RESPIRATORY, THORACIC AND MEDIASTINAL DISORDERS	呼吸系统、胸及纵隔疾病	10038738	Y	Y	26	186635091	REAC20Q4.txt
VEIN DISORDER	VEIN DISORDER	静脉疾病	NON-SITE SPECIFIC VASCULAR DISORDERS NEC	部位不确定的血管疾病（不另分类）	10047067	VASCULAR DISORDERS NEC	血管疾病（不另分类）	10047066	VASCULAR DISORDERS	血管与淋巴管类疾病	10047065	Y	Y	26	186636522	REAC21Q1.txt
VEIN DISORDER	VEIN DISORDER	静脉疾病	NON-SITE SPECIFIC VASCULAR DISORDERS NEC	部位不确定的血管疾病（不另分类）	10047067	VASCULAR DISORDERS NEC	血管疾病（不另分类）	10047066	VASCULAR DISORDERS	血管与淋巴管类疾病	10047065	Y	Y	26	186636992	REAC21Q1.txt
PHLEBITIS	PHLEBITIS	静脉炎	PHLEBITIS NEC	各种静脉炎（不另分类）	10052780	VASCULAR INFECTIONS AND INFLAMMATIONS	血管感染和炎症类疾病	10082207	VASCULAR DISORDERS	血管与淋巴管类疾病	10047065	Y	Y	26	186637022	REAC21Q1.txt
PHLEBITIS	PHLEBITIS	静脉炎	PHLEBITIS NEC	各种静脉炎（不另分类）	10052780	VASCULAR INFECTIONS AND INFLAMMATIONS	血管感染和炎症类疾病	10082207	VASCULAR DISORDERS	血管与淋巴管类疾病	10047065	Y	Y	26	186725912	REAC20Q4.txt
DISEASE PROGRESSION	DISEASE PROGRESSION	疾病进展	GENERAL SIGNS AND SYMPTOMS NEC	一般症状和体征（不另分类）	10018072	GENERAL SYSTEM DISORDERS NEC	全身系统疾病（不另分类）	10018073	GENERAL DISORDERS AND ADMINISTRATION SITE CONDITIONS	全身性疾病及给药部位各种反应	10018065	Y	Y	26	186740521	REAC20Q4.txt
VEIN DISORDER	VEIN DISORDER	静脉疾病	NON-SITE SPECIFIC VASCULAR DISORDERS NEC	部位不确定的血管疾病（不另分类）	10047067	VASCULAR DISORDERS NEC	血管疾病（不另分类）	10047066	VASCULAR DISORDERS	血管与淋巴管类疾病	10047065	Y	Y	26	186741602	REAC21Q1.txt
VASCULAR PAIN	VASCULAR PAIN	血管性疼痛	NON-SITE SPECIFIC VASCULAR DISORDERS NEC	部位不确定的血管疾病（不另分类）	10047067	VASCULAR DISORDERS NEC	血管疾病（不另分类）	10047066	VASCULAR DISORDERS	血管与淋巴管类疾病	10047065	Y	Y	26	186770291	REAC20Q4.txt
ACUTE KIDNEY INJURY	ACUTE KIDNEY INJURY	急性肾损伤	RENAL FAILURE AND IMPAIRMENT	肾衰和肾损害	10038443	RENAL DISORDERS (EXCL NEPHROPATHIES)	肾脏各种异常（不包括肾病）	10038430	RENAL AND URINARY DISORDERS	肾脏及泌尿系统疾病	10038359	Y	Y	26	186775681	REAC20Q4.txt
COUGH	COUGH	咳嗽	COUGHING AND ASSOCIATED SYMPTOMS	咳嗽和相关症状	10011233	RESPIRATORY DISORDERS NEC	呼吸系统疾病（不另分类）	10038716	RESPIRATORY, THORACIC AND MEDIASTINAL DISORDERS	呼吸系统、胸及纵隔疾病	10038738	Y	Y	26	186775681	REAC20Q4.txt
DYSPNOEA EXERTIONAL	DYSPNOEA EXERTIONAL	劳力性呼吸困难	BREATHING ABNORMALITIES	各种呼吸异常	10006334	RESPIRATORY DISORDERS NEC	呼吸系统疾病（不另分类）	10038716	RESPIRATORY, THORACIC AND MEDIASTINAL DISORDERS	呼吸系统、胸及纵隔疾病	10038738	Y	Y	26	186775681	REAC20Q4.txt
GENERAL PHYSICAL HEALTH DETERIORATION	GENERAL PHYSICAL HEALTH DETERIORATION	全身状况恶化	GENERAL SIGNS AND SYMPTOMS NEC	一般症状和体征（不另分类）	10018072	GENERAL SYSTEM DISORDERS NEC	全身系统疾病（不另分类）	10018073	GENERAL DISORDERS AND ADMINISTRATION SITE CONDITIONS	全身性疾病及给药部位各种反应	10018065	Y	Y	26	186775681	REAC20Q4.txt
KETOACIDOSIS	KETOACIDOSIS	酮症酸中毒	METABOLIC ACIDOSES (EXCL DIABETIC ACIDOSES)	各种代谢性酸中毒（糖尿病酸中毒除外）	10027416	ACID-BASE DISORDERS	酸碱平衡紊乱	10000485	METABOLISM AND NUTRITION DISORDERS	代谢及营养类疾病	10027433	Y	Y	26	186775681	REAC20Q4.txt
PNEUMONITIS	PNEUMONITIS	肺部炎症	LOWER RESPIRATORY TRACT INFLAMMATORY AND IMMUNOLOGIC CONDITIONS	下呼吸道炎症和免疫病症	10024972	LOWER RESPIRATORY TRACT DISORDERS (EXCL OBSTRUCTION AND INFECTION)	下呼吸道疾病（阻塞和感染除外）	10024967	RESPIRATORY, THORACIC AND MEDIASTINAL DISORDERS	呼吸系统、胸及纵隔疾病	10038738	Y	Y	26	186775681	REAC20Q4.txt
VASCULAR PAIN	VASCULAR PAIN	血管性疼痛	NON-SITE SPECIFIC VASCULAR DISORDERS NEC	部位不确定的血管疾病（不另分类）	10047067	VASCULAR DISORDERS NEC	血管疾病（不另分类）	10047066	VASCULAR DISORDERS	血管与淋巴管类疾病	10047065	Y	Y	26	186809461	REAC20Q4.txt
PHLEBITIS	PHLEBITIS	静脉炎	PHLEBITIS NEC	各种静脉炎（不另分类）	10052780	VASCULAR INFECTIONS AND INFLAMMATIONS	血管感染和炎症类疾病	10082207	VASCULAR DISORDERS	血管与淋巴管类疾病	10047065	Y	Y	26	186812522	REAC21Q1.txt
ATRIAL FIBRILLATION	ATRIAL FIBRILLATION	房颤	SUPRAVENTRICULAR ARRHYTHMIAS	各种室上性心律失常	10042600	CARDIAC ARRHYTHMIAS	心律失常类疾病	10007521	CARDIAC DISORDERS	心脏器官疾病	10007541	Y	Y	26	186915271	REAC21Q1.txt
VASCULAR PAIN	VASCULAR PAIN	血管性疼痛	NON-SITE SPECIFIC VASCULAR DISORDERS NEC	部位不确定的血管疾病（不另分类）	10047067	VASCULAR DISORDERS NEC	血管疾病（不另分类）	10047066	VASCULAR DISORDERS	血管与淋巴管类疾病	10047065	Y	Y	26	186963062	REAC22Q1.txt
PHLEBITIS	PHLEBITIS	静脉炎	PHLEBITIS NEC	各种静脉炎（不另分类）	10052780	VASCULAR INFECTIONS AND INFLAMMATIONS	血管感染和炎症类疾病	10082207	VASCULAR DISORDERS	血管与淋巴管类疾病	10047065	Y	Y	26	186963062	REAC22Q1.txt
FULL BLOOD COUNT ABNORMAL	FULL BLOOD COUNT ABNORMAL	全血细胞计数异常	BLOOD COUNTS NEC	血液计数（不另分类）	10005460	HAEMATOLOGY INVESTIGATIONS (INCL BLOOD GROUPS)	血液类检查（包括血型）	10018851	INVESTIGATIONS	各类检查	10022891	Y	Y	26	186999761	REAC21Q1.txt
NEUTROPENIA	NEUTROPENIA	中性粒细胞减少症	NEUTROPENIAS	各种嗜中性白细胞减少症	10029355	WHITE BLOOD CELL DISORDERS	白血球类疾病	10047954	BLOOD AND LYMPHATIC SYSTEM DISORDERS	血液及淋巴系统疾病	10005329	Y	Y	26	186999761	REAC21Q1.txt
PAIN IN EXTREMITY	PAIN IN EXTREMITY	肢体疼痛	MUSCULOSKELETAL AND CONNECTIVE TISSUE PAIN AND DISCOMFORT	肌肉骨骼和结缔组织的各种疼痛与不适	10068757	MUSCULOSKELETAL AND CONNECTIVE TISSUE DISORDERS NEC	肌肉骨骼和结缔组织疾病（不另分类）	10028393	MUSCULOSKELETAL AND CONNECTIVE TISSUE DISORDERS	各种肌肉骨骼及结缔组织疾病	10028395	Y	Y	26	186999761	REAC21Q1.txt
PLATELET COUNT DECREASED	PLATELET COUNT DECREASED	血小板计数降低	PLATELET ANALYSES	血小板分析	10035523	HAEMATOLOGY INVESTIGATIONS (INCL BLOOD GROUPS)	血液类检查（包括血型）	10018851	INVESTIGATIONS	各类检查	10022891	Y	Y	26	186999761	REAC21Q1.txt
SEPSIS	SEPSIS	脓毒症	SEPSIS, BACTERAEMIA, VIRAEMIA AND FUNGAEMIA NEC	脓毒症、菌血症、病毒血症和真菌血症（不另分类）	10040054	INFECTIONS - PATHOGEN UNSPECIFIED	感染 - 未指明病原	10021879	INFECTIONS AND INFESTATIONS	感染及侵染类疾病	10021881	Y	Y	26	186999761	REAC21Q1.txt
SEPTIC SHOCK	SEPTIC SHOCK	感染性休克	SEPSIS, BACTERAEMIA, VIRAEMIA AND FUNGAEMIA NEC	脓毒症、菌血症、病毒血症和真菌血症（不另分类）	10040054	INFECTIONS - PATHOGEN UNSPECIFIED	感染 - 未指明病原	10021879	INFECTIONS AND INFESTATIONS	感染及侵染类疾病	10021881	Y	Y	26	186999761	REAC21Q1.txt
HYPOACUSIS	HYPOACUSIS	听觉减退	HEARING LOSSES	各种听力丧失	10011879	HEARING DISORDERS	听力障碍类疾病	10019243	EAR AND LABYRINTH DISORDERS	耳及迷路类疾病	10013993	Y	Y	26	187010291	REAC21Q1.txt
RESPIRATORY FAILURE	RESPIRATORY FAILURE	呼吸衰竭	RESPIRATORY FAILURES (EXCL NEONATAL)	各种呼吸衰竭（不包括新生儿）	10052549	RESPIRATORY DISORDERS NEC	呼吸系统疾病（不另分类）	10038716	RESPIRATORY, THORACIC AND MEDIASTINAL DISORDERS	呼吸系统、胸及纵隔疾病	10038738	Y	Y	26	187146712	REAC21Q1.txt
NEUTROPENIC SEPSIS	NEUTROPENIC SEPSIS	中性粒细胞减少性脓毒症	SEPSIS, BACTERAEMIA, VIRAEMIA AND FUNGAEMIA NEC	脓毒症、菌血症、病毒血症和真菌血症（不另分类）	10040054	INFECTIONS - PATHOGEN UNSPECIFIED	感染 - 未指明病原	10021879	INFECTIONS AND INFESTATIONS	感染及侵染类疾病	10021881	Y	Y	26	187653912	REAC21Q3.txt
INFUSION SITE DISCOLOURATION	INFUSION SITE DISCOLOURATION	输液部位变色	INFUSION SITE REACTIONS	输液部位各种反应	10068753	ADMINISTRATION SITE REACTIONS	给药部位各种反应	10001316	GENERAL DISORDERS AND ADMINISTRATION SITE CONDITIONS	全身性疾病及给药部位各种反应	10018065	Y	Y	26	187765521	REAC21Q1.txt
INFUSION SITE PAIN	INFUSION SITE PAIN	输液部位疼痛	INFUSION SITE REACTIONS	输液部位各种反应	10068753	ADMINISTRATION SITE REACTIONS	给药部位各种反应	10001316	GENERAL DISORDERS AND ADMINISTRATION SITE CONDITIONS	全身性疾病及给药部位各种反应	10018065	Y	Y	26	187765521	REAC21Q1.txt
INFUSION SITE SWELLING	INFUSION SITE SWELLING	输液部位肿胀	INFUSION SITE REACTIONS	输液部位各种反应	10068753	ADMINISTRATION SITE REACTIONS	给药部位各种反应	10001316	GENERAL DISORDERS AND ADMINISTRATION SITE CONDITIONS	全身性疾病及给药部位各种反应	10018065	Y	Y	26	187765521	REAC21Q1.txt
NAUSEA	NAUSEA	恶心	NAUSEA AND VOMITING SYMPTOMS	恶心和呕吐症状	10028817	GASTROINTESTINAL SIGNS AND SYMPTOMS	胃肠道系统症状和体征	10018012	GASTROINTESTINAL DISORDERS	胃肠系统疾病	10017947	Y	Y	26	187772291	REAC21Q1.txt
OFF LABEL USE	OFF LABEL USE	超说明书使用	OFF LABEL USES	各种超说明书使用	10076291	OFF LABEL USES AND INTENTIONAL PRODUCT MISUSES/USE ISSUES	超说明书使用及故意导致的产品误用/使用类问题	10079156	INJURY, POISONING AND PROCEDURAL COMPLICATIONS	各类损伤、中毒及操作并发症	10022117	Y	Y	26	187772291	REAC21Q1.txt
EXTRAVASATION	EXTRAVASATION	外渗	GENERAL SIGNS AND SYMPTOMS NEC	一般症状和体征（不另分类）	10018072	GENERAL SYSTEM DISORDERS NEC	全身系统疾病（不另分类）	10018073	GENERAL DISORDERS AND ADMINISTRATION SITE CONDITIONS	全身性疾病及给药部位各种反应	10018065	Y	Y	26	187773491	REAC21Q1.txt
HYPOXIA	HYPOXIA	缺氧	CONDITIONS ASSOCIATED WITH ABNORMAL GAS EXCHANGE	与气体交换异常相关的病症	10010268	RESPIRATORY DISORDERS NEC	呼吸系统疾病（不另分类）	10038716	RESPIRATORY, THORACIC AND MEDIASTINAL DISORDERS	呼吸系统、胸及纵隔疾病	10038738	Y	Y	26	187773631	REAC21Q1.txt
PNEUMONITIS	PNEUMONITIS	肺部炎症	LOWER RESPIRATORY TRACT INFLAMMATORY AND IMMUNOLOGIC CONDITIONS	下呼吸道炎症和免疫病症	10024972	LOWER RESPIRATORY TRACT DISORDERS (EXCL OBSTRUCTION AND INFECTION)	下呼吸道疾病（阻塞和感染除外）	10024967	RESPIRATORY, THORACIC AND MEDIASTINAL DISORDERS	呼吸系统、胸及纵隔疾病	10038738	Y	Y	26	187773631	REAC21Q1.txt
DISEASE PROGRESSION	DISEASE PROGRESSION	疾病进展	GENERAL SIGNS AND SYMPTOMS NEC	一般症状和体征（不另分类）	10018072	GENERAL SYSTEM DISORDERS NEC	全身系统疾病（不另分类）	10018073	GENERAL DISORDERS AND ADMINISTRATION SITE CONDITIONS	全身性疾病及给药部位各种反应	10018065	Y	Y	26	187774971	REAC21Q1.txt
DISEASE PROGRESSION	DISEASE PROGRESSION	疾病进展	GENERAL SIGNS AND SYMPTOMS NEC	一般症状和体征（不另分类）	10018072	GENERAL SYSTEM DISORDERS NEC	全身系统疾病（不另分类）	10018073	GENERAL DISORDERS AND ADMINISTRATION SITE CONDITIONS	全身性疾病及给药部位各种反应	10018065	Y	Y	26	187775011	REAC21Q1.txt
THERAPY PARTIAL RESPONDER	THERAPY PARTIAL RESPONDER	治疗部分应答者	THERAPEUTIC AND NONTHERAPEUTIC RESPONSES	各种治疗和非治疗反应	10043409	THERAPEUTIC AND NONTHERAPEUTIC EFFECTS (EXCL TOXICITY)	治疗性及非治疗性反应类（不包括毒性）	10062915	GENERAL DISORDERS AND ADMINISTRATION SITE CONDITIONS	全身性疾病及给药部位各种反应	10018065	Y	Y	26	187775011	REAC21Q1.txt
DISEASE PROGRESSION	DISEASE PROGRESSION	疾病进展	GENERAL SIGNS AND SYMPTOMS NEC	一般症状和体征（不另分类）	10018072	GENERAL SYSTEM DISORDERS NEC	全身系统疾病（不另分类）	10018073	GENERAL DISORDERS AND ADMINISTRATION SITE CONDITIONS	全身性疾病及给药部位各种反应	10018065	Y	Y	26	187776591	REAC21Q1.txt
MEMORY IMPAIRMENT	MEMORY IMPAIRMENT	记忆受损	MEMORY LOSS (EXCL DEMENTIA)	记忆力丧失（不包括痴呆）	10027177	MENTAL IMPAIRMENT DISORDERS	精神损害类疾病	10057167	NERVOUS SYSTEM DISORDERS	各类神经系统疾病	10029205	Y	Y	26	187860651	REAC21Q1.txt
THERAPY CESSATION	THERAPY CESSATION	治疗终止	THERAPEUTIC PROCEDURES NEC	治疗类操作（不另分类）	10027700	THERAPEUTIC PROCEDURES AND SUPPORTIVE CARE NEC	治疗类操作和支持性护理（不另分类）	10043413	SURGICAL AND MEDICAL PROCEDURES	各种手术及医疗操作	10042613	Y	Y	26	187910463	REAC21Q1.txt
ATRIOVENTRICULAR BLOCK COMPLETE	ATRIOVENTRICULAR BLOCK COMPLETE	完全性房室阻滞	CARDIAC CONDUCTION DISORDERS	心脏传导系统异常	10000032	CARDIAC ARRHYTHMIAS	心律失常类疾病	10007521	CARDIAC DISORDERS	心脏器官疾病	10007541	Y	Y	26	188551401	REAC21Q1.txt
DISEASE PROGRESSION	DISEASE PROGRESSION	疾病进展	GENERAL SIGNS AND SYMPTOMS NEC	一般症状和体征（不另分类）	10018072	GENERAL SYSTEM DISORDERS NEC	全身系统疾病（不另分类）	10018073	GENERAL DISORDERS AND ADMINISTRATION SITE CONDITIONS	全身性疾病及给药部位各种反应	10018065	Y	Y	26	188779581	REAC21Q1.txt
HEPATIC ENZYME INCREASED	HEPATIC ENZYME INCREASED	肝酶升高	HEPATOBILIARY FUNCTION DIAGNOSTIC PROCEDURES	肝胆功能诊断性操作	10087057	HEPATOBILIARY INVESTIGATIONS	肝胆系统检查	10019809	INVESTIGATIONS	各类检查	10022891	Y	Y	26	188779581	REAC21Q1.txt
HEPATIC LESION	HEPATIC LESION	肝病损	HEPATIC AND HEPATOBILIARY DISORDERS NEC	各种肝脏及肝胆疾病（不另分类）	10027681	HEPATIC AND HEPATOBILIARY DISORDERS	肝脏及肝胆类疾病	10019654	HEPATOBILIARY DISORDERS	肝胆系统疾病	10019805	Y	Y	26	188779581	REAC21Q1.txt
HILAR LYMPHADENOPATHY	HILAR LYMPHADENOPATHY	肺门淋巴结病	LYMPHATIC SYSTEM DISORDERS NEC	淋巴系统疾病（不另分类）	10025198	SPLEEN, LYMPHATIC AND RETICULOENDOTHELIAL SYSTEM DISORDERS	脾、淋巴及网状内皮系统疾病	10041641	BLOOD AND LYMPHATIC SYSTEM DISORDERS	血液及淋巴系统疾病	10005329	Y	Y	26	188779581	REAC21Q1.txt
MYELODYSPLASTIC SYNDROME	MYELODYSPLASTIC SYNDROME	骨髓异常增生综合征	MYELODYSPLASTIC SYNDROMES	骨髓发育异常综合征	10028536	LEUKAEMIAS	各类白血病	10024324	NEOPLASMS BENIGN, MALIGNANT AND UNSPECIFIED (INCL CYSTS AND POLYPS)	良性、恶性及性质不明的肿瘤（包括囊状和息肉状）	10029104	Y	Y	26	189070761	REAC21Q1.txt
FATIGUE	FATIGUE	疲劳	ASTHENIC CONDITIONS	虚弱状态	10003550	GENERAL SYSTEM DISORDERS NEC	全身系统疾病（不另分类）	10018073	GENERAL DISORDERS AND ADMINISTRATION SITE CONDITIONS	全身性疾病及给药部位各种反应	10018065	Y	Y	26	189144691	REAC21Q1.txt
NAUSEA	NAUSEA	恶心	NAUSEA AND VOMITING SYMPTOMS	恶心和呕吐症状	10028817	GASTROINTESTINAL SIGNS AND SYMPTOMS	胃肠道系统症状和体征	10018012	GASTROINTESTINAL DISORDERS	胃肠系统疾病	10017947	Y	Y	26	189144691	REAC21Q1.txt
DISEASE PROGRESSION	DISEASE PROGRESSION	疾病进展	GENERAL SIGNS AND SYMPTOMS NEC	一般症状和体征（不另分类）	10018072	GENERAL SYSTEM DISORDERS NEC	全身系统疾病（不另分类）	10018073	GENERAL DISORDERS AND ADMINISTRATION SITE CONDITIONS	全身性疾病及给药部位各种反应	10018065	Y	Y	26	189144701	REAC21Q1.txt
WHITE BLOOD CELL COUNT DECREASED	WHITE BLOOD CELL COUNT DECREASED	白细胞计数降低	WHITE BLOOD CELL ANALYSES	各种白细胞分析	10047938	HAEMATOLOGY INVESTIGATIONS (INCL BLOOD GROUPS)	血液类检查（包括血型）	10018851	INVESTIGATIONS	各类检查	10022891	Y	Y	26	189144731	REAC21Q1.txt
HEADACHE	HEADACHE	头痛	HEADACHES NEC	各种头痛（不另分类）	10019233	HEADACHES	各类头痛	10019231	NERVOUS SYSTEM DISORDERS	各类神经系统疾病	10029205	Y	Y	26	189144741	REAC21Q1.txt
RHABDOMYOLYSIS	RHABDOMYOLYSIS	横纹肌溶解	MYOPATHIES	各种肌病	10028640	MUSCLE DISORDERS	肌肉类疾病	10028302	MUSCULOSKELETAL AND CONNECTIVE TISSUE DISORDERS	各种肌肉骨骼及结缔组织疾病	10028395	Y	Y	26	189144771	REAC21Q1.txt
NAUSEA	NAUSEA	恶心	NAUSEA AND VOMITING SYMPTOMS	恶心和呕吐症状	10028817	GASTROINTESTINAL SIGNS AND SYMPTOMS	胃肠道系统症状和体征	10018012	GASTROINTESTINAL DISORDERS	胃肠系统疾病	10017947	Y	Y	26	189144781	REAC21Q1.txt
VOMITING	VOMITING	呕吐	NAUSEA AND VOMITING SYMPTOMS	恶心和呕吐症状	10028817	GASTROINTESTINAL SIGNS AND SYMPTOMS	胃肠道系统症状和体征	10018012	GASTROINTESTINAL DISORDERS	胃肠系统疾病	10017947	Y	Y	26	189144781	REAC21Q1.txt
FATIGUE	FATIGUE	疲劳	ASTHENIC CONDITIONS	虚弱状态	10003550	GENERAL SYSTEM DISORDERS NEC	全身系统疾病（不另分类）	10018073	GENERAL DISORDERS AND ADMINISTRATION SITE CONDITIONS	全身性疾病及给药部位各种反应	10018065	Y	Y	26	189144791	REAC21Q1.txt
LABELLED DRUG-DRUG INTERACTION MEDICATION ERROR	LABELLED DRUG-DRUG INTERACTION MEDICATION ERROR	说明书注明的药物间相互作用类用药错误	PRODUCT MONITORING ERRORS AND ISSUES	各种产品监测错误和问题	10079150	MEDICATION ERRORS AND OTHER PRODUCT USE ERRORS AND ISSUES	用药错误及其他产品使用错误和问题	10079145	INJURY, POISONING AND PROCEDURAL COMPLICATIONS	各类损伤、中毒及操作并发症	10022117	Y	Y	26	189144791	REAC21Q1.txt
NAUSEA	NAUSEA	恶心	NAUSEA AND VOMITING SYMPTOMS	恶心和呕吐症状	10028817	GASTROINTESTINAL SIGNS AND SYMPTOMS	胃肠道系统症状和体征	10018012	GASTROINTESTINAL DISORDERS	胃肠系统疾病	10017947	Y	Y	26	189144791	REAC21Q1.txt
ALANINE AMINOTRANSFERASE INCREASED	ALANINE AMINOTRANSFERASE INCREASED	丙氨酸氨基转移酶升高	HEPATOBILIARY FUNCTION DIAGNOSTIC PROCEDURES	肝胆功能诊断性操作	10087057	HEPATOBILIARY INVESTIGATIONS	肝胆系统检查	10019809	INVESTIGATIONS	各类检查	10022891	Y	Y	26	189144821	REAC21Q1.txt
ASPARTATE AMINOTRANSFERASE INCREASED	ASPARTATE AMINOTRANSFERASE INCREASED	天门冬氨酸氨基转移酶升高	HEPATOBILIARY FUNCTION DIAGNOSTIC PROCEDURES	肝胆功能诊断性操作	10087057	HEPATOBILIARY INVESTIGATIONS	肝胆系统检查	10019809	INVESTIGATIONS	各类检查	10022891	Y	Y	26	189144821	REAC21Q1.txt
NAUSEA	NAUSEA	恶心	NAUSEA AND VOMITING SYMPTOMS	恶心和呕吐症状	10028817	GASTROINTESTINAL SIGNS AND SYMPTOMS	胃肠道系统症状和体征	10018012	GASTROINTESTINAL DISORDERS	胃肠系统疾病	10017947	Y	Y	26	189144851	REAC21Q1.txt
NEUTROPHIL COUNT DECREASED	NEUTROPHIL COUNT DECREASED	中性粒细胞计数降低	WHITE BLOOD CELL ANALYSES	各种白细胞分析	10047938	HAEMATOLOGY INVESTIGATIONS (INCL BLOOD GROUPS)	血液类检查（包括血型）	10018851	INVESTIGATIONS	各类检查	10022891	Y	Y	26	189144871	REAC21Q1.txt
PLATELET COUNT DECREASED	PLATELET COUNT DECREASED	血小板计数降低	PLATELET ANALYSES	血小板分析	10035523	HAEMATOLOGY INVESTIGATIONS (INCL BLOOD GROUPS)	血液类检查（包括血型）	10018851	INVESTIGATIONS	各类检查	10022891	Y	Y	26	189144871	REAC21Q1.txt
BACTERIAL SEPSIS	BACTERIAL SEPSIS	细菌性脓毒症	BACTERIAL INFECTIONS NEC	各种细菌感染（不另分类）	10004047	BACTERIAL INFECTIOUS DISORDERS	细菌感染性疾病	10004018	INFECTIONS AND INFESTATIONS	感染及侵染类疾病	10021881	Y	Y	26	189144891	REAC21Q1.txt
NEUTROPENIA	NEUTROPENIA	中性粒细胞减少症	NEUTROPENIAS	各种嗜中性白细胞减少症	10029355	WHITE BLOOD CELL DISORDERS	白血球类疾病	10047954	BLOOD AND LYMPHATIC SYSTEM DISORDERS	血液及淋巴系统疾病	10005329	Y	Y	26	189144891	REAC21Q1.txt
DISEASE PROGRESSION	DISEASE PROGRESSION	疾病进展	GENERAL SIGNS AND SYMPTOMS NEC	一般症状和体征（不另分类）	10018072	GENERAL SYSTEM DISORDERS NEC	全身系统疾病（不另分类）	10018073	GENERAL DISORDERS AND ADMINISTRATION SITE CONDITIONS	全身性疾病及给药部位各种反应	10018065	Y	Y	26	189144912	REAC21Q2.txt
NEUTROPENIA	NEUTROPENIA	中性粒细胞减少症	NEUTROPENIAS	各种嗜中性白细胞减少症	10029355	WHITE BLOOD CELL DISORDERS	白血球类疾病	10047954	BLOOD AND LYMPHATIC SYSTEM DISORDERS	血液及淋巴系统疾病	10005329	Y	Y	26	189144912	REAC21Q2.txt
NAUSEA	NAUSEA	恶心	NAUSEA AND VOMITING SYMPTOMS	恶心和呕吐症状	10028817	GASTROINTESTINAL SIGNS AND SYMPTOMS	胃肠道系统症状和体征	10018012	GASTROINTESTINAL DISORDERS	胃肠系统疾病	10017947	Y	Y	26	189144921	REAC21Q1.txt
PLATELET COUNT DECREASED	PLATELET COUNT DECREASED	血小板计数降低	PLATELET ANALYSES	血小板分析	10035523	HAEMATOLOGY INVESTIGATIONS (INCL BLOOD GROUPS)	血液类检查（包括血型）	10018851	INVESTIGATIONS	各类检查	10022891	Y	Y	26	189144931	REAC21Q1.txt
ABDOMINAL PAIN	ABDOMINAL PAIN	腹痛	GASTROINTESTINAL AND ABDOMINAL PAINS (EXCL ORAL AND THROAT)	胃肠道和腹部疼痛（不包括口腔和咽喉）	10017926	GASTROINTESTINAL SIGNS AND SYMPTOMS	胃肠道系统症状和体征	10018012	GASTROINTESTINAL DISORDERS	胃肠系统疾病	10017947	Y	Y	26	189144941	REAC21Q1.txt
DIARRHOEA	DIARRHOEA	腹泻	DIARRHOEA (EXCL INFECTIVE)	各种腹泻（不包括感染性的）	10012736	GASTROINTESTINAL MOTILITY AND DEFAECATION CONDITIONS	胃肠运动及排便状况	10017977	GASTROINTESTINAL DISORDERS	胃肠系统疾病	10017947	Y	Y	26	189144941	REAC21Q1.txt
HEPATOCELLULAR INJURY	HEPATOCELLULAR INJURY	肝细胞损伤	HEPATOCELLULAR DAMAGE AND HEPATITIS NEC	肝细胞损害和肝炎（不另分类）	10019833	HEPATIC AND HEPATOBILIARY DISORDERS	肝脏及肝胆类疾病	10019654	HEPATOBILIARY DISORDERS	肝胆系统疾病	10019805	Y	Y	26	189144941	REAC21Q1.txt
NAUSEA	NAUSEA	恶心	NAUSEA AND VOMITING SYMPTOMS	恶心和呕吐症状	10028817	GASTROINTESTINAL SIGNS AND SYMPTOMS	胃肠道系统症状和体征	10018012	GASTROINTESTINAL DISORDERS	胃肠系统疾病	10017947	Y	Y	26	189144941	REAC21Q1.txt
VOMITING	VOMITING	呕吐	NAUSEA AND VOMITING SYMPTOMS	恶心和呕吐症状	10028817	GASTROINTESTINAL SIGNS AND SYMPTOMS	胃肠道系统症状和体征	10018012	GASTROINTESTINAL DISORDERS	胃肠系统疾病	10017947	Y	Y	26	189144941	REAC21Q1.txt
DEFAECATION URGENCY	DEFAECATION URGENCY	紧急排便感	GASTROINTESTINAL SPASTIC AND HYPERMOTILITY DISORDERS	各种胃肠道痉挛和蠕动过强性疾病	10018006	GASTROINTESTINAL MOTILITY AND DEFAECATION CONDITIONS	胃肠运动及排便状况	10017977	GASTROINTESTINAL DISORDERS	胃肠系统疾病	10017947	Y	Y	26	189144951	REAC21Q1.txt
FEBRILE NEUTROPENIA	FEBRILE NEUTROPENIA	发热性中性粒细胞减少症	NEUTROPENIAS	各种嗜中性白细胞减少症	10029355	WHITE BLOOD CELL DISORDERS	白血球类疾病	10047954	BLOOD AND LYMPHATIC SYSTEM DISORDERS	血液及淋巴系统疾病	10005329	Y	Y	26	189144961	REAC21Q1.txt
HICCUPS	HICCUPS	呃逆	LOWER RESPIRATORY TRACT SIGNS AND SYMPTOMS	下呼吸道症状和体征	10024976	RESPIRATORY TRACT SIGNS AND SYMPTOMS	呼吸道症状和体征	10079101	RESPIRATORY, THORACIC AND MEDIASTINAL DISORDERS	呼吸系统、胸及纵隔疾病	10038738	Y	Y	26	189144971	REAC21Q1.txt
NAUSEA	NAUSEA	恶心	NAUSEA AND VOMITING SYMPTOMS	恶心和呕吐症状	10028817	GASTROINTESTINAL SIGNS AND SYMPTOMS	胃肠道系统症状和体征	10018012	GASTROINTESTINAL DISORDERS	胃肠系统疾病	10017947	Y	Y	26	189144971	REAC21Q1.txt
VOMITING	VOMITING	呕吐	NAUSEA AND VOMITING SYMPTOMS	恶心和呕吐症状	10028817	GASTROINTESTINAL SIGNS AND SYMPTOMS	胃肠道系统症状和体征	10018012	GASTROINTESTINAL DISORDERS	胃肠系统疾病	10017947	Y	Y	26	189144971	REAC21Q1.txt
FATIGUE	FATIGUE	疲劳	ASTHENIC CONDITIONS	虚弱状态	10003550	GENERAL SYSTEM DISORDERS NEC	全身系统疾病（不另分类）	10018073	GENERAL DISORDERS AND ADMINISTRATION SITE CONDITIONS	全身性疾病及给药部位各种反应	10018065	Y	Y	26	189144981	REAC21Q1.txt
NAUSEA	NAUSEA	恶心	NAUSEA AND VOMITING SYMPTOMS	恶心和呕吐症状	10028817	GASTROINTESTINAL SIGNS AND SYMPTOMS	胃肠道系统症状和体征	10018012	GASTROINTESTINAL DISORDERS	胃肠系统疾病	10017947	Y	Y	26	189144981	REAC21Q1.txt
NAUSEA	NAUSEA	恶心	NAUSEA AND VOMITING SYMPTOMS	恶心和呕吐症状	10028817	GASTROINTESTINAL SIGNS AND SYMPTOMS	胃肠道系统症状和体征	10018012	GASTROINTESTINAL DISORDERS	胃肠系统疾病	10017947	Y	Y	26	189144991	REAC21Q1.txt
VOMITING	VOMITING	呕吐	NAUSEA AND VOMITING SYMPTOMS	恶心和呕吐症状	10028817	GASTROINTESTINAL SIGNS AND SYMPTOMS	胃肠道系统症状和体征	10018012	GASTROINTESTINAL DISORDERS	胃肠系统疾病	10017947	Y	Y	26	189144991	REAC21Q1.txt
NEUTROPENIA	NEUTROPENIA	中性粒细胞减少症	NEUTROPENIAS	各种嗜中性白细胞减少症	10029355	WHITE BLOOD CELL DISORDERS	白血球类疾病	10047954	BLOOD AND LYMPHATIC SYSTEM DISORDERS	血液及淋巴系统疾病	10005329	Y	Y	26	189145001	REAC21Q1.txt
THROMBOCYTOPENIA	THROMBOCYTOPENIA	血小板减少症	THROMBOCYTOPENIAS	各种血小板减少症	10043555	PLATELET DISORDERS	血小板类疾病	10035534	BLOOD AND LYMPHATIC SYSTEM DISORDERS	血液及淋巴系统疾病	10005329	Y	Y	26	189145001	REAC21Q1.txt
UROSEPSIS	UROSEPSIS	尿脓毒症	SEPSIS, BACTERAEMIA, VIRAEMIA AND FUNGAEMIA NEC	脓毒症、菌血症、病毒血症和真菌血症（不另分类）	10040054	INFECTIONS - PATHOGEN UNSPECIFIED	感染 - 未指明病原	10021879	INFECTIONS AND INFESTATIONS	感染及侵染类疾病	10021881	Y	Y	26	189145001	REAC21Q1.txt
PANCYTOPENIA	PANCYTOPENIA	全血细胞减少症	MARROW DEPRESSION AND HYPOPLASTIC ANAEMIAS	骨髓抑制和增生不良性贫血	10026847	ANAEMIAS NONHAEMOLYTIC AND MARROW DEPRESSION	非溶血性贫血及骨髓抑制	10002086	BLOOD AND LYMPHATIC SYSTEM DISORDERS	血液及淋巴系统疾病	10005329	Y	Y	26	189145011	REAC21Q1.txt
HAEMATOTOXICITY	HAEMATOTOXICITY	血毒性	HAEMATOLOGICAL DISORDERS	各种血液疾病	10018847	HAEMATOLOGICAL DISORDERS NEC	血液异常类（不另分类）	10018849	BLOOD AND LYMPHATIC SYSTEM DISORDERS	血液及淋巴系统疾病	10005329	Y	Y	26	189145021	REAC21Q1.txt
NEUTROPENIA	NEUTROPENIA	中性粒细胞减少症	NEUTROPENIAS	各种嗜中性白细胞减少症	10029355	WHITE BLOOD CELL DISORDERS	白血球类疾病	10047954	BLOOD AND LYMPHATIC SYSTEM DISORDERS	血液及淋巴系统疾病	10005329	Y	Y	26	189145021	REAC21Q1.txt
BLOOD CREATININE INCREASED	BLOOD CREATININE INCREASED	血肌酐升高	RENAL FUNCTION ANALYSES	各种肾功能分析	10038454	RENAL AND URINARY TRACT INVESTIGATIONS AND URINALYSES	肾脏、泌尿道检查及尿液分析	10038362	INVESTIGATIONS	各类检查	10022891	Y	Y	26	189145051	REAC21Q1.txt
FATIGUE	FATIGUE	疲劳	ASTHENIC CONDITIONS	虚弱状态	10003550	GENERAL SYSTEM DISORDERS NEC	全身系统疾病（不另分类）	10018073	GENERAL DISORDERS AND ADMINISTRATION SITE CONDITIONS	全身性疾病及给药部位各种反应	10018065	Y	Y	26	189145061	REAC21Q1.txt
NAUSEA	NAUSEA	恶心	NAUSEA AND VOMITING SYMPTOMS	恶心和呕吐症状	10028817	GASTROINTESTINAL SIGNS AND SYMPTOMS	胃肠道系统症状和体征	10018012	GASTROINTESTINAL DISORDERS	胃肠系统疾病	10017947	Y	Y	26	189145061	REAC21Q1.txt
VOMITING	VOMITING	呕吐	NAUSEA AND VOMITING SYMPTOMS	恶心和呕吐症状	10028817	GASTROINTESTINAL SIGNS AND SYMPTOMS	胃肠道系统症状和体征	10018012	GASTROINTESTINAL DISORDERS	胃肠系统疾病	10017947	Y	Y	26	189145061	REAC21Q1.txt
DECREASED APPETITE	DECREASED APPETITE	食欲减退	APPETITE DISORDERS	各种食欲障碍	10003022	APPETITE AND GENERAL NUTRITIONAL DISORDERS	食欲及一般性营养障碍	10003018	METABOLISM AND NUTRITION DISORDERS	代谢及营养类疾病	10027433	Y	Y	26	189145081	REAC21Q1.txt
FATIGUE	FATIGUE	疲劳	ASTHENIC CONDITIONS	虚弱状态	10003550	GENERAL SYSTEM DISORDERS NEC	全身系统疾病（不另分类）	10018073	GENERAL DISORDERS AND ADMINISTRATION SITE CONDITIONS	全身性疾病及给药部位各种反应	10018065	Y	Y	26	189145081	REAC21Q1.txt
DISEASE PROGRESSION	DISEASE PROGRESSION	疾病进展	GENERAL SIGNS AND SYMPTOMS NEC	一般症状和体征（不另分类）	10018072	GENERAL SYSTEM DISORDERS NEC	全身系统疾病（不另分类）	10018073	GENERAL DISORDERS AND ADMINISTRATION SITE CONDITIONS	全身性疾病及给药部位各种反应	10018065	Y	Y	26	189309211	REAC21Q1.txt
MUSCULAR WEAKNESS	MUSCULAR WEAKNESS	肌无力	MUSCLE WEAKNESS CONDITIONS	各种肌无力	10062913	MUSCLE DISORDERS	肌肉类疾病	10028302	MUSCULOSKELETAL AND CONNECTIVE TISSUE DISORDERS	各种肌肉骨骼及结缔组织疾病	10028395	Y	Y	26	189706072	REAC21Q1.txt
DISEASE PROGRESSION	DISEASE PROGRESSION	疾病进展	GENERAL SIGNS AND SYMPTOMS NEC	一般症状和体征（不另分类）	10018072	GENERAL SYSTEM DISORDERS NEC	全身系统疾病（不另分类）	10018073	GENERAL DISORDERS AND ADMINISTRATION SITE CONDITIONS	全身性疾病及给药部位各种反应	10018065	Y	Y	26	189978921	REAC21Q1.txt
COUGH	COUGH	咳嗽	COUGHING AND ASSOCIATED SYMPTOMS	咳嗽和相关症状	10011233	RESPIRATORY DISORDERS NEC	呼吸系统疾病（不另分类）	10038716	RESPIRATORY, THORACIC AND MEDIASTINAL DISORDERS	呼吸系统、胸及纵隔疾病	10038738	Y	Y	26	190650183	REAC21Q2.txt
DEEP VEIN THROMBOSIS	DEEP VEIN THROMBOSIS	深静脉血栓形成	PERIPHERAL EMBOLISM AND THROMBOSIS	周围栓塞和血栓形成	10034572	EMBOLISM AND THROMBOSIS	栓塞及血栓	10014523	VASCULAR DISORDERS	血管与淋巴管类疾病	10047065	Y	Y	26	190650183	REAC21Q2.txt
LOCALISED OEDEMA	LOCALISED OEDEMA	局部水肿	OEDEMA NEC	各种水肿（不另分类）	10030113	GENERAL SYSTEM DISORDERS NEC	全身系统疾病（不另分类）	10018073	GENERAL DISORDERS AND ADMINISTRATION SITE CONDITIONS	全身性疾病及给药部位各种反应	10018065	Y	Y	26	190650183	REAC21Q2.txt
PNEUMONIA	PNEUMONIA	感染性肺炎	LOWER RESPIRATORY TRACT AND LUNG INFECTIONS	下呼吸道和肺部感染	10025101	INFECTIONS - PATHOGEN UNSPECIFIED	感染 - 未指明病原	10021879	INFECTIONS AND INFESTATIONS	感染及侵染类疾病	10021881	Y	Y	26	190650183	REAC21Q2.txt
STOMA SITE HAEMORRHAGE	STOMA SITE HAEMORRHAGE	造口部位出血	STOMA COMPLICATIONS	各种造口并发症	10074475	PROCEDURAL RELATED INJURIES AND COMPLICATIONS NEC	操作相关伤害与并发症（不另分类）	10069888	INJURY, POISONING AND PROCEDURAL COMPLICATIONS	各类损伤、中毒及操作并发症	10022117	Y	Y	26	190650183	REAC21Q2.txt
STOMA SITE ULCER	STOMA SITE ULCER	造口部位溃疡	STOMA COMPLICATIONS	各种造口并发症	10074475	PROCEDURAL RELATED INJURIES AND COMPLICATIONS NEC	操作相关伤害与并发症（不另分类）	10069888	INJURY, POISONING AND PROCEDURAL COMPLICATIONS	各类损伤、中毒及操作并发症	10022117	Y	Y	26	190650183	REAC21Q2.txt
FEBRILE NEUTROPENIA	FEBRILE NEUTROPENIA	发热性中性粒细胞减少症	NEUTROPENIAS	各种嗜中性白细胞减少症	10029355	WHITE BLOOD CELL DISORDERS	白血球类疾病	10047954	BLOOD AND LYMPHATIC SYSTEM DISORDERS	血液及淋巴系统疾病	10005329	Y	Y	26	190805853	REAC21Q2.txt
NEUTROPENIA	NEUTROPENIA	中性粒细胞减少症	NEUTROPENIAS	各种嗜中性白细胞减少症	10029355	WHITE BLOOD CELL DISORDERS	白血球类疾病	10047954	BLOOD AND LYMPHATIC SYSTEM DISORDERS	血液及淋巴系统疾病	10005329	Y	Y	26	190805853	REAC21Q2.txt
DISEASE PROGRESSION	DISEASE PROGRESSION	疾病进展	GENERAL SIGNS AND SYMPTOMS NEC	一般症状和体征（不另分类）	10018072	GENERAL SYSTEM DISORDERS NEC	全身系统疾病（不另分类）	10018073	GENERAL DISORDERS AND ADMINISTRATION SITE CONDITIONS	全身性疾病及给药部位各种反应	10018065	Y	Y	26	190941051	REAC21Q2.txt
ASTHENIA	ASTHENIA	乏力	ASTHENIC CONDITIONS	虚弱状态	10003550	GENERAL SYSTEM DISORDERS NEC	全身系统疾病（不另分类）	10018073	GENERAL DISORDERS AND ADMINISTRATION SITE CONDITIONS	全身性疾病及给药部位各种反应	10018065	Y	Y	26	190959841	REAC21Q2.txt
DYSPNOEA	DYSPNOEA	呼吸困难	BREATHING ABNORMALITIES	各种呼吸异常	10006334	RESPIRATORY DISORDERS NEC	呼吸系统疾病（不另分类）	10038716	RESPIRATORY, THORACIC AND MEDIASTINAL DISORDERS	呼吸系统、胸及纵隔疾病	10038738	Y	Y	26	190959841	REAC21Q2.txt
HEPATIC LESION	HEPATIC LESION	肝病损	HEPATIC AND HEPATOBILIARY DISORDERS NEC	各种肝脏及肝胆疾病（不另分类）	10027681	HEPATIC AND HEPATOBILIARY DISORDERS	肝脏及肝胆类疾病	10019654	HEPATOBILIARY DISORDERS	肝胆系统疾病	10019805	Y	Y	26	190959841	REAC21Q2.txt
NEUTROPENIA	NEUTROPENIA	中性粒细胞减少症	NEUTROPENIAS	各种嗜中性白细胞减少症	10029355	WHITE BLOOD CELL DISORDERS	白血球类疾病	10047954	BLOOD AND LYMPHATIC SYSTEM DISORDERS	血液及淋巴系统疾病	10005329	Y	Y	26	190959841	REAC21Q2.txt
PLATELET COUNT DECREASED	PLATELET COUNT DECREASED	血小板计数降低	PLATELET ANALYSES	血小板分析	10035523	HAEMATOLOGY INVESTIGATIONS (INCL BLOOD GROUPS)	血液类检查（包括血型）	10018851	INVESTIGATIONS	各类检查	10022891	Y	Y	26	190959841	REAC21Q2.txt
PNEUMONIA	PNEUMONIA	感染性肺炎	LOWER RESPIRATORY TRACT AND LUNG INFECTIONS	下呼吸道和肺部感染	10025101	INFECTIONS - PATHOGEN UNSPECIFIED	感染 - 未指明病原	10021879	INFECTIONS AND INFESTATIONS	感染及侵染类疾病	10021881	Y	Y	26	190959841	REAC21Q2.txt
DEATH	DEATH	死亡	DEATH AND SUDDEN DEATH	死亡和猝死	10011907	FATAL OUTCOMES	致命后果	10053172	GENERAL DISORDERS AND ADMINISTRATION SITE CONDITIONS	全身性疾病及给药部位各种反应	10018065	Y	Y	26	191367382	REAC22Q1.txt
CANCER PAIN	CANCER PAIN	癌症疼痛	ONCOLOGIC COMPLICATIONS AND EMERGENCIES	肿瘤并发症和急症	10030315	NEOPLASM RELATED MORBIDITIES	肿瘤相关类病患	10068775	NEOPLASMS BENIGN, MALIGNANT AND UNSPECIFIED (INCL CYSTS AND POLYPS)	良性、恶性及性质不明的肿瘤（包括囊状和息肉状）	10029104	Y	Y	26	191367382	REAC22Q1.txt
PNEUMONITIS	PNEUMONITIS	肺部炎症	LOWER RESPIRATORY TRACT INFLAMMATORY AND IMMUNOLOGIC CONDITIONS	下呼吸道炎症和免疫病症	10024972	LOWER RESPIRATORY TRACT DISORDERS (EXCL OBSTRUCTION AND INFECTION)	下呼吸道疾病（阻塞和感染除外）	10024967	RESPIRATORY, THORACIC AND MEDIASTINAL DISORDERS	呼吸系统、胸及纵隔疾病	10038738	Y	Y	26	191367382	REAC22Q1.txt
CELLULITIS	CELLULITIS	蜂窝织炎	BACTERIAL INFECTIONS NEC	各种细菌感染（不另分类）	10004047	BACTERIAL INFECTIOUS DISORDERS	细菌感染性疾病	10004018	INFECTIONS AND INFESTATIONS	感染及侵染类疾病	10021881	Y	Y	26	192027521	REAC21Q2.txt
PHLEBITIS	PHLEBITIS	静脉炎	PHLEBITIS NEC	各种静脉炎（不另分类）	10052780	VASCULAR INFECTIONS AND INFLAMMATIONS	血管感染和炎症类疾病	10082207	VASCULAR DISORDERS	血管与淋巴管类疾病	10047065	Y	Y	26	192027521	REAC21Q2.txt
ASTHENIA	ASTHENIA	乏力	ASTHENIC CONDITIONS	虚弱状态	10003550	GENERAL SYSTEM DISORDERS NEC	全身系统疾病（不另分类）	10018073	GENERAL DISORDERS AND ADMINISTRATION SITE CONDITIONS	全身性疾病及给药部位各种反应	10018065	Y	Y	26	192485311	REAC21Q2.txt
DEPRESSION	DEPRESSION	抑郁	DEPRESSIVE DISORDERS	各种抑郁病	10012401	DEPRESSED MOOD DISORDERS AND DISTURBANCES	抑郁性心境障碍和混乱	10012375	PSYCHIATRIC DISORDERS	精神病类	10037175	Y	Y	26	192485311	REAC21Q2.txt
FATIGUE	FATIGUE	疲劳	ASTHENIC CONDITIONS	虚弱状态	10003550	GENERAL SYSTEM DISORDERS NEC	全身系统疾病（不另分类）	10018073	GENERAL DISORDERS AND ADMINISTRATION SITE CONDITIONS	全身性疾病及给药部位各种反应	10018065	Y	Y	26	192485311	REAC21Q2.txt
CHOLECYSTITIS	CHOLECYSTITIS	胆囊炎	CHOLECYSTITIS AND CHOLELITHIASIS	胆囊炎和胆石病	10008616	GALLBLADDER DISORDERS	胆囊类疾病	10017628	HEPATOBILIARY DISORDERS	肝胆系统疾病	10019805	Y	Y	26	193010271	REAC21Q2.txt
DEATH	DEATH	死亡	DEATH AND SUDDEN DEATH	死亡和猝死	10011907	FATAL OUTCOMES	致命后果	10053172	GENERAL DISORDERS AND ADMINISTRATION SITE CONDITIONS	全身性疾病及给药部位各种反应	10018065	Y	Y	26	193703131	REAC21Q2.txt
NAUSEA	NAUSEA	恶心	NAUSEA AND VOMITING SYMPTOMS	恶心和呕吐症状	10028817	GASTROINTESTINAL SIGNS AND SYMPTOMS	胃肠道系统症状和体征	10018012	GASTROINTESTINAL DISORDERS	胃肠系统疾病	10017947	Y	Y	26	193703131	REAC21Q2.txt
NEUTROPENIA	NEUTROPENIA	中性粒细胞减少症	NEUTROPENIAS	各种嗜中性白细胞减少症	10029355	WHITE BLOOD CELL DISORDERS	白血球类疾病	10047954	BLOOD AND LYMPHATIC SYSTEM DISORDERS	血液及淋巴系统疾病	10005329	Y	Y	26	193703131	REAC21Q2.txt
VOMITING	VOMITING	呕吐	NAUSEA AND VOMITING SYMPTOMS	恶心和呕吐症状	10028817	GASTROINTESTINAL SIGNS AND SYMPTOMS	胃肠道系统症状和体征	10018012	GASTROINTESTINAL DISORDERS	胃肠系统疾病	10017947	Y	Y	26	193703131	REAC21Q2.txt
DEATH	DEATH	死亡	DEATH AND SUDDEN DEATH	死亡和猝死	10011907	FATAL OUTCOMES	致命后果	10053172	GENERAL DISORDERS AND ADMINISTRATION SITE CONDITIONS	全身性疾病及给药部位各种反应	10018065	Y	Y	26	193703311	REAC21Q2.txt
DISEASE PROGRESSION	DISEASE PROGRESSION	疾病进展	GENERAL SIGNS AND SYMPTOMS NEC	一般症状和体征（不另分类）	10018072	GENERAL SYSTEM DISORDERS NEC	全身系统疾病（不另分类）	10018073	GENERAL DISORDERS AND ADMINISTRATION SITE CONDITIONS	全身性疾病及给药部位各种反应	10018065	Y	Y	26	193703311	REAC21Q2.txt
HAEMOPTYSIS	HAEMOPTYSIS	咯血	COUGHING AND ASSOCIATED SYMPTOMS	咳嗽和相关症状	10011233	RESPIRATORY DISORDERS NEC	呼吸系统疾病（不另分类）	10038716	RESPIRATORY, THORACIC AND MEDIASTINAL DISORDERS	呼吸系统、胸及纵隔疾病	10038738	Y	Y	26	193703311	REAC21Q2.txt
DEATH	DEATH	死亡	DEATH AND SUDDEN DEATH	死亡和猝死	10011907	FATAL OUTCOMES	致命后果	10053172	GENERAL DISORDERS AND ADMINISTRATION SITE CONDITIONS	全身性疾病及给药部位各种反应	10018065	Y	Y	26	194071211	REAC21Q2.txt
DISEASE PROGRESSION	DISEASE PROGRESSION	疾病进展	GENERAL SIGNS AND SYMPTOMS NEC	一般症状和体征（不另分类）	10018072	GENERAL SYSTEM DISORDERS NEC	全身系统疾病（不另分类）	10018073	GENERAL DISORDERS AND ADMINISTRATION SITE CONDITIONS	全身性疾病及给药部位各种反应	10018065	Y	Y	26	194259481	REAC21Q2.txt
DISEASE PROGRESSION	DISEASE PROGRESSION	疾病进展	GENERAL SIGNS AND SYMPTOMS NEC	一般症状和体征（不另分类）	10018072	GENERAL SYSTEM DISORDERS NEC	全身系统疾病（不另分类）	10018073	GENERAL DISORDERS AND ADMINISTRATION SITE CONDITIONS	全身性疾病及给药部位各种反应	10018065	Y	Y	26	194429692	REAC21Q3.txt
DEATH	DEATH	死亡	DEATH AND SUDDEN DEATH	死亡和猝死	10011907	FATAL OUTCOMES	致命后果	10053172	GENERAL DISORDERS AND ADMINISTRATION SITE CONDITIONS	全身性疾病及给药部位各种反应	10018065	Y	Y	26	194624591	REAC21Q2.txt
DEATH	DEATH	死亡	DEATH AND SUDDEN DEATH	死亡和猝死	10011907	FATAL OUTCOMES	致命后果	10053172	GENERAL DISORDERS AND ADMINISTRATION SITE CONDITIONS	全身性疾病及给药部位各种反应	10018065	Y	Y	26	194626111	REAC21Q2.txt
GENERAL PHYSICAL HEALTH DETERIORATION	GENERAL PHYSICAL HEALTH DETERIORATION	全身状况恶化	GENERAL SIGNS AND SYMPTOMS NEC	一般症状和体征（不另分类）	10018072	GENERAL SYSTEM DISORDERS NEC	全身系统疾病（不另分类）	10018073	GENERAL DISORDERS AND ADMINISTRATION SITE CONDITIONS	全身性疾病及给药部位各种反应	10018065	Y	Y	26	194706172	REAC21Q3.txt
DISEASE PROGRESSION	DISEASE PROGRESSION	疾病进展	GENERAL SIGNS AND SYMPTOMS NEC	一般症状和体征（不另分类）	10018072	GENERAL SYSTEM DISORDERS NEC	全身系统疾病（不另分类）	10018073	GENERAL DISORDERS AND ADMINISTRATION SITE CONDITIONS	全身性疾病及给药部位各种反应	10018065	Y	Y	26	195730322	REAC21Q3.txt
DEATH	DEATH	死亡	DEATH AND SUDDEN DEATH	死亡和猝死	10011907	FATAL OUTCOMES	致命后果	10053172	GENERAL DISORDERS AND ADMINISTRATION SITE CONDITIONS	全身性疾病及给药部位各种反应	10018065	Y	Y	26	195979071	REAC21Q3.txt
DEATH	DEATH	死亡	DEATH AND SUDDEN DEATH	死亡和猝死	10011907	FATAL OUTCOMES	致命后果	10053172	GENERAL DISORDERS AND ADMINISTRATION SITE CONDITIONS	全身性疾病及给药部位各种反应	10018065	Y	Y	26	196056401	REAC21Q3.txt
DEATH	DEATH	死亡	DEATH AND SUDDEN DEATH	死亡和猝死	10011907	FATAL OUTCOMES	致命后果	10053172	GENERAL DISORDERS AND ADMINISTRATION SITE CONDITIONS	全身性疾病及给药部位各种反应	10018065	Y	Y	26	196059652	REAC21Q3.txt
CEREBROVASCULAR ACCIDENT	CEREBROVASCULAR ACCIDENT	脑血管意外	CENTRAL NERVOUS SYSTEM HAEMORRHAGES AND CEREBROVASCULAR ACCIDENTS	中枢神经系统出血和脑血管意外	10007948	CENTRAL NERVOUS SYSTEM VASCULAR DISORDERS	中枢神经系统血管疾病	10007963	NERVOUS SYSTEM DISORDERS	各类神经系统疾病	10029205	Y	Y	26	196182081	REAC21Q3.txt
NEUROPATHY PERIPHERAL	NEUROPATHY PERIPHERAL	周围神经病	PERIPHERAL NEUROPATHIES NEC	各种周围神经疾病（不另分类）	10034607	PERIPHERAL NEUROPATHIES	外周神经类疾病	10034606	NERVOUS SYSTEM DISORDERS	各类神经系统疾病	10029205	Y	Y	26	196182081	REAC21Q3.txt
DISEASE PROGRESSION	DISEASE PROGRESSION	疾病进展	GENERAL SIGNS AND SYMPTOMS NEC	一般症状和体征（不另分类）	10018072	GENERAL SYSTEM DISORDERS NEC	全身系统疾病（不另分类）	10018073	GENERAL DISORDERS AND ADMINISTRATION SITE CONDITIONS	全身性疾病及给药部位各种反应	10018065	Y	Y	26	196364501	REAC21Q3.txt
INFUSION SITE ERYTHEMA	INFUSION SITE ERYTHEMA	输液部位红斑	INFUSION SITE REACTIONS	输液部位各种反应	10068753	ADMINISTRATION SITE REACTIONS	给药部位各种反应	10001316	GENERAL DISORDERS AND ADMINISTRATION SITE CONDITIONS	全身性疾病及给药部位各种反应	10018065	Y	Y	26	196579181	REAC21Q3.txt
FULL BLOOD COUNT ABNORMAL	FULL BLOOD COUNT ABNORMAL	全血细胞计数异常	BLOOD COUNTS NEC	血液计数（不另分类）	10005460	HAEMATOLOGY INVESTIGATIONS (INCL BLOOD GROUPS)	血液类检查（包括血型）	10018851	INVESTIGATIONS	各类检查	10022891	Y	Y	26	196661481	REAC21Q3.txt
DEATH	DEATH	死亡	DEATH AND SUDDEN DEATH	死亡和猝死	10011907	FATAL OUTCOMES	致命后果	10053172	GENERAL DISORDERS AND ADMINISTRATION SITE CONDITIONS	全身性疾病及给药部位各种反应	10018065	Y	Y	26	196791721	REAC21Q3.txt
DEHYDRATION	DEHYDRATION	脱水	TOTAL FLUID VOLUME DECREASED	总液体体积减少	10044084	ELECTROLYTE AND FLUID BALANCE CONDITIONS	电解质及液体平衡状况	10014412	METABOLISM AND NUTRITION DISORDERS	代谢及营养类疾病	10027433	Y	Y	26	196876061	REAC21Q3.txt
MYELOSUPPRESSION	MYELOSUPPRESSION	骨髓抑制	MARROW DEPRESSION AND HYPOPLASTIC ANAEMIAS	骨髓抑制和增生不良性贫血	10026847	ANAEMIAS NONHAEMOLYTIC AND MARROW DEPRESSION	非溶血性贫血及骨髓抑制	10002086	BLOOD AND LYMPHATIC SYSTEM DISORDERS	血液及淋巴系统疾病	10005329	Y	Y	26	196876061	REAC21Q3.txt
DISEASE PROGRESSION	DISEASE PROGRESSION	疾病进展	GENERAL SIGNS AND SYMPTOMS NEC	一般症状和体征（不另分类）	10018072	GENERAL SYSTEM DISORDERS NEC	全身系统疾病（不另分类）	10018073	GENERAL DISORDERS AND ADMINISTRATION SITE CONDITIONS	全身性疾病及给药部位各种反应	10018065	Y	Y	26	196876391	REAC21Q3.txt
DEATH	DEATH	死亡	DEATH AND SUDDEN DEATH	死亡和猝死	10011907	FATAL OUTCOMES	致命后果	10053172	GENERAL DISORDERS AND ADMINISTRATION SITE CONDITIONS	全身性疾病及给药部位各种反应	10018065	Y	Y	26	196876411	REAC21Q3.txt
DYSPNOEA	DYSPNOEA	呼吸困难	BREATHING ABNORMALITIES	各种呼吸异常	10006334	RESPIRATORY DISORDERS NEC	呼吸系统疾病（不另分类）	10038716	RESPIRATORY, THORACIC AND MEDIASTINAL DISORDERS	呼吸系统、胸及纵隔疾病	10038738	Y	Y	26	197127941	REAC21Q3.txt
HAEMOPTYSIS	HAEMOPTYSIS	咯血	COUGHING AND ASSOCIATED SYMPTOMS	咳嗽和相关症状	10011233	RESPIRATORY DISORDERS NEC	呼吸系统疾病（不另分类）	10038716	RESPIRATORY, THORACIC AND MEDIASTINAL DISORDERS	呼吸系统、胸及纵隔疾病	10038738	Y	Y	26	197127941	REAC21Q3.txt
NEUTROPENIA	NEUTROPENIA	中性粒细胞减少症	NEUTROPENIAS	各种嗜中性白细胞减少症	10029355	WHITE BLOOD CELL DISORDERS	白血球类疾病	10047954	BLOOD AND LYMPHATIC SYSTEM DISORDERS	血液及淋巴系统疾病	10005329	Y	Y	26	197127941	REAC21Q3.txt
THROMBOCYTOPENIA	THROMBOCYTOPENIA	血小板减少症	THROMBOCYTOPENIAS	各种血小板减少症	10043555	PLATELET DISORDERS	血小板类疾病	10035534	BLOOD AND LYMPHATIC SYSTEM DISORDERS	血液及淋巴系统疾病	10005329	Y	Y	26	197127941	REAC21Q3.txt
AMMONIA INCREASED	AMMONIA INCREASED	氨升高	HEPATOBILIARY FUNCTION DIAGNOSTIC PROCEDURES	肝胆功能诊断性操作	10087057	HEPATOBILIARY INVESTIGATIONS	肝胆系统检查	10019809	INVESTIGATIONS	各类检查	10022891	Y	Y	26	197127961	REAC21Q3.txt
CHEST PAIN	CHEST PAIN	胸痛	PAIN AND DISCOMFORT NEC	疼痛和不适（不另分类）	10033372	GENERAL SYSTEM DISORDERS NEC	全身系统疾病（不另分类）	10018073	GENERAL DISORDERS AND ADMINISTRATION SITE CONDITIONS	全身性疾病及给药部位各种反应	10018065	Y	Y	26	197127961	REAC21Q3.txt
CONSTIPATION	CONSTIPATION	便秘	GASTROINTESTINAL ATONIC AND HYPOMOTILITY DISORDERS NEC	各种胃肠道弛缓和动力不足性疾病（不另分类）	10017933	GASTROINTESTINAL MOTILITY AND DEFAECATION CONDITIONS	胃肠运动及排便状况	10017977	GASTROINTESTINAL DISORDERS	胃肠系统疾病	10017947	Y	Y	26	197127961	REAC21Q3.txt
DECREASED APPETITE	DECREASED APPETITE	食欲减退	APPETITE DISORDERS	各种食欲障碍	10003022	APPETITE AND GENERAL NUTRITIONAL DISORDERS	食欲及一般性营养障碍	10003018	METABOLISM AND NUTRITION DISORDERS	代谢及营养类疾病	10027433	Y	Y	26	197127961	REAC21Q3.txt
ERYTHEMA	ERYTHEMA	红斑	ERYTHEMAS	各种皮肤红斑	10015151	EPIDERMAL AND DERMAL CONDITIONS	表皮及真皮状况	10014982	SKIN AND SUBCUTANEOUS TISSUE DISORDERS	皮肤及皮下组织类疾病	10040785	Y	Y	26	197127961	REAC21Q3.txt
FATIGUE	FATIGUE	疲劳	ASTHENIC CONDITIONS	虚弱状态	10003550	GENERAL SYSTEM DISORDERS NEC	全身系统疾病（不另分类）	10018073	GENERAL DISORDERS AND ADMINISTRATION SITE CONDITIONS	全身性疾病及给药部位各种反应	10018065	Y	Y	26	197127961	REAC21Q3.txt
LOSS OF CONSCIOUSNESS	LOSS OF CONSCIOUSNESS	意识丧失	DISTURBANCES IN CONSCIOUSNESS NEC	意识障碍（不另分类）	10013509	NEUROLOGICAL DISORDERS NEC	神经类疾病（不另分类）	10029305	NERVOUS SYSTEM DISORDERS	各类神经系统疾病	10029205	Y	Y	26	197127961	REAC21Q3.txt
PARAESTHESIA	PARAESTHESIA	异常感觉	PARAESTHESIAS AND DYSAESTHESIAS	感觉异常和感觉迟钝	10033788	NEUROLOGICAL DISORDERS NEC	神经类疾病（不另分类）	10029305	NERVOUS SYSTEM DISORDERS	各类神经系统疾病	10029205	Y	Y	26	197127961	REAC21Q3.txt
PNEUMONIA	PNEUMONIA	感染性肺炎	LOWER RESPIRATORY TRACT AND LUNG INFECTIONS	下呼吸道和肺部感染	10025101	INFECTIONS - PATHOGEN UNSPECIFIED	感染 - 未指明病原	10021879	INFECTIONS AND INFESTATIONS	感染及侵染类疾病	10021881	Y	Y	26	197127961	REAC21Q3.txt
ANAEMIA	ANAEMIA	贫血	ANAEMIAS NEC	各种贫血（不另分类）	10002067	ANAEMIAS NONHAEMOLYTIC AND MARROW DEPRESSION	非溶血性贫血及骨髓抑制	10002086	BLOOD AND LYMPHATIC SYSTEM DISORDERS	血液及淋巴系统疾病	10005329	Y	Y	26	197127971	REAC21Q3.txt
ASTHENIA	ASTHENIA	乏力	ASTHENIC CONDITIONS	虚弱状态	10003550	GENERAL SYSTEM DISORDERS NEC	全身系统疾病（不另分类）	10018073	GENERAL DISORDERS AND ADMINISTRATION SITE CONDITIONS	全身性疾病及给药部位各种反应	10018065	Y	Y	26	197127971	REAC21Q3.txt
DYSGEUSIA	DYSGEUSIA	味觉倒错	SENSORY ABNORMALITIES NEC	各种感觉异常（不另分类）	10040021	NEUROLOGICAL DISORDERS NEC	神经类疾病（不另分类）	10029305	NERVOUS SYSTEM DISORDERS	各类神经系统疾病	10029205	Y	Y	26	197127971	REAC21Q3.txt
FEBRILE NEUTROPENIA	FEBRILE NEUTROPENIA	发热性中性粒细胞减少症	NEUTROPENIAS	各种嗜中性白细胞减少症	10029355	WHITE BLOOD CELL DISORDERS	白血球类疾病	10047954	BLOOD AND LYMPHATIC SYSTEM DISORDERS	血液及淋巴系统疾病	10005329	Y	Y	26	197127971	REAC21Q3.txt
NEUTROPENIA	NEUTROPENIA	中性粒细胞减少症	NEUTROPENIAS	各种嗜中性白细胞减少症	10029355	WHITE BLOOD CELL DISORDERS	白血球类疾病	10047954	BLOOD AND LYMPHATIC SYSTEM DISORDERS	血液及淋巴系统疾病	10005329	Y	Y	26	197127971	REAC21Q3.txt
THROMBOCYTOPENIA	THROMBOCYTOPENIA	血小板减少症	THROMBOCYTOPENIAS	各种血小板减少症	10043555	PLATELET DISORDERS	血小板类疾病	10035534	BLOOD AND LYMPHATIC SYSTEM DISORDERS	血液及淋巴系统疾病	10005329	Y	Y	26	197127971	REAC21Q3.txt
DIZZINESS	DIZZINESS	头晕	NEUROLOGICAL SIGNS AND SYMPTOMS NEC	神经学症状和体征（不另分类）	10029306	NEUROLOGICAL DISORDERS NEC	神经类疾病（不另分类）	10029305	NERVOUS SYSTEM DISORDERS	各类神经系统疾病	10029205	Y	Y	26	197127991	REAC21Q3.txt
CONSTIPATION	CONSTIPATION	便秘	GASTROINTESTINAL ATONIC AND HYPOMOTILITY DISORDERS NEC	各种胃肠道弛缓和动力不足性疾病（不另分类）	10017933	GASTROINTESTINAL MOTILITY AND DEFAECATION CONDITIONS	胃肠运动及排便状况	10017977	GASTROINTESTINAL DISORDERS	胃肠系统疾病	10017947	Y	Y	26	197128011	REAC21Q3.txt
PNEUMONITIS	PNEUMONITIS	肺部炎症	LOWER RESPIRATORY TRACT INFLAMMATORY AND IMMUNOLOGIC CONDITIONS	下呼吸道炎症和免疫病症	10024972	LOWER RESPIRATORY TRACT DISORDERS (EXCL OBSTRUCTION AND INFECTION)	下呼吸道疾病（阻塞和感染除外）	10024967	RESPIRATORY, THORACIC AND MEDIASTINAL DISORDERS	呼吸系统、胸及纵隔疾病	10038738	Y	Y	26	197128011	REAC21Q3.txt
THERAPY NON-RESPONDER	THERAPY NON-RESPONDER	治疗无反应者	THERAPEUTIC AND NONTHERAPEUTIC RESPONSES	各种治疗和非治疗反应	10043409	THERAPEUTIC AND NONTHERAPEUTIC EFFECTS (EXCL TOXICITY)	治疗性及非治疗性反应类（不包括毒性）	10062915	GENERAL DISORDERS AND ADMINISTRATION SITE CONDITIONS	全身性疾病及给药部位各种反应	10018065	Y	Y	26	197128031	REAC21Q3.txt
FATIGUE	FATIGUE	疲劳	ASTHENIC CONDITIONS	虚弱状态	10003550	GENERAL SYSTEM DISORDERS NEC	全身系统疾病（不另分类）	10018073	GENERAL DISORDERS AND ADMINISTRATION SITE CONDITIONS	全身性疾病及给药部位各种反应	10018065	Y	Y	26	197128041	REAC21Q3.txt
NEUTROPENIA	NEUTROPENIA	中性粒细胞减少症	NEUTROPENIAS	各种嗜中性白细胞减少症	10029355	WHITE BLOOD CELL DISORDERS	白血球类疾病	10047954	BLOOD AND LYMPHATIC SYSTEM DISORDERS	血液及淋巴系统疾病	10005329	Y	Y	26	197128041	REAC21Q3.txt
PERFORMANCE STATUS DECREASED	PERFORMANCE STATUS DECREASED	体力状态下降	GENERAL SIGNS AND SYMPTOMS NEC	一般症状和体征（不另分类）	10018072	GENERAL SYSTEM DISORDERS NEC	全身系统疾病（不另分类）	10018073	GENERAL DISORDERS AND ADMINISTRATION SITE CONDITIONS	全身性疾病及给药部位各种反应	10018065	Y	Y	26	197128041	REAC21Q3.txt
NEUTROPHIL COUNT DECREASED	NEUTROPHIL COUNT DECREASED	中性粒细胞计数降低	WHITE BLOOD CELL ANALYSES	各种白细胞分析	10047938	HAEMATOLOGY INVESTIGATIONS (INCL BLOOD GROUPS)	血液类检查（包括血型）	10018851	INVESTIGATIONS	各类检查	10022891	Y	Y	26	197128071	REAC21Q3.txt
BONE PAIN	BONE PAIN	骨痛	BONE RELATED SIGNS AND SYMPTOMS	骨相关症状和体征	10006006	BONE DISORDERS (EXCL CONGENITAL AND FRACTURES)	骨骼类疾病（不包括先天性疾病及骨折）	10005959	MUSCULOSKELETAL AND CONNECTIVE TISSUE DISORDERS	各种肌肉骨骼及结缔组织疾病	10028395	Y	Y	26	197128091	REAC21Q3.txt
BRONCHITIS	BRONCHITIS	支气管炎	LOWER RESPIRATORY TRACT AND LUNG INFECTIONS	下呼吸道和肺部感染	10025101	INFECTIONS - PATHOGEN UNSPECIFIED	感染 - 未指明病原	10021879	INFECTIONS AND INFESTATIONS	感染及侵染类疾病	10021881	Y	Y	26	197128091	REAC21Q3.txt
CHEST PAIN	CHEST PAIN	胸痛	PAIN AND DISCOMFORT NEC	疼痛和不适（不另分类）	10033372	GENERAL SYSTEM DISORDERS NEC	全身系统疾病（不另分类）	10018073	GENERAL DISORDERS AND ADMINISTRATION SITE CONDITIONS	全身性疾病及给药部位各种反应	10018065	Y	Y	26	197128091	REAC21Q3.txt
CONSTIPATION	CONSTIPATION	便秘	GASTROINTESTINAL ATONIC AND HYPOMOTILITY DISORDERS NEC	各种胃肠道弛缓和动力不足性疾病（不另分类）	10017933	GASTROINTESTINAL MOTILITY AND DEFAECATION CONDITIONS	胃肠运动及排便状况	10017977	GASTROINTESTINAL DISORDERS	胃肠系统疾病	10017947	Y	Y	26	197128091	REAC21Q3.txt
CONTUSION	CONTUSION	挫伤	SKIN INJURIES NEC	各种皮肤损伤（不另分类）	10027699	INJURIES NEC	各种损伤（不另分类）	10022114	INJURY, POISONING AND PROCEDURAL COMPLICATIONS	各类损伤、中毒及操作并发症	10022117	Y	Y	26	197128091	REAC21Q3.txt
DIARRHOEA	DIARRHOEA	腹泻	DIARRHOEA (EXCL INFECTIVE)	各种腹泻（不包括感染性的）	10012736	GASTROINTESTINAL MOTILITY AND DEFAECATION CONDITIONS	胃肠运动及排便状况	10017977	GASTROINTESTINAL DISORDERS	胃肠系统疾病	10017947	Y	Y	26	197128091	REAC21Q3.txt
DIZZINESS	DIZZINESS	头晕	NEUROLOGICAL SIGNS AND SYMPTOMS NEC	神经学症状和体征（不另分类）	10029306	NEUROLOGICAL DISORDERS NEC	神经类疾病（不另分类）	10029305	NERVOUS SYSTEM DISORDERS	各类神经系统疾病	10029205	Y	Y	26	197128091	REAC21Q3.txt
ERYTHEMA	ERYTHEMA	红斑	ERYTHEMAS	各种皮肤红斑	10015151	EPIDERMAL AND DERMAL CONDITIONS	表皮及真皮状况	10014982	SKIN AND SUBCUTANEOUS TISSUE DISORDERS	皮肤及皮下组织类疾病	10040785	Y	Y	26	197128091	REAC21Q3.txt
FATIGUE	FATIGUE	疲劳	ASTHENIC CONDITIONS	虚弱状态	10003550	GENERAL SYSTEM DISORDERS NEC	全身系统疾病（不另分类）	10018073	GENERAL DISORDERS AND ADMINISTRATION SITE CONDITIONS	全身性疾病及给药部位各种反应	10018065	Y	Y	26	197128091	REAC21Q3.txt
FRUSTRATION TOLERANCE DECREASED	FRUSTRATION TOLERANCE DECREASED	挫折承受力降低	EMOTIONAL AND MOOD DISTURBANCES NEC	情感和情绪障碍（不另分类）	10014556	MOOD DISORDERS AND DISTURBANCES NEC	心境障碍和混乱（不另分类）	10027946	PSYCHIATRIC DISORDERS	精神病类	10037175	Y	Y	26	197128091	REAC21Q3.txt
MALAISE	MALAISE	难受	ASTHENIC CONDITIONS	虚弱状态	10003550	GENERAL SYSTEM DISORDERS NEC	全身系统疾病（不另分类）	10018073	GENERAL DISORDERS AND ADMINISTRATION SITE CONDITIONS	全身性疾病及给药部位各种反应	10018065	Y	Y	26	197128091	REAC21Q3.txt
MUSCULOSKELETAL CHEST PAIN	MUSCULOSKELETAL CHEST PAIN	胸部肌肉骨骼疼痛	MUSCULOSKELETAL AND CONNECTIVE TISSUE PAIN AND DISCOMFORT	肌肉骨骼和结缔组织的各种疼痛与不适	10068757	MUSCULOSKELETAL AND CONNECTIVE TISSUE DISORDERS NEC	肌肉骨骼和结缔组织疾病（不另分类）	10028393	MUSCULOSKELETAL AND CONNECTIVE TISSUE DISORDERS	各种肌肉骨骼及结缔组织疾病	10028395	Y	Y	26	197128091	REAC21Q3.txt
NAUSEA	NAUSEA	恶心	NAUSEA AND VOMITING SYMPTOMS	恶心和呕吐症状	10028817	GASTROINTESTINAL SIGNS AND SYMPTOMS	胃肠道系统症状和体征	10018012	GASTROINTESTINAL DISORDERS	胃肠系统疾病	10017947	Y	Y	26	197128091	REAC21Q3.txt
PAIN	PAIN	疼痛	PAIN AND DISCOMFORT NEC	疼痛和不适（不另分类）	10033372	GENERAL SYSTEM DISORDERS NEC	全身系统疾病（不另分类）	10018073	GENERAL DISORDERS AND ADMINISTRATION SITE CONDITIONS	全身性疾病及给药部位各种反应	10018065	Y	Y	26	197128091	REAC21Q3.txt
PAIN IN EXTREMITY	PAIN IN EXTREMITY	肢体疼痛	MUSCULOSKELETAL AND CONNECTIVE TISSUE PAIN AND DISCOMFORT	肌肉骨骼和结缔组织的各种疼痛与不适	10068757	MUSCULOSKELETAL AND CONNECTIVE TISSUE DISORDERS NEC	肌肉骨骼和结缔组织疾病（不另分类）	10028393	MUSCULOSKELETAL AND CONNECTIVE TISSUE DISORDERS	各种肌肉骨骼及结缔组织疾病	10028395	Y	Y	26	197128091	REAC21Q3.txt
PARAESTHESIA	PARAESTHESIA	异常感觉	PARAESTHESIAS AND DYSAESTHESIAS	感觉异常和感觉迟钝	10033788	NEUROLOGICAL DISORDERS NEC	神经类疾病（不另分类）	10029305	NERVOUS SYSTEM DISORDERS	各类神经系统疾病	10029205	Y	Y	26	197128091	REAC21Q3.txt
PNEUMONIA	PNEUMONIA	感染性肺炎	LOWER RESPIRATORY TRACT AND LUNG INFECTIONS	下呼吸道和肺部感染	10025101	INFECTIONS - PATHOGEN UNSPECIFIED	感染 - 未指明病原	10021879	INFECTIONS AND INFESTATIONS	感染及侵染类疾病	10021881	Y	Y	26	197128091	REAC21Q3.txt
PRURITUS	PRURITUS	瘙痒	PRURITUS NEC	各种瘙痒（不另分类）	10049293	EPIDERMAL AND DERMAL CONDITIONS	表皮及真皮状况	10014982	SKIN AND SUBCUTANEOUS TISSUE DISORDERS	皮肤及皮下组织类疾病	10040785	Y	Y	26	197128091	REAC21Q3.txt
SWELLING FACE	SWELLING FACE	面肿	GENERAL SIGNS AND SYMPTOMS NEC	一般症状和体征（不另分类）	10018072	GENERAL SYSTEM DISORDERS NEC	全身系统疾病（不另分类）	10018073	GENERAL DISORDERS AND ADMINISTRATION SITE CONDITIONS	全身性疾病及给药部位各种反应	10018065	Y	Y	26	197128091	REAC21Q3.txt
TENDERNESS	TENDERNESS	触痛	PAIN AND DISCOMFORT NEC	疼痛和不适（不另分类）	10033372	GENERAL SYSTEM DISORDERS NEC	全身系统疾病（不另分类）	10018073	GENERAL DISORDERS AND ADMINISTRATION SITE CONDITIONS	全身性疾病及给药部位各种反应	10018065	Y	Y	26	197128091	REAC21Q3.txt
ALANINE AMINOTRANSFERASE INCREASED	ALANINE AMINOTRANSFERASE INCREASED	丙氨酸氨基转移酶升高	HEPATOBILIARY FUNCTION DIAGNOSTIC PROCEDURES	肝胆功能诊断性操作	10087057	HEPATOBILIARY INVESTIGATIONS	肝胆系统检查	10019809	INVESTIGATIONS	各类检查	10022891	Y	Y	26	197128111	REAC21Q3.txt
TASTE DISORDER	TASTE DISORDER	味觉障碍	SENSORY ABNORMALITIES NEC	各种感觉异常（不另分类）	10040021	NEUROLOGICAL DISORDERS NEC	神经类疾病（不另分类）	10029305	NERVOUS SYSTEM DISORDERS	各类神经系统疾病	10029205	Y	Y	26	197128131	REAC21Q3.txt
ABDOMINAL DISCOMFORT	ABDOMINAL DISCOMFORT	腹部不适	GASTROINTESTINAL SIGNS AND SYMPTOMS NEC	各种胃肠道症状和体征（不另分类）	10027678	GASTROINTESTINAL SIGNS AND SYMPTOMS	胃肠道系统症状和体征	10018012	GASTROINTESTINAL DISORDERS	胃肠系统疾病	10017947	Y	Y	26	197128151	REAC21Q3.txt
SOMNOLENCE	SOMNOLENCE	嗜睡	DISTURBANCES IN CONSCIOUSNESS NEC	意识障碍（不另分类）	10013509	NEUROLOGICAL DISORDERS NEC	神经类疾病（不另分类）	10029305	NERVOUS SYSTEM DISORDERS	各类神经系统疾病	10029205	Y	Y	26	197128151	REAC21Q3.txt
THROMBOCYTOPENIA	THROMBOCYTOPENIA	血小板减少症	THROMBOCYTOPENIAS	各种血小板减少症	10043555	PLATELET DISORDERS	血小板类疾病	10035534	BLOOD AND LYMPHATIC SYSTEM DISORDERS	血液及淋巴系统疾病	10005329	Y	Y	26	197128181	REAC21Q3.txt
ABDOMINAL PAIN	ABDOMINAL PAIN	腹痛	GASTROINTESTINAL AND ABDOMINAL PAINS (EXCL ORAL AND THROAT)	胃肠道和腹部疼痛（不包括口腔和咽喉）	10017926	GASTROINTESTINAL SIGNS AND SYMPTOMS	胃肠道系统症状和体征	10018012	GASTROINTESTINAL DISORDERS	胃肠系统疾病	10017947	Y	Y	26	197128201	REAC21Q3.txt
BACK PAIN	BACK PAIN	背痛	MUSCULOSKELETAL AND CONNECTIVE TISSUE PAIN AND DISCOMFORT	肌肉骨骼和结缔组织的各种疼痛与不适	10068757	MUSCULOSKELETAL AND CONNECTIVE TISSUE DISORDERS NEC	肌肉骨骼和结缔组织疾病（不另分类）	10028393	MUSCULOSKELETAL AND CONNECTIVE TISSUE DISORDERS	各种肌肉骨骼及结缔组织疾病	10028395	Y	Y	26	197128201	REAC21Q3.txt
NEUTROPHIL COUNT DECREASED	NEUTROPHIL COUNT DECREASED	中性粒细胞计数降低	WHITE BLOOD CELL ANALYSES	各种白细胞分析	10047938	HAEMATOLOGY INVESTIGATIONS (INCL BLOOD GROUPS)	血液类检查（包括血型）	10018851	INVESTIGATIONS	各类检查	10022891	Y	Y	26	197128221	REAC21Q3.txt
DECREASED APPETITE	DECREASED APPETITE	食欲减退	APPETITE DISORDERS	各种食欲障碍	10003022	APPETITE AND GENERAL NUTRITIONAL DISORDERS	食欲及一般性营养障碍	10003018	METABOLISM AND NUTRITION DISORDERS	代谢及营养类疾病	10027433	Y	Y	26	197128241	REAC21Q3.txt
DIZZINESS	DIZZINESS	头晕	NEUROLOGICAL SIGNS AND SYMPTOMS NEC	神经学症状和体征（不另分类）	10029306	NEUROLOGICAL DISORDERS NEC	神经类疾病（不另分类）	10029305	NERVOUS SYSTEM DISORDERS	各类神经系统疾病	10029205	Y	Y	26	197128241	REAC21Q3.txt
DYSPNOEA	DYSPNOEA	呼吸困难	BREATHING ABNORMALITIES	各种呼吸异常	10006334	RESPIRATORY DISORDERS NEC	呼吸系统疾病（不另分类）	10038716	RESPIRATORY, THORACIC AND MEDIASTINAL DISORDERS	呼吸系统、胸及纵隔疾病	10038738	Y	Y	26	197128241	REAC21Q3.txt
NAUSEA	NAUSEA	恶心	NAUSEA AND VOMITING SYMPTOMS	恶心和呕吐症状	10028817	GASTROINTESTINAL SIGNS AND SYMPTOMS	胃肠道系统症状和体征	10018012	GASTROINTESTINAL DISORDERS	胃肠系统疾病	10017947	Y	Y	26	197128241	REAC21Q3.txt
VOMITING	VOMITING	呕吐	NAUSEA AND VOMITING SYMPTOMS	恶心和呕吐症状	10028817	GASTROINTESTINAL SIGNS AND SYMPTOMS	胃肠道系统症状和体征	10018012	GASTROINTESTINAL DISORDERS	胃肠系统疾病	10017947	Y	Y	26	197128241	REAC21Q3.txt
HAEMOGLOBIN DECREASED	HAEMOGLOBIN DECREASED	血红蛋白降低	RED BLOOD CELL ANALYSES	各种红细胞分析	10038148	HAEMATOLOGY INVESTIGATIONS (INCL BLOOD GROUPS)	血液类检查（包括血型）	10018851	INVESTIGATIONS	各类检查	10022891	Y	Y	26	197128342	REAC22Q1.txt
ABDOMINAL DISCOMFORT	ABDOMINAL DISCOMFORT	腹部不适	GASTROINTESTINAL SIGNS AND SYMPTOMS NEC	各种胃肠道症状和体征（不另分类）	10027678	GASTROINTESTINAL SIGNS AND SYMPTOMS	胃肠道系统症状和体征	10018012	GASTROINTESTINAL DISORDERS	胃肠系统疾病	10017947	Y	Y	26	197128342	REAC22Q1.txt
MALAISE	MALAISE	难受	ASTHENIC CONDITIONS	虚弱状态	10003550	GENERAL SYSTEM DISORDERS NEC	全身系统疾病（不另分类）	10018073	GENERAL DISORDERS AND ADMINISTRATION SITE CONDITIONS	全身性疾病及给药部位各种反应	10018065	Y	Y	26	197128342	REAC22Q1.txt
NAUSEA	NAUSEA	恶心	NAUSEA AND VOMITING SYMPTOMS	恶心和呕吐症状	10028817	GASTROINTESTINAL SIGNS AND SYMPTOMS	胃肠道系统症状和体征	10018012	GASTROINTESTINAL DISORDERS	胃肠系统疾病	10017947	Y	Y	26	197128342	REAC22Q1.txt
FATIGUE	FATIGUE	疲劳	ASTHENIC CONDITIONS	虚弱状态	10003550	GENERAL SYSTEM DISORDERS NEC	全身系统疾病（不另分类）	10018073	GENERAL DISORDERS AND ADMINISTRATION SITE CONDITIONS	全身性疾病及给药部位各种反应	10018065	Y	Y	26	197128342	REAC22Q1.txt
MALIGNANT NEOPLASM PROGRESSION	MALIGNANT NEOPLASM PROGRESSION	恶性肿瘤进展	NEOPLASMS MALIGNANT SITE UNSPECIFIED NEC	部位不确定的恶性肿瘤（不另分类）	10029105	MISCELLANEOUS AND SITE UNSPECIFIED NEOPLASMS MALIGNANT AND UNSPECIFIED	其他肿瘤、部位不明恶性肿瘤及性质不明肿瘤	10027655	NEOPLASMS BENIGN, MALIGNANT AND UNSPECIFIED (INCL CYSTS AND POLYPS)	良性、恶性及性质不明的肿瘤（包括囊状和息肉状）	10029104	Y	Y	26	197128342	REAC22Q1.txt
ABDOMINAL PAIN UPPER	ABDOMINAL PAIN UPPER	上腹痛	GASTROINTESTINAL AND ABDOMINAL PAINS (EXCL ORAL AND THROAT)	胃肠道和腹部疼痛（不包括口腔和咽喉）	10017926	GASTROINTESTINAL SIGNS AND SYMPTOMS	胃肠道系统症状和体征	10018012	GASTROINTESTINAL DISORDERS	胃肠系统疾病	10017947	Y	Y	26	197128371	REAC21Q3.txt
ANAEMIA	ANAEMIA	贫血	ANAEMIAS NEC	各种贫血（不另分类）	10002067	ANAEMIAS NONHAEMOLYTIC AND MARROW DEPRESSION	非溶血性贫血及骨髓抑制	10002086	BLOOD AND LYMPHATIC SYSTEM DISORDERS	血液及淋巴系统疾病	10005329	Y	Y	26	197128371	REAC21Q3.txt
ASTHENIA	ASTHENIA	乏力	ASTHENIC CONDITIONS	虚弱状态	10003550	GENERAL SYSTEM DISORDERS NEC	全身系统疾病（不另分类）	10018073	GENERAL DISORDERS AND ADMINISTRATION SITE CONDITIONS	全身性疾病及给药部位各种反应	10018065	Y	Y	26	197128371	REAC21Q3.txt
LIVER FUNCTION TEST INCREASED	LIVER FUNCTION TEST INCREASED	肝脏功能检查值升高	HEPATOBILIARY FUNCTION DIAGNOSTIC PROCEDURES	肝胆功能诊断性操作	10087057	HEPATOBILIARY INVESTIGATIONS	肝胆系统检查	10019809	INVESTIGATIONS	各类检查	10022891	Y	Y	26	197303071	REAC21Q3.txt
ABDOMINAL PAIN	ABDOMINAL PAIN	腹痛	GASTROINTESTINAL AND ABDOMINAL PAINS (EXCL ORAL AND THROAT)	胃肠道和腹部疼痛（不包括口腔和咽喉）	10017926	GASTROINTESTINAL SIGNS AND SYMPTOMS	胃肠道系统症状和体征	10018012	GASTROINTESTINAL DISORDERS	胃肠系统疾病	10017947	Y	Y	26	197317101	REAC21Q3.txt
CONSTIPATION	CONSTIPATION	便秘	GASTROINTESTINAL ATONIC AND HYPOMOTILITY DISORDERS NEC	各种胃肠道弛缓和动力不足性疾病（不另分类）	10017933	GASTROINTESTINAL MOTILITY AND DEFAECATION CONDITIONS	胃肠运动及排便状况	10017977	GASTROINTESTINAL DISORDERS	胃肠系统疾病	10017947	Y	Y	26	197317101	REAC21Q3.txt
DEAFNESS UNILATERAL	DEAFNESS UNILATERAL	单侧耳聋	HEARING LOSSES	各种听力丧失	10011879	HEARING DISORDERS	听力障碍类疾病	10019243	EAR AND LABYRINTH DISORDERS	耳及迷路类疾病	10013993	Y	Y	26	197317101	REAC21Q3.txt
DECREASED APPETITE	DECREASED APPETITE	食欲减退	APPETITE DISORDERS	各种食欲障碍	10003022	APPETITE AND GENERAL NUTRITIONAL DISORDERS	食欲及一般性营养障碍	10003018	METABOLISM AND NUTRITION DISORDERS	代谢及营养类疾病	10027433	Y	Y	26	197317101	REAC21Q3.txt
DEPRESSION	DEPRESSION	抑郁	DEPRESSIVE DISORDERS	各种抑郁病	10012401	DEPRESSED MOOD DISORDERS AND DISTURBANCES	抑郁性心境障碍和混乱	10012375	PSYCHIATRIC DISORDERS	精神病类	10037175	Y	Y	26	197317101	REAC21Q3.txt
DIARRHOEA	DIARRHOEA	腹泻	DIARRHOEA (EXCL INFECTIVE)	各种腹泻（不包括感染性的）	10012736	GASTROINTESTINAL MOTILITY AND DEFAECATION CONDITIONS	胃肠运动及排便状况	10017977	GASTROINTESTINAL DISORDERS	胃肠系统疾病	10017947	Y	Y	26	197317101	REAC21Q3.txt
DIZZINESS	DIZZINESS	头晕	NEUROLOGICAL SIGNS AND SYMPTOMS NEC	神经学症状和体征（不另分类）	10029306	NEUROLOGICAL DISORDERS NEC	神经类疾病（不另分类）	10029305	NERVOUS SYSTEM DISORDERS	各类神经系统疾病	10029205	Y	Y	26	197317101	REAC21Q3.txt
DYSGEUSIA	DYSGEUSIA	味觉倒错	SENSORY ABNORMALITIES NEC	各种感觉异常（不另分类）	10040021	NEUROLOGICAL DISORDERS NEC	神经类疾病（不另分类）	10029305	NERVOUS SYSTEM DISORDERS	各类神经系统疾病	10029205	Y	Y	26	197317101	REAC21Q3.txt
HEADACHE	HEADACHE	头痛	HEADACHES NEC	各种头痛（不另分类）	10019233	HEADACHES	各类头痛	10019231	NERVOUS SYSTEM DISORDERS	各类神经系统疾病	10029205	Y	Y	26	197317101	REAC21Q3.txt
LETHARGY	LETHARGY	困倦	DISTURBANCES IN CONSCIOUSNESS NEC	意识障碍（不另分类）	10013509	NEUROLOGICAL DISORDERS NEC	神经类疾病（不另分类）	10029305	NERVOUS SYSTEM DISORDERS	各类神经系统疾病	10029205	Y	Y	26	197317101	REAC21Q3.txt
NAUSEA	NAUSEA	恶心	NAUSEA AND VOMITING SYMPTOMS	恶心和呕吐症状	10028817	GASTROINTESTINAL SIGNS AND SYMPTOMS	胃肠道系统症状和体征	10018012	GASTROINTESTINAL DISORDERS	胃肠系统疾病	10017947	Y	Y	26	197317101	REAC21Q3.txt
PRODUCTIVE COUGH	PRODUCTIVE COUGH	咳痰	COUGHING AND ASSOCIATED SYMPTOMS	咳嗽和相关症状	10011233	RESPIRATORY DISORDERS NEC	呼吸系统疾病（不另分类）	10038716	RESPIRATORY, THORACIC AND MEDIASTINAL DISORDERS	呼吸系统、胸及纵隔疾病	10038738	Y	Y	26	197317101	REAC21Q3.txt
RETCHING	RETCHING	干呕	NAUSEA AND VOMITING SYMPTOMS	恶心和呕吐症状	10028817	GASTROINTESTINAL SIGNS AND SYMPTOMS	胃肠道系统症状和体征	10018012	GASTROINTESTINAL DISORDERS	胃肠系统疾病	10017947	Y	Y	26	197317101	REAC21Q3.txt
SWOLLEN TONGUE	SWOLLEN TONGUE	肿舌	TONGUE SIGNS AND SYMPTOMS	舌部症状和体征	10043985	TONGUE CONDITIONS	舌疾病	10043946	GASTROINTESTINAL DISORDERS	胃肠系统疾病	10017947	Y	Y	26	197317101	REAC21Q3.txt
DEATH	DEATH	死亡	DEATH AND SUDDEN DEATH	死亡和猝死	10011907	FATAL OUTCOMES	致命后果	10053172	GENERAL DISORDERS AND ADMINISTRATION SITE CONDITIONS	全身性疾病及给药部位各种反应	10018065	Y	Y	26	197527662	REAC21Q3.txt
MONOPARESIS	MONOPARESIS	单肢局部麻痹	PARALYSIS AND PARESIS (EXCL CRANIAL NERVE)	瘫痪和轻瘫（不包括颅神经）	10033800	MOVEMENT DISORDERS (INCL PARKINSONISM)	运动障碍类（包括帕金森病）	10028037	NERVOUS SYSTEM DISORDERS	各类神经系统疾病	10029205	Y	Y	26	197529741	REAC21Q3.txt
NEUTROPENIA	NEUTROPENIA	中性粒细胞减少症	NEUTROPENIAS	各种嗜中性白细胞减少症	10029355	WHITE BLOOD CELL DISORDERS	白血球类疾病	10047954	BLOOD AND LYMPHATIC SYSTEM DISORDERS	血液及淋巴系统疾病	10005329	Y	Y	26	197529741	REAC21Q3.txt
DISEASE PROGRESSION	DISEASE PROGRESSION	疾病进展	GENERAL SIGNS AND SYMPTOMS NEC	一般症状和体征（不另分类）	10018072	GENERAL SYSTEM DISORDERS NEC	全身系统疾病（不另分类）	10018073	GENERAL DISORDERS AND ADMINISTRATION SITE CONDITIONS	全身性疾病及给药部位各种反应	10018065	Y	Y	26	197666242	REAC21Q4.txt
DEATH	DEATH	死亡	DEATH AND SUDDEN DEATH	死亡和猝死	10011907	FATAL OUTCOMES	致命后果	10053172	GENERAL DISORDERS AND ADMINISTRATION SITE CONDITIONS	全身性疾病及给药部位各种反应	10018065	Y	Y	26	198147391	REAC21Q3.txt
OXYGEN SATURATION DECREASED	OXYGEN SATURATION DECREASED	血氧饱和度降低	BLOOD GAS AND ACID BASE ANALYSES	血气和酸碱分析	10005536	METABOLIC, NUTRITIONAL AND BLOOD GAS INVESTIGATIONS	代谢、营养和血气检查	10027432	INVESTIGATIONS	各类检查	10022891	Y	Y	26	198367921	REAC21Q3.txt
NEUTROPENIA	NEUTROPENIA	中性粒细胞减少症	NEUTROPENIAS	各种嗜中性白细胞减少症	10029355	WHITE BLOOD CELL DISORDERS	白血球类疾病	10047954	BLOOD AND LYMPHATIC SYSTEM DISORDERS	血液及淋巴系统疾病	10005329	Y	Y	26	198649262	REAC21Q4.txt
ANAEMIA	ANAEMIA	贫血	ANAEMIAS NEC	各种贫血（不另分类）	10002067	ANAEMIAS NONHAEMOLYTIC AND MARROW DEPRESSION	非溶血性贫血及骨髓抑制	10002086	BLOOD AND LYMPHATIC SYSTEM DISORDERS	血液及淋巴系统疾病	10005329	Y	Y	26	198649262	REAC21Q4.txt
THROMBOCYTOPENIA	THROMBOCYTOPENIA	血小板减少症	THROMBOCYTOPENIAS	各种血小板减少症	10043555	PLATELET DISORDERS	血小板类疾病	10035534	BLOOD AND LYMPHATIC SYSTEM DISORDERS	血液及淋巴系统疾病	10005329	Y	Y	26	198649262	REAC21Q4.txt
TRANSIENT ISCHAEMIC ATTACK	TRANSIENT ISCHAEMIC ATTACK	短暂性脑缺血发作	TRANSIENT CEREBROVASCULAR EVENTS	短暂性脑血管事件	10044376	CENTRAL NERVOUS SYSTEM VASCULAR DISORDERS	中枢神经系统血管疾病	10007963	NERVOUS SYSTEM DISORDERS	各类神经系统疾病	10029205	Y	Y	26	198944392	REAC21Q4.txt
DISEASE PROGRESSION	DISEASE PROGRESSION	疾病进展	GENERAL SIGNS AND SYMPTOMS NEC	一般症状和体征（不另分类）	10018072	GENERAL SYSTEM DISORDERS NEC	全身系统疾病（不另分类）	10018073	GENERAL DISORDERS AND ADMINISTRATION SITE CONDITIONS	全身性疾病及给药部位各种反应	10018065	Y	Y	26	198944392	REAC21Q4.txt
DISEASE PROGRESSION	DISEASE PROGRESSION	疾病进展	GENERAL SIGNS AND SYMPTOMS NEC	一般症状和体征（不另分类）	10018072	GENERAL SYSTEM DISORDERS NEC	全身系统疾病（不另分类）	10018073	GENERAL DISORDERS AND ADMINISTRATION SITE CONDITIONS	全身性疾病及给药部位各种反应	10018065	Y	Y	26	198945871	REAC21Q3.txt
DEATH	DEATH	死亡	DEATH AND SUDDEN DEATH	死亡和猝死	10011907	FATAL OUTCOMES	致命后果	10053172	GENERAL DISORDERS AND ADMINISTRATION SITE CONDITIONS	全身性疾病及给药部位各种反应	10018065	Y	Y	26	199362141	REAC21Q4.txt
HEPATIC FUNCTION ABNORMAL	HEPATIC FUNCTION ABNORMAL	肝功能异常	HEPATIC ENZYMES AND FUNCTION ABNORMALITIES	肝酶和肝功能异常	10019661	HEPATIC AND HEPATOBILIARY DISORDERS	肝脏及肝胆类疾病	10019654	HEPATOBILIARY DISORDERS	肝胆系统疾病	10019805	Y	Y	26	199521342	REAC21Q4.txt
WHITE BLOOD CELL COUNT DECREASED	WHITE BLOOD CELL COUNT DECREASED	白细胞计数降低	WHITE BLOOD CELL ANALYSES	各种白细胞分析	10047938	HAEMATOLOGY INVESTIGATIONS (INCL BLOOD GROUPS)	血液类检查（包括血型）	10018851	INVESTIGATIONS	各类检查	10022891	Y	Y	26	199940122	REAC21Q4.txt
KETOACIDOSIS	KETOACIDOSIS	酮症酸中毒	METABOLIC ACIDOSES (EXCL DIABETIC ACIDOSES)	各种代谢性酸中毒（糖尿病酸中毒除外）	10027416	ACID-BASE DISORDERS	酸碱平衡紊乱	10000485	METABOLISM AND NUTRITION DISORDERS	代谢及营养类疾病	10027433	Y	Y	26	199940122	REAC21Q4.txt
NEUTROPHIL COUNT DECREASED	NEUTROPHIL COUNT DECREASED	中性粒细胞计数降低	WHITE BLOOD CELL ANALYSES	各种白细胞分析	10047938	HAEMATOLOGY INVESTIGATIONS (INCL BLOOD GROUPS)	血液类检查（包括血型）	10018851	INVESTIGATIONS	各类检查	10022891	Y	Y	26	199940122	REAC21Q4.txt
DISEASE PROGRESSION	DISEASE PROGRESSION	疾病进展	GENERAL SIGNS AND SYMPTOMS NEC	一般症状和体征（不另分类）	10018072	GENERAL SYSTEM DISORDERS NEC	全身系统疾病（不另分类）	10018073	GENERAL DISORDERS AND ADMINISTRATION SITE CONDITIONS	全身性疾病及给药部位各种反应	10018065	Y	Y	26	199966361	REAC21Q4.txt
THROMBOPHLEBITIS	THROMBOPHLEBITIS	血栓性静脉炎	PERIPHERAL EMBOLISM AND THROMBOSIS	周围栓塞和血栓形成	10034572	EMBOLISM AND THROMBOSIS	栓塞及血栓	10014523	VASCULAR DISORDERS	血管与淋巴管类疾病	10047065	Y	Y	26	200331822	REAC21Q4.txt
EXTRAVASATION	EXTRAVASATION	外渗	GENERAL SIGNS AND SYMPTOMS NEC	一般症状和体征（不另分类）	10018072	GENERAL SYSTEM DISORDERS NEC	全身系统疾病（不另分类）	10018073	GENERAL DISORDERS AND ADMINISTRATION SITE CONDITIONS	全身性疾病及给药部位各种反应	10018065	Y	Y	26	200638732	REAC22Q1.txt
ERYSIPELAS	ERYSIPELAS	丹毒	STREPTOCOCCAL INFECTIONS	各种链球菌感染	10042180	BACTERIAL INFECTIOUS DISORDERS	细菌感染性疾病	10004018	INFECTIONS AND INFESTATIONS	感染及侵染类疾病	10021881	Y	Y	26	200638732	REAC22Q1.txt
FEBRILE NEUTROPENIA	FEBRILE NEUTROPENIA	发热性中性粒细胞减少症	NEUTROPENIAS	各种嗜中性白细胞减少症	10029355	WHITE BLOOD CELL DISORDERS	白血球类疾病	10047954	BLOOD AND LYMPHATIC SYSTEM DISORDERS	血液及淋巴系统疾病	10005329	Y	Y	26	200638732	REAC22Q1.txt
WOUND NECROSIS	WOUND NECROSIS	伤口坏死	NON-SITE SPECIFIC INJURIES NEC	部位不确定的各种损伤（不另分类）	10029511	INJURIES NEC	各种损伤（不另分类）	10022114	INJURY, POISONING AND PROCEDURAL COMPLICATIONS	各类损伤、中毒及操作并发症	10022117	Y	Y	26	201565691	REAC21Q4.txt
EXTRAVASATION	EXTRAVASATION	外渗	GENERAL SIGNS AND SYMPTOMS NEC	一般症状和体征（不另分类）	10018072	GENERAL SYSTEM DISORDERS NEC	全身系统疾病（不另分类）	10018073	GENERAL DISORDERS AND ADMINISTRATION SITE CONDITIONS	全身性疾病及给药部位各种反应	10018065	Y	Y	26	201565691	REAC21Q4.txt
LIMB AMPUTATION	LIMB AMPUTATION	截肢	LIMB THERAPEUTIC PROCEDURES	肢体治疗类操作	10024502	BONE AND JOINT THERAPEUTIC PROCEDURES	骨和关节治疗类操作	10005944	SURGICAL AND MEDICAL PROCEDURES	各种手术及医疗操作	10042613	Y	Y	26	201565691	REAC21Q4.txt
METASTASES TO CENTRAL NERVOUS SYSTEM	METASTASES TO CENTRAL NERVOUS SYSTEM	中枢神经系统转移	METASTASES TO SPECIFIED SITES	转移到特定的部位	10027467	METASTASES	各类转移瘤	10027476	NEOPLASMS BENIGN, MALIGNANT AND UNSPECIFIED (INCL CYSTS AND POLYPS)	良性、恶性及性质不明的肿瘤（包括囊状和息肉状）	10029104	Y	Y	26	202183435	REAC22Q3.txt
SMALL CELL LUNG CANCER	SMALL CELL LUNG CANCER	小细胞肺癌	RESPIRATORY TRACT SMALL CELL CARCINOMAS	呼吸道小细胞癌	10041059	RESPIRATORY AND MEDIASTINAL NEOPLASMS MALIGNANT AND UNSPECIFIED	呼吸系统和纵隔恶性及性质不明的肿瘤	10038666	NEOPLASMS BENIGN, MALIGNANT AND UNSPECIFIED (INCL CYSTS AND POLYPS)	良性、恶性及性质不明的肿瘤（包括囊状和息肉状）	10029104	Y	Y	26	202183435	REAC22Q3.txt
DEATH	DEATH	死亡	DEATH AND SUDDEN DEATH	死亡和猝死	10011907	FATAL OUTCOMES	致命后果	10053172	GENERAL DISORDERS AND ADMINISTRATION SITE CONDITIONS	全身性疾病及给药部位各种反应	10018065	Y	Y	26	202996321	REAC22Q1.txt
ATRIAL FIBRILLATION	ATRIAL FIBRILLATION	房颤	SUPRAVENTRICULAR ARRHYTHMIAS	各种室上性心律失常	10042600	CARDIAC ARRHYTHMIAS	心律失常类疾病	10007521	CARDIAC DISORDERS	心脏器官疾病	10007541	Y	Y	26	202996321	REAC22Q1.txt
PLATELET COUNT DECREASED	PLATELET COUNT DECREASED	血小板计数降低	PLATELET ANALYSES	血小板分析	10035523	HAEMATOLOGY INVESTIGATIONS (INCL BLOOD GROUPS)	血液类检查（包括血型）	10018851	INVESTIGATIONS	各类检查	10022891	Y	Y	26	203015734	REAC22Q3.txt
PLATELET COUNT DECREASED	PLATELET COUNT DECREASED	血小板计数降低	PLATELET ANALYSES	血小板分析	10035523	HAEMATOLOGY INVESTIGATIONS (INCL BLOOD GROUPS)	血液类检查（包括血型）	10018851	INVESTIGATIONS	各类检查	10022891	Y	Y	26	203015734	REAC22Q3.txt
PLATELET COUNT DECREASED	PLATELET COUNT DECREASED	血小板计数降低	PLATELET ANALYSES	血小板分析	10035523	HAEMATOLOGY INVESTIGATIONS (INCL BLOOD GROUPS)	血液类检查（包括血型）	10018851	INVESTIGATIONS	各类检查	10022891	Y	Y	26	203015734	REAC22Q3.txt
OEDEMA PERIPHERAL	OEDEMA PERIPHERAL	外周水肿	OEDEMA NEC	各种水肿（不另分类）	10030113	GENERAL SYSTEM DISORDERS NEC	全身系统疾病（不另分类）	10018073	GENERAL DISORDERS AND ADMINISTRATION SITE CONDITIONS	全身性疾病及给药部位各种反应	10018065	Y	Y	26	203015734	REAC22Q3.txt
PLATELET COUNT DECREASED	PLATELET COUNT DECREASED	血小板计数降低	PLATELET ANALYSES	血小板分析	10035523	HAEMATOLOGY INVESTIGATIONS (INCL BLOOD GROUPS)	血液类检查（包括血型）	10018851	INVESTIGATIONS	各类检查	10022891	Y	Y	26	203015734	REAC22Q3.txt
FEBRILE NEUTROPENIA	FEBRILE NEUTROPENIA	发热性中性粒细胞减少症	NEUTROPENIAS	各种嗜中性白细胞减少症	10029355	WHITE BLOOD CELL DISORDERS	白血球类疾病	10047954	BLOOD AND LYMPHATIC SYSTEM DISORDERS	血液及淋巴系统疾病	10005329	Y	Y	26	203289969	REAC22Q4.txt
PNEUMONIA	PNEUMONIA	感染性肺炎	LOWER RESPIRATORY TRACT AND LUNG INFECTIONS	下呼吸道和肺部感染	10025101	INFECTIONS - PATHOGEN UNSPECIFIED	感染 - 未指明病原	10021879	INFECTIONS AND INFESTATIONS	感染及侵染类疾病	10021881	Y	Y	26	203289969	REAC22Q4.txt
MYELODYSPLASTIC SYNDROME	MYELODYSPLASTIC SYNDROME	骨髓异常增生综合征	MYELODYSPLASTIC SYNDROMES	骨髓发育异常综合征	10028536	LEUKAEMIAS	各类白血病	10024324	NEOPLASMS BENIGN, MALIGNANT AND UNSPECIFIED (INCL CYSTS AND POLYPS)	良性、恶性及性质不明的肿瘤（包括囊状和息肉状）	10029104	Y	Y	26	203289969	REAC22Q4.txt
DISEASE PROGRESSION	DISEASE PROGRESSION	疾病进展	GENERAL SIGNS AND SYMPTOMS NEC	一般症状和体征（不另分类）	10018072	GENERAL SYSTEM DISORDERS NEC	全身系统疾病（不另分类）	10018073	GENERAL DISORDERS AND ADMINISTRATION SITE CONDITIONS	全身性疾病及给药部位各种反应	10018065	Y	Y	26	203338001	REAC22Q1.txt
MELAENA	MELAENA	黑便	NON-SITE SPECIFIC GASTROINTESTINAL HAEMORRHAGES	部位不明的胃肠出血	10017958	GASTROINTESTINAL HAEMORRHAGES NEC	胃肠系统出血（不另分类）	10017959	GASTROINTESTINAL DISORDERS	胃肠系统疾病	10017947	Y	Y	26	203339052	REAC22Q1.txt
DISEASE PROGRESSION	DISEASE PROGRESSION	疾病进展	GENERAL SIGNS AND SYMPTOMS NEC	一般症状和体征（不另分类）	10018072	GENERAL SYSTEM DISORDERS NEC	全身系统疾病（不另分类）	10018073	GENERAL DISORDERS AND ADMINISTRATION SITE CONDITIONS	全身性疾病及给药部位各种反应	10018065	Y	Y	26	203339052	REAC22Q1.txt
INTESTINAL OBSTRUCTION	INTESTINAL OBSTRUCTION	肠梗阻	GASTROINTESTINAL STENOSIS AND OBSTRUCTION NEC	各种胃肠道狭窄及阻塞（不另分类）	10018009	GASTROINTESTINAL STENOSIS AND OBSTRUCTION	胃肠道狭窄及梗阻类疾病	10018008	GASTROINTESTINAL DISORDERS	胃肠系统疾病	10017947	Y	Y	26	203369387	REAC22Q2.txt
NEUTROPENIA	NEUTROPENIA	中性粒细胞减少症	NEUTROPENIAS	各种嗜中性白细胞减少症	10029355	WHITE BLOOD CELL DISORDERS	白血球类疾病	10047954	BLOOD AND LYMPHATIC SYSTEM DISORDERS	血液及淋巴系统疾病	10005329	Y	Y	26	203369387	REAC22Q2.txt
DISEASE PROGRESSION	DISEASE PROGRESSION	疾病进展	GENERAL SIGNS AND SYMPTOMS NEC	一般症状和体征（不另分类）	10018072	GENERAL SYSTEM DISORDERS NEC	全身系统疾病（不另分类）	10018073	GENERAL DISORDERS AND ADMINISTRATION SITE CONDITIONS	全身性疾病及给药部位各种反应	10018065	Y	Y	26	203370871	REAC22Q1.txt
FATIGUE	FATIGUE	疲劳	ASTHENIC CONDITIONS	虚弱状态	10003550	GENERAL SYSTEM DISORDERS NEC	全身系统疾病（不另分类）	10018073	GENERAL DISORDERS AND ADMINISTRATION SITE CONDITIONS	全身性疾病及给药部位各种反应	10018065	Y	Y	26	203371142	REAC22Q1.txt
METASTASES TO CENTRAL NERVOUS SYSTEM	METASTASES TO CENTRAL NERVOUS SYSTEM	中枢神经系统转移	METASTASES TO SPECIFIED SITES	转移到特定的部位	10027467	METASTASES	各类转移瘤	10027476	NEOPLASMS BENIGN, MALIGNANT AND UNSPECIFIED (INCL CYSTS AND POLYPS)	良性、恶性及性质不明的肿瘤（包括囊状和息肉状）	10029104	Y	Y	26	203371142	REAC22Q1.txt
DISEASE PROGRESSION	DISEASE PROGRESSION	疾病进展	GENERAL SIGNS AND SYMPTOMS NEC	一般症状和体征（不另分类）	10018072	GENERAL SYSTEM DISORDERS NEC	全身系统疾病（不另分类）	10018073	GENERAL DISORDERS AND ADMINISTRATION SITE CONDITIONS	全身性疾病及给药部位各种反应	10018065	Y	Y	26	203371142	REAC22Q1.txt
ANAEMIA	ANAEMIA	贫血	ANAEMIAS NEC	各种贫血（不另分类）	10002067	ANAEMIAS NONHAEMOLYTIC AND MARROW DEPRESSION	非溶血性贫血及骨髓抑制	10002086	BLOOD AND LYMPHATIC SYSTEM DISORDERS	血液及淋巴系统疾病	10005329	Y	Y	26	203371142	REAC22Q1.txt
PNEUMONIA	PNEUMONIA	感染性肺炎	LOWER RESPIRATORY TRACT AND LUNG INFECTIONS	下呼吸道和肺部感染	10025101	INFECTIONS - PATHOGEN UNSPECIFIED	感染 - 未指明病原	10021879	INFECTIONS AND INFESTATIONS	感染及侵染类疾病	10021881	Y	Y	26	203621232	REAC22Q1.txt
DISEASE PROGRESSION	DISEASE PROGRESSION	疾病进展	GENERAL SIGNS AND SYMPTOMS NEC	一般症状和体征（不另分类）	10018072	GENERAL SYSTEM DISORDERS NEC	全身系统疾病（不另分类）	10018073	GENERAL DISORDERS AND ADMINISTRATION SITE CONDITIONS	全身性疾病及给药部位各种反应	10018065	Y	Y	26	203621232	REAC22Q1.txt
CYTOPENIA	CYTOPENIA	血细胞减少症	MARROW DEPRESSION AND HYPOPLASTIC ANAEMIAS	骨髓抑制和增生不良性贫血	10026847	ANAEMIAS NONHAEMOLYTIC AND MARROW DEPRESSION	非溶血性贫血及骨髓抑制	10002086	BLOOD AND LYMPHATIC SYSTEM DISORDERS	血液及淋巴系统疾病	10005329	Y	Y	26	203621232	REAC22Q1.txt
PNEUMONITIS	PNEUMONITIS	肺部炎症	LOWER RESPIRATORY TRACT INFLAMMATORY AND IMMUNOLOGIC CONDITIONS	下呼吸道炎症和免疫病症	10024972	LOWER RESPIRATORY TRACT DISORDERS (EXCL OBSTRUCTION AND INFECTION)	下呼吸道疾病（阻塞和感染除外）	10024967	RESPIRATORY, THORACIC AND MEDIASTINAL DISORDERS	呼吸系统、胸及纵隔疾病	10038738	Y	Y	26	203621232	REAC22Q1.txt
FATIGUE	FATIGUE	疲劳	ASTHENIC CONDITIONS	虚弱状态	10003550	GENERAL SYSTEM DISORDERS NEC	全身系统疾病（不另分类）	10018073	GENERAL DISORDERS AND ADMINISTRATION SITE CONDITIONS	全身性疾病及给药部位各种反应	10018065	Y	Y	26	203621232	REAC22Q1.txt
DISEASE PROGRESSION	DISEASE PROGRESSION	疾病进展	GENERAL SIGNS AND SYMPTOMS NEC	一般症状和体征（不另分类）	10018072	GENERAL SYSTEM DISORDERS NEC	全身系统疾病（不另分类）	10018073	GENERAL DISORDERS AND ADMINISTRATION SITE CONDITIONS	全身性疾病及给药部位各种反应	10018065	Y	Y	26	203949261	REAC22Q1.txt
BLOOD BILIRUBIN INCREASED	BLOOD BILIRUBIN INCREASED	血胆红素升高	HEPATOBILIARY FUNCTION DIAGNOSTIC PROCEDURES	肝胆功能诊断性操作	10087057	HEPATOBILIARY INVESTIGATIONS	肝胆系统检查	10019809	INVESTIGATIONS	各类检查	10022891	Y	Y	26	203949281	REAC22Q1.txt
DEATH	DEATH	死亡	DEATH AND SUDDEN DEATH	死亡和猝死	10011907	FATAL OUTCOMES	致命后果	10053172	GENERAL DISORDERS AND ADMINISTRATION SITE CONDITIONS	全身性疾病及给药部位各种反应	10018065	Y	Y	26	203949281	REAC22Q1.txt
MALIGNANT NEOPLASM PROGRESSION	MALIGNANT NEOPLASM PROGRESSION	恶性肿瘤进展	NEOPLASMS MALIGNANT SITE UNSPECIFIED NEC	部位不确定的恶性肿瘤（不另分类）	10029105	MISCELLANEOUS AND SITE UNSPECIFIED NEOPLASMS MALIGNANT AND UNSPECIFIED	其他肿瘤、部位不明恶性肿瘤及性质不明肿瘤	10027655	NEOPLASMS BENIGN, MALIGNANT AND UNSPECIFIED (INCL CYSTS AND POLYPS)	良性、恶性及性质不明的肿瘤（包括囊状和息肉状）	10029104	Y	Y	26	203949291	REAC22Q1.txt
CYTOPENIA	CYTOPENIA	血细胞减少症	MARROW DEPRESSION AND HYPOPLASTIC ANAEMIAS	骨髓抑制和增生不良性贫血	10026847	ANAEMIAS NONHAEMOLYTIC AND MARROW DEPRESSION	非溶血性贫血及骨髓抑制	10002086	BLOOD AND LYMPHATIC SYSTEM DISORDERS	血液及淋巴系统疾病	10005329	Y	Y	26	203949331	REAC22Q1.txt
DISEASE PROGRESSION	DISEASE PROGRESSION	疾病进展	GENERAL SIGNS AND SYMPTOMS NEC	一般症状和体征（不另分类）	10018072	GENERAL SYSTEM DISORDERS NEC	全身系统疾病（不另分类）	10018073	GENERAL DISORDERS AND ADMINISTRATION SITE CONDITIONS	全身性疾病及给药部位各种反应	10018065	Y	Y	26	203949341	REAC22Q1.txt
HOSPICE CARE	HOSPICE CARE	临终关怀	THERAPEUTIC PROCEDURES NEC	治疗类操作（不另分类）	10027700	THERAPEUTIC PROCEDURES AND SUPPORTIVE CARE NEC	治疗类操作和支持性护理（不另分类）	10043413	SURGICAL AND MEDICAL PROCEDURES	各种手术及医疗操作	10042613	Y	Y	26	203949341	REAC22Q1.txt
CYTOPENIA	CYTOPENIA	血细胞减少症	MARROW DEPRESSION AND HYPOPLASTIC ANAEMIAS	骨髓抑制和增生不良性贫血	10026847	ANAEMIAS NONHAEMOLYTIC AND MARROW DEPRESSION	非溶血性贫血及骨髓抑制	10002086	BLOOD AND LYMPHATIC SYSTEM DISORDERS	血液及淋巴系统疾病	10005329	Y	Y	26	203949341	REAC22Q1.txt
DEATH	DEATH	死亡	DEATH AND SUDDEN DEATH	死亡和猝死	10011907	FATAL OUTCOMES	致命后果	10053172	GENERAL DISORDERS AND ADMINISTRATION SITE CONDITIONS	全身性疾病及给药部位各种反应	10018065	Y	Y	26	203949351	REAC22Q1.txt
DISEASE PROGRESSION	DISEASE PROGRESSION	疾病进展	GENERAL SIGNS AND SYMPTOMS NEC	一般症状和体征（不另分类）	10018072	GENERAL SYSTEM DISORDERS NEC	全身系统疾病（不另分类）	10018073	GENERAL DISORDERS AND ADMINISTRATION SITE CONDITIONS	全身性疾病及给药部位各种反应	10018065	Y	Y	26	203949361	REAC22Q1.txt
THERAPY NON-RESPONDER	THERAPY NON-RESPONDER	治疗无反应者	THERAPEUTIC AND NONTHERAPEUTIC RESPONSES	各种治疗和非治疗反应	10043409	THERAPEUTIC AND NONTHERAPEUTIC EFFECTS (EXCL TOXICITY)	治疗性及非治疗性反应类（不包括毒性）	10062915	GENERAL DISORDERS AND ADMINISTRATION SITE CONDITIONS	全身性疾病及给药部位各种反应	10018065	Y	Y	26	203949361	REAC22Q1.txt
DEATH	DEATH	死亡	DEATH AND SUDDEN DEATH	死亡和猝死	10011907	FATAL OUTCOMES	致命后果	10053172	GENERAL DISORDERS AND ADMINISTRATION SITE CONDITIONS	全身性疾病及给药部位各种反应	10018065	Y	Y	26	203949391	REAC22Q1.txt
THERAPY NON-RESPONDER	THERAPY NON-RESPONDER	治疗无反应者	THERAPEUTIC AND NONTHERAPEUTIC RESPONSES	各种治疗和非治疗反应	10043409	THERAPEUTIC AND NONTHERAPEUTIC EFFECTS (EXCL TOXICITY)	治疗性及非治疗性反应类（不包括毒性）	10062915	GENERAL DISORDERS AND ADMINISTRATION SITE CONDITIONS	全身性疾病及给药部位各种反应	10018065	Y	Y	26	203949401	REAC22Q1.txt
DISEASE PROGRESSION	DISEASE PROGRESSION	疾病进展	GENERAL SIGNS AND SYMPTOMS NEC	一般症状和体征（不另分类）	10018072	GENERAL SYSTEM DISORDERS NEC	全身系统疾病（不另分类）	10018073	GENERAL DISORDERS AND ADMINISTRATION SITE CONDITIONS	全身性疾病及给药部位各种反应	10018065	Y	Y	26	203949401	REAC22Q1.txt
DEATH	DEATH	死亡	DEATH AND SUDDEN DEATH	死亡和猝死	10011907	FATAL OUTCOMES	致命后果	10053172	GENERAL DISORDERS AND ADMINISTRATION SITE CONDITIONS	全身性疾病及给药部位各种反应	10018065	Y	Y	26	203949411	REAC22Q1.txt
DISEASE PROGRESSION	DISEASE PROGRESSION	疾病进展	GENERAL SIGNS AND SYMPTOMS NEC	一般症状和体征（不另分类）	10018072	GENERAL SYSTEM DISORDERS NEC	全身系统疾病（不另分类）	10018073	GENERAL DISORDERS AND ADMINISTRATION SITE CONDITIONS	全身性疾病及给药部位各种反应	10018065	Y	Y	26	203949451	REAC22Q1.txt
TUMOUR LYSIS SYNDROME	TUMOUR LYSIS SYNDROME	肿瘤溶解综合征	ELECTROLYTE IMBALANCE NEC	电解质平衡失调（不另分类）	10014419	ELECTROLYTE AND FLUID BALANCE CONDITIONS	电解质及液体平衡状况	10014412	METABOLISM AND NUTRITION DISORDERS	代谢及营养类疾病	10027433	Y	Y	26	203949473	REAC22Q4.txt
DRUG INEFFECTIVE	DRUG INEFFECTIVE	药物无效	THERAPEUTIC AND NONTHERAPEUTIC RESPONSES	各种治疗和非治疗反应	10043409	THERAPEUTIC AND NONTHERAPEUTIC EFFECTS (EXCL TOXICITY)	治疗性及非治疗性反应类（不包括毒性）	10062915	GENERAL DISORDERS AND ADMINISTRATION SITE CONDITIONS	全身性疾病及给药部位各种反应	10018065	Y	Y	26	203949501	REAC22Q1.txt
DEATH	DEATH	死亡	DEATH AND SUDDEN DEATH	死亡和猝死	10011907	FATAL OUTCOMES	致命后果	10053172	GENERAL DISORDERS AND ADMINISTRATION SITE CONDITIONS	全身性疾病及给药部位各种反应	10018065	Y	Y	26	203949501	REAC22Q1.txt
ALANINE AMINOTRANSFERASE ABNORMAL	ALANINE AMINOTRANSFERASE ABNORMAL	丙氨酸氨基转移酶异常	HEPATOBILIARY FUNCTION DIAGNOSTIC PROCEDURES	肝胆功能诊断性操作	10087057	HEPATOBILIARY INVESTIGATIONS	肝胆系统检查	10019809	INVESTIGATIONS	各类检查	10022891	Y	Y	26	203949511	REAC22Q1.txt
DEATH	DEATH	死亡	DEATH AND SUDDEN DEATH	死亡和猝死	10011907	FATAL OUTCOMES	致命后果	10053172	GENERAL DISORDERS AND ADMINISTRATION SITE CONDITIONS	全身性疾病及给药部位各种反应	10018065	Y	Y	26	203949511	REAC22Q1.txt
FEBRILE NEUTROPENIA	FEBRILE NEUTROPENIA	发热性中性粒细胞减少症	NEUTROPENIAS	各种嗜中性白细胞减少症	10029355	WHITE BLOOD CELL DISORDERS	白血球类疾病	10047954	BLOOD AND LYMPHATIC SYSTEM DISORDERS	血液及淋巴系统疾病	10005329	Y	Y	26	203949521	REAC22Q1.txt
OFF LABEL USE	OFF LABEL USE	超说明书使用	OFF LABEL USES	各种超说明书使用	10076291	OFF LABEL USES AND INTENTIONAL PRODUCT MISUSES/USE ISSUES	超说明书使用及故意导致的产品误用/使用类问题	10079156	INJURY, POISONING AND PROCEDURAL COMPLICATIONS	各类损伤、中毒及操作并发症	10022117	Y	Y	26	203949581	REAC22Q1.txt
BLOOD GLUCOSE INCREASED	BLOOD GLUCOSE INCREASED	血葡萄糖升高	CARBOHYDRATE TOLERANCE ANALYSES (INCL DIABETES)	碳水化合物耐受性分析（包括糖尿病）	10007217	METABOLIC, NUTRITIONAL AND BLOOD GAS INVESTIGATIONS	代谢、营养和血气检查	10027432	INVESTIGATIONS	各类检查	10022891	Y	Y	26	204820181	REAC22Q1.txt
SLEEP DISORDER	SLEEP DISORDER	睡眠障碍	SLEEP DISORDERS NEC	睡眠疾病（不另分类）	10040993	SLEEP DISORDERS AND DISTURBANCES	睡眠异常和混乱	10040991	PSYCHIATRIC DISORDERS	精神病类	10037175	Y	Y	26	204820191	REAC22Q1.txt
DIARRHOEA	DIARRHOEA	腹泻	DIARRHOEA (EXCL INFECTIVE)	各种腹泻（不包括感染性的）	10012736	GASTROINTESTINAL MOTILITY AND DEFAECATION CONDITIONS	胃肠运动及排便状况	10017977	GASTROINTESTINAL DISORDERS	胃肠系统疾病	10017947	Y	Y	26	204820191	REAC22Q1.txt
NAUSEA	NAUSEA	恶心	NAUSEA AND VOMITING SYMPTOMS	恶心和呕吐症状	10028817	GASTROINTESTINAL SIGNS AND SYMPTOMS	胃肠道系统症状和体征	10018012	GASTROINTESTINAL DISORDERS	胃肠系统疾病	10017947	Y	Y	26	204820191	REAC22Q1.txt
LETHARGY	LETHARGY	困倦	DISTURBANCES IN CONSCIOUSNESS NEC	意识障碍（不另分类）	10013509	NEUROLOGICAL DISORDERS NEC	神经类疾病（不另分类）	10029305	NERVOUS SYSTEM DISORDERS	各类神经系统疾病	10029205	Y	Y	26	204820191	REAC22Q1.txt
WEIGHT DECREASED	WEIGHT DECREASED	体重降低	PHYSICAL EXAMINATION PROCEDURES AND ORGAN SYSTEM STATUS	体检步骤和器官系统状态	10071941	PHYSICAL EXAMINATION AND ORGAN SYSTEM STATUS TOPICS	体检和器官系统状态主题	10071940	INVESTIGATIONS	各类检查	10022891	Y	Y	26	204820191	REAC22Q1.txt
GYNAECOMASTIA	GYNAECOMASTIA	男性乳腺发育	BREAST DISORDERS NEC	各种乳腺疾病（不另分类）	10040675	BREAST DISORDERS	乳腺类疾病	10006232	REPRODUCTIVE SYSTEM AND BREAST DISORDERS	生殖系统及乳腺疾病	10038604	Y	Y	26	204820191	REAC22Q1.txt
NEUROPATHY PERIPHERAL	NEUROPATHY PERIPHERAL	周围神经病	PERIPHERAL NEUROPATHIES NEC	各种周围神经疾病（不另分类）	10034607	PERIPHERAL NEUROPATHIES	外周神经类疾病	10034606	NERVOUS SYSTEM DISORDERS	各类神经系统疾病	10029205	Y	Y	26	204820191	REAC22Q1.txt
DECREASED APPETITE	DECREASED APPETITE	食欲减退	APPETITE DISORDERS	各种食欲障碍	10003022	APPETITE AND GENERAL NUTRITIONAL DISORDERS	食欲及一般性营养障碍	10003018	METABOLISM AND NUTRITION DISORDERS	代谢及营养类疾病	10027433	Y	Y	26	204820191	REAC22Q1.txt
FATIGUE	FATIGUE	疲劳	ASTHENIC CONDITIONS	虚弱状态	10003550	GENERAL SYSTEM DISORDERS NEC	全身系统疾病（不另分类）	10018073	GENERAL DISORDERS AND ADMINISTRATION SITE CONDITIONS	全身性疾病及给药部位各种反应	10018065	Y	Y	26	204820191	REAC22Q1.txt
CONSTIPATION	CONSTIPATION	便秘	GASTROINTESTINAL ATONIC AND HYPOMOTILITY DISORDERS NEC	各种胃肠道弛缓和动力不足性疾病（不另分类）	10017933	GASTROINTESTINAL MOTILITY AND DEFAECATION CONDITIONS	胃肠运动及排便状况	10017977	GASTROINTESTINAL DISORDERS	胃肠系统疾病	10017947	Y	Y	26	204820191	REAC22Q1.txt
DIZZINESS	DIZZINESS	头晕	NEUROLOGICAL SIGNS AND SYMPTOMS NEC	神经学症状和体征（不另分类）	10029306	NEUROLOGICAL DISORDERS NEC	神经类疾病（不另分类）	10029305	NERVOUS SYSTEM DISORDERS	各类神经系统疾病	10029205	Y	Y	26	204820191	REAC22Q1.txt
PARAESTHESIA	PARAESTHESIA	异常感觉	PARAESTHESIAS AND DYSAESTHESIAS	感觉异常和感觉迟钝	10033788	NEUROLOGICAL DISORDERS NEC	神经类疾病（不另分类）	10029305	NERVOUS SYSTEM DISORDERS	各类神经系统疾病	10029205	Y	Y	26	204820191	REAC22Q1.txt
VOMITING	VOMITING	呕吐	NAUSEA AND VOMITING SYMPTOMS	恶心和呕吐症状	10028817	GASTROINTESTINAL SIGNS AND SYMPTOMS	胃肠道系统症状和体征	10018012	GASTROINTESTINAL DISORDERS	胃肠系统疾病	10017947	Y	Y	26	204820201	REAC22Q1.txt
SEPSIS	SEPSIS	脓毒症	SEPSIS, BACTERAEMIA, VIRAEMIA AND FUNGAEMIA NEC	脓毒症、菌血症、病毒血症和真菌血症（不另分类）	10040054	INFECTIONS - PATHOGEN UNSPECIFIED	感染 - 未指明病原	10021879	INFECTIONS AND INFESTATIONS	感染及侵染类疾病	10021881	Y	Y	26	204820201	REAC22Q1.txt
PYREXIA	PYREXIA	发热	FEBRILE DISORDERS	发热疾病	10016286	BODY TEMPERATURE CONDITIONS	体温状况类	10005908	GENERAL DISORDERS AND ADMINISTRATION SITE CONDITIONS	全身性疾病及给药部位各种反应	10018065	Y	Y	26	204820201	REAC22Q1.txt
DRUG INEFFECTIVE	DRUG INEFFECTIVE	药物无效	THERAPEUTIC AND NONTHERAPEUTIC RESPONSES	各种治疗和非治疗反应	10043409	THERAPEUTIC AND NONTHERAPEUTIC EFFECTS (EXCL TOXICITY)	治疗性及非治疗性反应类（不包括毒性）	10062915	GENERAL DISORDERS AND ADMINISTRATION SITE CONDITIONS	全身性疾病及给药部位各种反应	10018065	Y	Y	26	204820211	REAC22Q1.txt
DISEASE PROGRESSION	DISEASE PROGRESSION	疾病进展	GENERAL SIGNS AND SYMPTOMS NEC	一般症状和体征（不另分类）	10018072	GENERAL SYSTEM DISORDERS NEC	全身系统疾病（不另分类）	10018073	GENERAL DISORDERS AND ADMINISTRATION SITE CONDITIONS	全身性疾病及给药部位各种反应	10018065	Y	Y	26	204820221	REAC22Q1.txt
DISEASE PROGRESSION	DISEASE PROGRESSION	疾病进展	GENERAL SIGNS AND SYMPTOMS NEC	一般症状和体征（不另分类）	10018072	GENERAL SYSTEM DISORDERS NEC	全身系统疾病（不另分类）	10018073	GENERAL DISORDERS AND ADMINISTRATION SITE CONDITIONS	全身性疾病及给药部位各种反应	10018065	Y	Y	26	204820231	REAC22Q1.txt
VOMITING	VOMITING	呕吐	NAUSEA AND VOMITING SYMPTOMS	恶心和呕吐症状	10028817	GASTROINTESTINAL SIGNS AND SYMPTOMS	胃肠道系统症状和体征	10018012	GASTROINTESTINAL DISORDERS	胃肠系统疾病	10017947	Y	Y	26	204820241	REAC22Q1.txt
THROMBOCYTOPENIA	THROMBOCYTOPENIA	血小板减少症	THROMBOCYTOPENIAS	各种血小板减少症	10043555	PLATELET DISORDERS	血小板类疾病	10035534	BLOOD AND LYMPHATIC SYSTEM DISORDERS	血液及淋巴系统疾病	10005329	Y	Y	26	204820251	REAC22Q1.txt
NEUTROPENIA	NEUTROPENIA	中性粒细胞减少症	NEUTROPENIAS	各种嗜中性白细胞减少症	10029355	WHITE BLOOD CELL DISORDERS	白血球类疾病	10047954	BLOOD AND LYMPHATIC SYSTEM DISORDERS	血液及淋巴系统疾病	10005329	Y	Y	26	204820261	REAC22Q1.txt
THROMBOCYTOPENIA	THROMBOCYTOPENIA	血小板减少症	THROMBOCYTOPENIAS	各种血小板减少症	10043555	PLATELET DISORDERS	血小板类疾病	10035534	BLOOD AND LYMPHATIC SYSTEM DISORDERS	血液及淋巴系统疾病	10005329	Y	Y	26	204820271	REAC22Q1.txt
ASTHENIA	ASTHENIA	乏力	ASTHENIC CONDITIONS	虚弱状态	10003550	GENERAL SYSTEM DISORDERS NEC	全身系统疾病（不另分类）	10018073	GENERAL DISORDERS AND ADMINISTRATION SITE CONDITIONS	全身性疾病及给药部位各种反应	10018065	Y	Y	26	204820271	REAC22Q1.txt
NEUTROPENIA	NEUTROPENIA	中性粒细胞减少症	NEUTROPENIAS	各种嗜中性白细胞减少症	10029355	WHITE BLOOD CELL DISORDERS	白血球类疾病	10047954	BLOOD AND LYMPHATIC SYSTEM DISORDERS	血液及淋巴系统疾病	10005329	Y	Y	26	204820271	REAC22Q1.txt
NEUTROPHIL COUNT DECREASED	NEUTROPHIL COUNT DECREASED	中性粒细胞计数降低	WHITE BLOOD CELL ANALYSES	各种白细胞分析	10047938	HAEMATOLOGY INVESTIGATIONS (INCL BLOOD GROUPS)	血液类检查（包括血型）	10018851	INVESTIGATIONS	各类检查	10022891	Y	Y	26	204820291	REAC22Q1.txt
FATIGUE	FATIGUE	疲劳	ASTHENIC CONDITIONS	虚弱状态	10003550	GENERAL SYSTEM DISORDERS NEC	全身系统疾病（不另分类）	10018073	GENERAL DISORDERS AND ADMINISTRATION SITE CONDITIONS	全身性疾病及给药部位各种反应	10018065	Y	Y	26	204820301	REAC22Q1.txt
VOMITING	VOMITING	呕吐	NAUSEA AND VOMITING SYMPTOMS	恶心和呕吐症状	10028817	GASTROINTESTINAL SIGNS AND SYMPTOMS	胃肠道系统症状和体征	10018012	GASTROINTESTINAL DISORDERS	胃肠系统疾病	10017947	Y	Y	26	204820301	REAC22Q1.txt
NEUROPATHY PERIPHERAL	NEUROPATHY PERIPHERAL	周围神经病	PERIPHERAL NEUROPATHIES NEC	各种周围神经疾病（不另分类）	10034607	PERIPHERAL NEUROPATHIES	外周神经类疾病	10034606	NERVOUS SYSTEM DISORDERS	各类神经系统疾病	10029205	Y	Y	26	204820301	REAC22Q1.txt
PARAESTHESIA	PARAESTHESIA	异常感觉	PARAESTHESIAS AND DYSAESTHESIAS	感觉异常和感觉迟钝	10033788	NEUROLOGICAL DISORDERS NEC	神经类疾病（不另分类）	10029305	NERVOUS SYSTEM DISORDERS	各类神经系统疾病	10029205	Y	Y	26	204820301	REAC22Q1.txt
ERYTHEMA	ERYTHEMA	红斑	ERYTHEMAS	各种皮肤红斑	10015151	EPIDERMAL AND DERMAL CONDITIONS	表皮及真皮状况	10014982	SKIN AND SUBCUTANEOUS TISSUE DISORDERS	皮肤及皮下组织类疾病	10040785	Y	Y	26	204820301	REAC22Q1.txt
DIARRHOEA	DIARRHOEA	腹泻	DIARRHOEA (EXCL INFECTIVE)	各种腹泻（不包括感染性的）	10012736	GASTROINTESTINAL MOTILITY AND DEFAECATION CONDITIONS	胃肠运动及排便状况	10017977	GASTROINTESTINAL DISORDERS	胃肠系统疾病	10017947	Y	Y	26	204820301	REAC22Q1.txt
AMNESIA	AMNESIA	失忆症	MEMORY LOSS (EXCL DEMENTIA)	记忆力丧失（不包括痴呆）	10027177	MENTAL IMPAIRMENT DISORDERS	精神损害类疾病	10057167	NERVOUS SYSTEM DISORDERS	各类神经系统疾病	10029205	Y	Y	26	204820301	REAC22Q1.txt
NAUSEA	NAUSEA	恶心	NAUSEA AND VOMITING SYMPTOMS	恶心和呕吐症状	10028817	GASTROINTESTINAL SIGNS AND SYMPTOMS	胃肠道系统症状和体征	10018012	GASTROINTESTINAL DISORDERS	胃肠系统疾病	10017947	Y	Y	26	204820301	REAC22Q1.txt
FEELING HOT	FEELING HOT	感觉热	FEELINGS AND SENSATIONS NEC	各种感受与感觉（不另分类）	10068759	GENERAL SYSTEM DISORDERS NEC	全身系统疾病（不另分类）	10018073	GENERAL DISORDERS AND ADMINISTRATION SITE CONDITIONS	全身性疾病及给药部位各种反应	10018065	Y	Y	26	204820301	REAC22Q1.txt
TENDERNESS	TENDERNESS	触痛	PAIN AND DISCOMFORT NEC	疼痛和不适（不另分类）	10033372	GENERAL SYSTEM DISORDERS NEC	全身系统疾病（不另分类）	10018073	GENERAL DISORDERS AND ADMINISTRATION SITE CONDITIONS	全身性疾病及给药部位各种反应	10018065	Y	Y	26	204820301	REAC22Q1.txt
DRY SKIN	DRY SKIN	皮肤干燥	DERMAL AND EPIDERMAL CONDITIONS NEC	各种表皮和真皮病症（不另分类）	10012424	EPIDERMAL AND DERMAL CONDITIONS	表皮及真皮状况	10014982	SKIN AND SUBCUTANEOUS TISSUE DISORDERS	皮肤及皮下组织类疾病	10040785	Y	Y	26	204820301	REAC22Q1.txt
BONE PAIN	BONE PAIN	骨痛	BONE RELATED SIGNS AND SYMPTOMS	骨相关症状和体征	10006006	BONE DISORDERS (EXCL CONGENITAL AND FRACTURES)	骨骼类疾病（不包括先天性疾病及骨折）	10005959	MUSCULOSKELETAL AND CONNECTIVE TISSUE DISORDERS	各种肌肉骨骼及结缔组织疾病	10028395	Y	Y	26	204820301	REAC22Q1.txt
COMPLICATION OF DEVICE INSERTION	COMPLICATION OF DEVICE INSERTION	装置植入并发症	COMPLICATIONS ASSOCIATED WITH DEVICE NEC	各种器械相关并发症（不另分类）	10069785	COMPLICATIONS ASSOCIATED WITH DEVICE	器械相关并发症类	10069781	GENERAL DISORDERS AND ADMINISTRATION SITE CONDITIONS	全身性疾病及给药部位各种反应	10018065	Y	Y	26	204820311	REAC22Q1.txt
EXPOSURE VIA SKIN CONTACT	EXPOSURE VIA SKIN CONTACT	经由皮肤接触暴露	PATHWAYS AND SOURCES OF EXPOSURE	暴露途径与暴露源	10073299	EXPOSURES, CHEMICAL INJURIES AND POISONING	暴露、化学伤和中毒	10071947	INJURY, POISONING AND PROCEDURAL COMPLICATIONS	各类损伤、中毒及操作并发症	10022117	Y	Y	26	204820311	REAC22Q1.txt
UNEVALUABLE EVENT	UNEVALUABLE EVENT	无法评估的事件	GENERAL SIGNS AND SYMPTOMS NEC	一般症状和体征（不另分类）	10018072	GENERAL SYSTEM DISORDERS NEC	全身系统疾病（不另分类）	10018073	GENERAL DISORDERS AND ADMINISTRATION SITE CONDITIONS	全身性疾病及给药部位各种反应	10018065	Y	Y	26	204820321	REAC22Q1.txt
DYSPNOEA AT REST	DYSPNOEA AT REST	静息时呼吸困难	BREATHING ABNORMALITIES	各种呼吸异常	10006334	RESPIRATORY DISORDERS NEC	呼吸系统疾病（不另分类）	10038716	RESPIRATORY, THORACIC AND MEDIASTINAL DISORDERS	呼吸系统、胸及纵隔疾病	10038738	Y	Y	26	204820331	REAC22Q1.txt
INFUSION SITE REACTION	INFUSION SITE REACTION	输液部位反应	INFUSION SITE REACTIONS	输液部位各种反应	10068753	ADMINISTRATION SITE REACTIONS	给药部位各种反应	10001316	GENERAL DISORDERS AND ADMINISTRATION SITE CONDITIONS	全身性疾病及给药部位各种反应	10018065	Y	Y	26	204820341	REAC22Q1.txt
DISEASE PROGRESSION	DISEASE PROGRESSION	疾病进展	GENERAL SIGNS AND SYMPTOMS NEC	一般症状和体征（不另分类）	10018072	GENERAL SYSTEM DISORDERS NEC	全身系统疾病（不另分类）	10018073	GENERAL DISORDERS AND ADMINISTRATION SITE CONDITIONS	全身性疾病及给药部位各种反应	10018065	Y	Y	26	204820351	REAC22Q1.txt
ADMINISTRATION SITE EXTRAVASATION	ADMINISTRATION SITE EXTRAVASATION	给药部位外渗	ADMINISTRATION SITE REACTIONS NEC	给药部位的各种反应（不另分类）	10057196	ADMINISTRATION SITE REACTIONS	给药部位各种反应	10001316	GENERAL DISORDERS AND ADMINISTRATION SITE CONDITIONS	全身性疾病及给药部位各种反应	10018065	Y	Y	26	204820361	REAC22Q1.txt
INFUSION SITE EXTRAVASATION	INFUSION SITE EXTRAVASATION	输液部位渗出	INFUSION SITE REACTIONS	输液部位各种反应	10068753	ADMINISTRATION SITE REACTIONS	给药部位各种反应	10001316	GENERAL DISORDERS AND ADMINISTRATION SITE CONDITIONS	全身性疾病及给药部位各种反应	10018065	Y	Y	26	204820371	REAC22Q1.txt
INFUSION SITE INFLAMMATION	INFUSION SITE INFLAMMATION	输液部位炎症	INFUSION SITE REACTIONS	输液部位各种反应	10068753	ADMINISTRATION SITE REACTIONS	给药部位各种反应	10001316	GENERAL DISORDERS AND ADMINISTRATION SITE CONDITIONS	全身性疾病及给药部位各种反应	10018065	Y	Y	26	204820371	REAC22Q1.txt
PNEUMONIA	PNEUMONIA	感染性肺炎	LOWER RESPIRATORY TRACT AND LUNG INFECTIONS	下呼吸道和肺部感染	10025101	INFECTIONS - PATHOGEN UNSPECIFIED	感染 - 未指明病原	10021879	INFECTIONS AND INFESTATIONS	感染及侵染类疾病	10021881	Y	Y	26	204820381	REAC22Q1.txt
SEPSIS	SEPSIS	脓毒症	SEPSIS, BACTERAEMIA, VIRAEMIA AND FUNGAEMIA NEC	脓毒症、菌血症、病毒血症和真菌血症（不另分类）	10040054	INFECTIONS - PATHOGEN UNSPECIFIED	感染 - 未指明病原	10021879	INFECTIONS AND INFESTATIONS	感染及侵染类疾病	10021881	Y	Y	26	204820391	REAC22Q1.txt
NEUTROPENIA	NEUTROPENIA	中性粒细胞减少症	NEUTROPENIAS	各种嗜中性白细胞减少症	10029355	WHITE BLOOD CELL DISORDERS	白血球类疾病	10047954	BLOOD AND LYMPHATIC SYSTEM DISORDERS	血液及淋巴系统疾病	10005329	Y	Y	26	204820391	REAC22Q1.txt
MUSCULOSKELETAL PAIN	MUSCULOSKELETAL PAIN	骨骼肌肉疼痛	MUSCULOSKELETAL AND CONNECTIVE TISSUE PAIN AND DISCOMFORT	肌肉骨骼和结缔组织的各种疼痛与不适	10068757	MUSCULOSKELETAL AND CONNECTIVE TISSUE DISORDERS NEC	肌肉骨骼和结缔组织疾病（不另分类）	10028393	MUSCULOSKELETAL AND CONNECTIVE TISSUE DISORDERS	各种肌肉骨骼及结缔组织疾病	10028395	Y	Y	26	204820401	REAC22Q1.txt
NEUTROPENIA	NEUTROPENIA	中性粒细胞减少症	NEUTROPENIAS	各种嗜中性白细胞减少症	10029355	WHITE BLOOD CELL DISORDERS	白血球类疾病	10047954	BLOOD AND LYMPHATIC SYSTEM DISORDERS	血液及淋巴系统疾病	10005329	Y	Y	26	204820411	REAC22Q1.txt
RESPIRATORY TRACT INFECTION	RESPIRATORY TRACT INFECTION	呼吸道感染	INFECTIONS NEC	各种感染（不另分类）	10021902	INFECTIONS - PATHOGEN UNSPECIFIED	感染 - 未指明病原	10021879	INFECTIONS AND INFESTATIONS	感染及侵染类疾病	10021881	Y	Y	26	204820411	REAC22Q1.txt
FATIGUE	FATIGUE	疲劳	ASTHENIC CONDITIONS	虚弱状态	10003550	GENERAL SYSTEM DISORDERS NEC	全身系统疾病（不另分类）	10018073	GENERAL DISORDERS AND ADMINISTRATION SITE CONDITIONS	全身性疾病及给药部位各种反应	10018065	Y	Y	26	204820421	REAC22Q1.txt
NAUSEA	NAUSEA	恶心	NAUSEA AND VOMITING SYMPTOMS	恶心和呕吐症状	10028817	GASTROINTESTINAL SIGNS AND SYMPTOMS	胃肠道系统症状和体征	10018012	GASTROINTESTINAL DISORDERS	胃肠系统疾病	10017947	Y	Y	26	204820421	REAC22Q1.txt
MYALGIA	MYALGIA	肌痛	MUSCLE PAINS	肌肉疼痛	10028323	MUSCLE DISORDERS	肌肉类疾病	10028302	MUSCULOSKELETAL AND CONNECTIVE TISSUE DISORDERS	各种肌肉骨骼及结缔组织疾病	10028395	Y	Y	26	204820421	REAC22Q1.txt
CONSTIPATION	CONSTIPATION	便秘	GASTROINTESTINAL ATONIC AND HYPOMOTILITY DISORDERS NEC	各种胃肠道弛缓和动力不足性疾病（不另分类）	10017933	GASTROINTESTINAL MOTILITY AND DEFAECATION CONDITIONS	胃肠运动及排便状况	10017977	GASTROINTESTINAL DISORDERS	胃肠系统疾病	10017947	Y	Y	26	204820421	REAC22Q1.txt
BODY TEMPERATURE FLUCTUATION	BODY TEMPERATURE FLUCTUATION	体温波动	PHYSICAL EXAMINATION PROCEDURES AND ORGAN SYSTEM STATUS	体检步骤和器官系统状态	10071941	PHYSICAL EXAMINATION AND ORGAN SYSTEM STATUS TOPICS	体检和器官系统状态主题	10071940	INVESTIGATIONS	各类检查	10022891	Y	Y	26	204820421	REAC22Q1.txt
DISEASE PROGRESSION	DISEASE PROGRESSION	疾病进展	GENERAL SIGNS AND SYMPTOMS NEC	一般症状和体征（不另分类）	10018072	GENERAL SYSTEM DISORDERS NEC	全身系统疾病（不另分类）	10018073	GENERAL DISORDERS AND ADMINISTRATION SITE CONDITIONS	全身性疾病及给药部位各种反应	10018065	Y	Y	26	204820431	REAC22Q1.txt
FEBRILE NEUTROPENIA	FEBRILE NEUTROPENIA	发热性中性粒细胞减少症	NEUTROPENIAS	各种嗜中性白细胞减少症	10029355	WHITE BLOOD CELL DISORDERS	白血球类疾病	10047954	BLOOD AND LYMPHATIC SYSTEM DISORDERS	血液及淋巴系统疾病	10005329	Y	Y	26	205152802	REAC22Q1.txt
PULMONARY EMBOLISM	PULMONARY EMBOLISM	肺栓塞	PULMONARY THROMBOTIC AND EMBOLIC CONDITIONS	肺血栓形成和栓塞病症	10037439	PULMONARY VASCULAR DISORDERS	肺血管类疾病	10037454	RESPIRATORY, THORACIC AND MEDIASTINAL DISORDERS	呼吸系统、胸及纵隔疾病	10038738	Y	Y	26	205152802	REAC22Q1.txt
OFF LABEL USE	OFF LABEL USE	超说明书使用	OFF LABEL USES	各种超说明书使用	10076291	OFF LABEL USES AND INTENTIONAL PRODUCT MISUSES/USE ISSUES	超说明书使用及故意导致的产品误用/使用类问题	10079156	INJURY, POISONING AND PROCEDURAL COMPLICATIONS	各类损伤、中毒及操作并发症	10022117	Y	Y	26	205152802	REAC22Q1.txt
HYPERTRANSAMINASAEMIA	HYPERTRANSAMINASAEMIA	高转氨酶血症	HEPATIC ENZYMES AND FUNCTION ABNORMALITIES	肝酶和肝功能异常	10019661	HEPATIC AND HEPATOBILIARY DISORDERS	肝脏及肝胆类疾病	10019654	HEPATOBILIARY DISORDERS	肝胆系统疾病	10019805	Y	Y	26	205328265	REAC23Q2.txt
HYPERBILIRUBINAEMIA	HYPERBILIRUBINAEMIA	高胆红素血症	CHOLESTASIS AND JAUNDICE	胆汁淤积和黄疸类病症	10008636	HEPATIC AND HEPATOBILIARY DISORDERS	肝脏及肝胆类疾病	10019654	HEPATOBILIARY DISORDERS	肝胆系统疾病	10019805	Y	Y	26	205328265	REAC23Q2.txt
DEATH	DEATH	死亡	DEATH AND SUDDEN DEATH	死亡和猝死	10011907	FATAL OUTCOMES	致命后果	10053172	GENERAL DISORDERS AND ADMINISTRATION SITE CONDITIONS	全身性疾病及给药部位各种反应	10018065	Y	Y	26	205395051	REAC22Q1.txt
DEATH	DEATH	死亡	DEATH AND SUDDEN DEATH	死亡和猝死	10011907	FATAL OUTCOMES	致命后果	10053172	GENERAL DISORDERS AND ADMINISTRATION SITE CONDITIONS	全身性疾病及给药部位各种反应	10018065	Y	Y	26	205406341	REAC22Q1.txt
METASTASES TO MENINGES	METASTASES TO MENINGES	脑膜转移	METASTASES TO SPECIFIED SITES	转移到特定的部位	10027467	METASTASES	各类转移瘤	10027476	NEOPLASMS BENIGN, MALIGNANT AND UNSPECIFIED (INCL CYSTS AND POLYPS)	良性、恶性及性质不明的肿瘤（包括囊状和息肉状）	10029104	Y	Y	26	205477262	REAC22Q2.txt
NAUSEA	NAUSEA	恶心	NAUSEA AND VOMITING SYMPTOMS	恶心和呕吐症状	10028817	GASTROINTESTINAL SIGNS AND SYMPTOMS	胃肠道系统症状和体征	10018012	GASTROINTESTINAL DISORDERS	胃肠系统疾病	10017947	Y	Y	26	205539513	REAC23Q2.txt
ADRENOCORTICAL INSUFFICIENCY ACUTE	ADRENOCORTICAL INSUFFICIENCY ACUTE	急性肾上腺皮质功能不全	ADRENAL CORTICAL HYPOFUNCTIONS	各种肾上腺皮质机能减退	10001343	ADRENAL GLAND DISORDERS	肾上腺类疾病	10001353	ENDOCRINE DISORDERS	内分泌系统疾病	10014698	Y	Y	26	205539513	REAC23Q2.txt
OFF LABEL USE	OFF LABEL USE	超说明书使用	OFF LABEL USES	各种超说明书使用	10076291	OFF LABEL USES AND INTENTIONAL PRODUCT MISUSES/USE ISSUES	超说明书使用及故意导致的产品误用/使用类问题	10079156	INJURY, POISONING AND PROCEDURAL COMPLICATIONS	各类损伤、中毒及操作并发症	10022117	Y	Y	26	205539513	REAC23Q2.txt
LETHARGY	LETHARGY	困倦	DISTURBANCES IN CONSCIOUSNESS NEC	意识障碍（不另分类）	10013509	NEUROLOGICAL DISORDERS NEC	神经类疾病（不另分类）	10029305	NERVOUS SYSTEM DISORDERS	各类神经系统疾病	10029205	Y	Y	26	205539513	REAC23Q2.txt
VOMITING	VOMITING	呕吐	NAUSEA AND VOMITING SYMPTOMS	恶心和呕吐症状	10028817	GASTROINTESTINAL SIGNS AND SYMPTOMS	胃肠道系统症状和体征	10018012	GASTROINTESTINAL DISORDERS	胃肠系统疾病	10017947	Y	Y	26	205539513	REAC23Q2.txt
UNRESPONSIVE TO STIMULI	UNRESPONSIVE TO STIMULI	刺激反应消失	NEUROLOGICAL SIGNS AND SYMPTOMS NEC	神经学症状和体征（不另分类）	10029306	NEUROLOGICAL DISORDERS NEC	神经类疾病（不另分类）	10029305	NERVOUS SYSTEM DISORDERS	各类神经系统疾病	10029205	Y	Y	26	205539513	REAC23Q2.txt
DISEASE PROGRESSION	DISEASE PROGRESSION	疾病进展	GENERAL SIGNS AND SYMPTOMS NEC	一般症状和体征（不另分类）	10018072	GENERAL SYSTEM DISORDERS NEC	全身系统疾病（不另分类）	10018073	GENERAL DISORDERS AND ADMINISTRATION SITE CONDITIONS	全身性疾病及给药部位各种反应	10018065	Y	Y	26	205540562	REAC22Q1.txt
HOSPITALISATION	HOSPITALISATION	住院治疗	THERAPEUTIC PROCEDURES NEC	治疗类操作（不另分类）	10027700	THERAPEUTIC PROCEDURES AND SUPPORTIVE CARE NEC	治疗类操作和支持性护理（不另分类）	10043413	SURGICAL AND MEDICAL PROCEDURES	各种手术及医疗操作	10042613	Y	Y	26	205899181	REAC22Q1.txt
RHABDOMYOLYSIS	RHABDOMYOLYSIS	横纹肌溶解	MYOPATHIES	各种肌病	10028640	MUSCLE DISORDERS	肌肉类疾病	10028302	MUSCULOSKELETAL AND CONNECTIVE TISSUE DISORDERS	各种肌肉骨骼及结缔组织疾病	10028395	Y	Y	26	205988103	REAC22Q2.txt
DEATH	DEATH	死亡	DEATH AND SUDDEN DEATH	死亡和猝死	10011907	FATAL OUTCOMES	致命后果	10053172	GENERAL DISORDERS AND ADMINISTRATION SITE CONDITIONS	全身性疾病及给药部位各种反应	10018065	Y	Y	26	205988741	REAC22Q1.txt
NEUTROPENIC COLITIS	NEUTROPENIC COLITIS	中性粒细胞减少性结肠炎	COLITIS (EXCL INFECTIVE)	各种结肠炎（不包括感染性的）	10009888	GASTROINTESTINAL INFLAMMATORY CONDITIONS	胃肠系统炎症	10017969	GASTROINTESTINAL DISORDERS	胃肠系统疾病	10017947	Y	Y	26	206030844	REAC22Q2.txt
NECROSIS	NECROSIS	坏死	NECROSIS NEC	各种坏死（不另分类）	10028882	TISSUE DISORDERS NEC	组织疾病（不另分类）	10007867	GENERAL DISORDERS AND ADMINISTRATION SITE CONDITIONS	全身性疾病及给药部位各种反应	10018065	Y	Y	26	206174792	REAC22Q3.txt
EXTRAVASATION	EXTRAVASATION	外渗	GENERAL SIGNS AND SYMPTOMS NEC	一般症状和体征（不另分类）	10018072	GENERAL SYSTEM DISORDERS NEC	全身系统疾病（不另分类）	10018073	GENERAL DISORDERS AND ADMINISTRATION SITE CONDITIONS	全身性疾病及给药部位各种反应	10018065	Y	Y	26	206174792	REAC22Q3.txt
INJECTION SITE NECROSIS	INJECTION SITE NECROSIS	注射部位坏死	INJECTION SITE REACTIONS	注射部位各种反应	10022097	ADMINISTRATION SITE REACTIONS	给药部位各种反应	10001316	GENERAL DISORDERS AND ADMINISTRATION SITE CONDITIONS	全身性疾病及给药部位各种反应	10018065	Y	Y	26	206379711	REAC22Q1.txt
MALIGNANT NEOPLASM PROGRESSION	MALIGNANT NEOPLASM PROGRESSION	恶性肿瘤进展	NEOPLASMS MALIGNANT SITE UNSPECIFIED NEC	部位不确定的恶性肿瘤（不另分类）	10029105	MISCELLANEOUS AND SITE UNSPECIFIED NEOPLASMS MALIGNANT AND UNSPECIFIED	其他肿瘤、部位不明恶性肿瘤及性质不明肿瘤	10027655	NEOPLASMS BENIGN, MALIGNANT AND UNSPECIFIED (INCL CYSTS AND POLYPS)	良性、恶性及性质不明的肿瘤（包括囊状和息肉状）	10029104	Y	Y	26	206559911	REAC22Q1.txt
SEPTIC SHOCK	SEPTIC SHOCK	感染性休克	SEPSIS, BACTERAEMIA, VIRAEMIA AND FUNGAEMIA NEC	脓毒症、菌血症、病毒血症和真菌血症（不另分类）	10040054	INFECTIONS - PATHOGEN UNSPECIFIED	感染 - 未指明病原	10021879	INFECTIONS AND INFESTATIONS	感染及侵染类疾病	10021881	Y	Y	26	206858956	REAC23Q2.txt
FEBRILE NEUTROPENIA	FEBRILE NEUTROPENIA	发热性中性粒细胞减少症	NEUTROPENIAS	各种嗜中性白细胞减少症	10029355	WHITE BLOOD CELL DISORDERS	白血球类疾病	10047954	BLOOD AND LYMPHATIC SYSTEM DISORDERS	血液及淋巴系统疾病	10005329	Y	Y	26	206858956	REAC23Q2.txt
PSEUDOMEMBRANOUS COLITIS	PSEUDOMEMBRANOUS COLITIS	假膜性结肠炎	CLOSTRIDIA INFECTIONS	各种梭状芽孢杆菌感染	10009653	BACTERIAL INFECTIOUS DISORDERS	细菌感染性疾病	10004018	INFECTIONS AND INFESTATIONS	感染及侵染类疾病	10021881	Y	Y	26	207026865	REAC22Q2.txt
ANAEMIA	ANAEMIA	贫血	ANAEMIAS NEC	各种贫血（不另分类）	10002067	ANAEMIAS NONHAEMOLYTIC AND MARROW DEPRESSION	非溶血性贫血及骨髓抑制	10002086	BLOOD AND LYMPHATIC SYSTEM DISORDERS	血液及淋巴系统疾病	10005329	Y	Y	26	207120491	REAC22Q2.txt
FEBRILE NEUTROPENIA	FEBRILE NEUTROPENIA	发热性中性粒细胞减少症	NEUTROPENIAS	各种嗜中性白细胞减少症	10029355	WHITE BLOOD CELL DISORDERS	白血球类疾病	10047954	BLOOD AND LYMPHATIC SYSTEM DISORDERS	血液及淋巴系统疾病	10005329	Y	Y	26	207120491	REAC22Q2.txt
RESPIRATORY FAILURE	RESPIRATORY FAILURE	呼吸衰竭	RESPIRATORY FAILURES (EXCL NEONATAL)	各种呼吸衰竭（不包括新生儿）	10052549	RESPIRATORY DISORDERS NEC	呼吸系统疾病（不另分类）	10038716	RESPIRATORY, THORACIC AND MEDIASTINAL DISORDERS	呼吸系统、胸及纵隔疾病	10038738	Y	Y	26	207120491	REAC22Q2.txt
DEATH	DEATH	死亡	DEATH AND SUDDEN DEATH	死亡和猝死	10011907	FATAL OUTCOMES	致命后果	10053172	GENERAL DISORDERS AND ADMINISTRATION SITE CONDITIONS	全身性疾病及给药部位各种反应	10018065	Y	Y	26	207120491	REAC22Q2.txt
RASH ERYTHEMATOUS	RASH ERYTHEMATOUS	红斑性发疹	RASHES, ERUPTIONS AND EXANTHEMS NEC	出疹、发疹和皮疹（不另分类）	10052566	EPIDERMAL AND DERMAL CONDITIONS	表皮及真皮状况	10014982	SKIN AND SUBCUTANEOUS TISSUE DISORDERS	皮肤及皮下组织类疾病	10040785	Y	Y	26	207299291	REAC22Q2.txt
PERIPHERAL SWELLING	PERIPHERAL SWELLING	外周肿胀	GENERAL SIGNS AND SYMPTOMS NEC	一般症状和体征（不另分类）	10018072	GENERAL SYSTEM DISORDERS NEC	全身系统疾病（不另分类）	10018073	GENERAL DISORDERS AND ADMINISTRATION SITE CONDITIONS	全身性疾病及给药部位各种反应	10018065	Y	Y	26	207299291	REAC22Q2.txt
INFUSION SITE PAIN	INFUSION SITE PAIN	输液部位疼痛	INFUSION SITE REACTIONS	输液部位各种反应	10068753	ADMINISTRATION SITE REACTIONS	给药部位各种反应	10001316	GENERAL DISORDERS AND ADMINISTRATION SITE CONDITIONS	全身性疾病及给药部位各种反应	10018065	Y	Y	26	207299291	REAC22Q2.txt
PERIPHERAL SWELLING	PERIPHERAL SWELLING	外周肿胀	GENERAL SIGNS AND SYMPTOMS NEC	一般症状和体征（不另分类）	10018072	GENERAL SYSTEM DISORDERS NEC	全身系统疾病（不另分类）	10018073	GENERAL DISORDERS AND ADMINISTRATION SITE CONDITIONS	全身性疾病及给药部位各种反应	10018065	Y	Y	26	207299291	REAC22Q2.txt
INFUSION RELATED REACTION	INFUSION RELATED REACTION	输液相关反应	NON-SITE SPECIFIC PROCEDURAL COMPLICATIONS	部位不明的操作并发症	10029559	PROCEDURAL RELATED INJURIES AND COMPLICATIONS NEC	操作相关伤害与并发症（不另分类）	10069888	INJURY, POISONING AND PROCEDURAL COMPLICATIONS	各类损伤、中毒及操作并发症	10022117	Y	Y	26	207299291	REAC22Q2.txt
SUPERFICIAL VEIN THROMBOSIS	SUPERFICIAL VEIN THROMBOSIS	浅表静脉血栓形成	PERIPHERAL EMBOLISM AND THROMBOSIS	周围栓塞和血栓形成	10034572	EMBOLISM AND THROMBOSIS	栓塞及血栓	10014523	VASCULAR DISORDERS	血管与淋巴管类疾病	10047065	Y	Y	26	207300011	REAC22Q2.txt
INFUSION RELATED REACTION	INFUSION RELATED REACTION	输液相关反应	NON-SITE SPECIFIC PROCEDURAL COMPLICATIONS	部位不明的操作并发症	10029559	PROCEDURAL RELATED INJURIES AND COMPLICATIONS NEC	操作相关伤害与并发症（不另分类）	10069888	INJURY, POISONING AND PROCEDURAL COMPLICATIONS	各类损伤、中毒及操作并发症	10022117	Y	Y	26	207300011	REAC22Q2.txt
CELLULITIS	CELLULITIS	蜂窝织炎	BACTERIAL INFECTIONS NEC	各种细菌感染（不另分类）	10004047	BACTERIAL INFECTIOUS DISORDERS	细菌感染性疾病	10004018	INFECTIONS AND INFESTATIONS	感染及侵染类疾病	10021881	Y	Y	26	207300101	REAC22Q2.txt
SUPERFICIAL VEIN THROMBOSIS	SUPERFICIAL VEIN THROMBOSIS	浅表静脉血栓形成	PERIPHERAL EMBOLISM AND THROMBOSIS	周围栓塞和血栓形成	10034572	EMBOLISM AND THROMBOSIS	栓塞及血栓	10014523	VASCULAR DISORDERS	血管与淋巴管类疾病	10047065	Y	Y	26	207300101	REAC22Q2.txt
INFUSION RELATED REACTION	INFUSION RELATED REACTION	输液相关反应	NON-SITE SPECIFIC PROCEDURAL COMPLICATIONS	部位不明的操作并发症	10029559	PROCEDURAL RELATED INJURIES AND COMPLICATIONS NEC	操作相关伤害与并发症（不另分类）	10069888	INJURY, POISONING AND PROCEDURAL COMPLICATIONS	各类损伤、中毒及操作并发症	10022117	Y	Y	26	207300101	REAC22Q2.txt
INFUSION RELATED REACTION	INFUSION RELATED REACTION	输液相关反应	NON-SITE SPECIFIC PROCEDURAL COMPLICATIONS	部位不明的操作并发症	10029559	PROCEDURAL RELATED INJURIES AND COMPLICATIONS NEC	操作相关伤害与并发症（不另分类）	10069888	INJURY, POISONING AND PROCEDURAL COMPLICATIONS	各类损伤、中毒及操作并发症	10022117	Y	Y	26	207300351	REAC22Q2.txt
THROMBOPHLEBITIS	THROMBOPHLEBITIS	血栓性静脉炎	PERIPHERAL EMBOLISM AND THROMBOSIS	周围栓塞和血栓形成	10034572	EMBOLISM AND THROMBOSIS	栓塞及血栓	10014523	VASCULAR DISORDERS	血管与淋巴管类疾病	10047065	Y	Y	26	207300351	REAC22Q2.txt
INFUSION SITE SWELLING	INFUSION SITE SWELLING	输液部位肿胀	INFUSION SITE REACTIONS	输液部位各种反应	10068753	ADMINISTRATION SITE REACTIONS	给药部位各种反应	10001316	GENERAL DISORDERS AND ADMINISTRATION SITE CONDITIONS	全身性疾病及给药部位各种反应	10018065	Y	Y	26	207300361	REAC22Q2.txt
PHLEBITIS	PHLEBITIS	静脉炎	PHLEBITIS NEC	各种静脉炎（不另分类）	10052780	VASCULAR INFECTIONS AND INFLAMMATIONS	血管感染和炎症类疾病	10082207	VASCULAR DISORDERS	血管与淋巴管类疾病	10047065	Y	Y	26	207300361	REAC22Q2.txt
INFUSION RELATED REACTION	INFUSION RELATED REACTION	输液相关反应	NON-SITE SPECIFIC PROCEDURAL COMPLICATIONS	部位不明的操作并发症	10029559	PROCEDURAL RELATED INJURIES AND COMPLICATIONS NEC	操作相关伤害与并发症（不另分类）	10069888	INJURY, POISONING AND PROCEDURAL COMPLICATIONS	各类损伤、中毒及操作并发症	10022117	Y	Y	26	207300361	REAC22Q2.txt
INFUSION SITE PAIN	INFUSION SITE PAIN	输液部位疼痛	INFUSION SITE REACTIONS	输液部位各种反应	10068753	ADMINISTRATION SITE REACTIONS	给药部位各种反应	10001316	GENERAL DISORDERS AND ADMINISTRATION SITE CONDITIONS	全身性疾病及给药部位各种反应	10018065	Y	Y	26	207300361	REAC22Q2.txt
INFUSION SITE SWELLING	INFUSION SITE SWELLING	输液部位肿胀	INFUSION SITE REACTIONS	输液部位各种反应	10068753	ADMINISTRATION SITE REACTIONS	给药部位各种反应	10001316	GENERAL DISORDERS AND ADMINISTRATION SITE CONDITIONS	全身性疾病及给药部位各种反应	10018065	Y	Y	26	207300381	REAC22Q2.txt
INFUSION RELATED REACTION	INFUSION RELATED REACTION	输液相关反应	NON-SITE SPECIFIC PROCEDURAL COMPLICATIONS	部位不明的操作并发症	10029559	PROCEDURAL RELATED INJURIES AND COMPLICATIONS NEC	操作相关伤害与并发症（不另分类）	10069888	INJURY, POISONING AND PROCEDURAL COMPLICATIONS	各类损伤、中毒及操作并发症	10022117	Y	Y	26	207300381	REAC22Q2.txt
INFUSION SITE VESICLES	INFUSION SITE VESICLES	输液部位囊泡	INFUSION SITE REACTIONS	输液部位各种反应	10068753	ADMINISTRATION SITE REACTIONS	给药部位各种反应	10001316	GENERAL DISORDERS AND ADMINISTRATION SITE CONDITIONS	全身性疾病及给药部位各种反应	10018065	Y	Y	26	207300381	REAC22Q2.txt
INFUSION SITE PAIN	INFUSION SITE PAIN	输液部位疼痛	INFUSION SITE REACTIONS	输液部位各种反应	10068753	ADMINISTRATION SITE REACTIONS	给药部位各种反应	10001316	GENERAL DISORDERS AND ADMINISTRATION SITE CONDITIONS	全身性疾病及给药部位各种反应	10018065	Y	Y	26	207300381	REAC22Q2.txt
INFUSION SITE BRUISING	INFUSION SITE BRUISING	输液部位青肿	INFUSION SITE REACTIONS	输液部位各种反应	10068753	ADMINISTRATION SITE REACTIONS	给药部位各种反应	10001316	GENERAL DISORDERS AND ADMINISTRATION SITE CONDITIONS	全身性疾病及给药部位各种反应	10018065	Y	Y	26	207300411	REAC22Q2.txt
INFUSION SITE SWELLING	INFUSION SITE SWELLING	输液部位肿胀	INFUSION SITE REACTIONS	输液部位各种反应	10068753	ADMINISTRATION SITE REACTIONS	给药部位各种反应	10001316	GENERAL DISORDERS AND ADMINISTRATION SITE CONDITIONS	全身性疾病及给药部位各种反应	10018065	Y	Y	26	207300411	REAC22Q2.txt
INFUSION SITE ERYTHEMA	INFUSION SITE ERYTHEMA	输液部位红斑	INFUSION SITE REACTIONS	输液部位各种反应	10068753	ADMINISTRATION SITE REACTIONS	给药部位各种反应	10001316	GENERAL DISORDERS AND ADMINISTRATION SITE CONDITIONS	全身性疾病及给药部位各种反应	10018065	Y	Y	26	207300411	REAC22Q2.txt
INFUSION RELATED REACTION	INFUSION RELATED REACTION	输液相关反应	NON-SITE SPECIFIC PROCEDURAL COMPLICATIONS	部位不明的操作并发症	10029559	PROCEDURAL RELATED INJURIES AND COMPLICATIONS NEC	操作相关伤害与并发症（不另分类）	10069888	INJURY, POISONING AND PROCEDURAL COMPLICATIONS	各类损伤、中毒及操作并发症	10022117	Y	Y	26	207300411	REAC22Q2.txt
INFUSION SITE PAIN	INFUSION SITE PAIN	输液部位疼痛	INFUSION SITE REACTIONS	输液部位各种反应	10068753	ADMINISTRATION SITE REACTIONS	给药部位各种反应	10001316	GENERAL DISORDERS AND ADMINISTRATION SITE CONDITIONS	全身性疾病及给药部位各种反应	10018065	Y	Y	26	207300411	REAC22Q2.txt
INFUSION SITE THROMBOSIS	INFUSION SITE THROMBOSIS	输液部位血栓形成	INFUSION SITE REACTIONS	输液部位各种反应	10068753	ADMINISTRATION SITE REACTIONS	给药部位各种反应	10001316	GENERAL DISORDERS AND ADMINISTRATION SITE CONDITIONS	全身性疾病及给药部位各种反应	10018065	Y	Y	26	207300411	REAC22Q2.txt
DEATH	DEATH	死亡	DEATH AND SUDDEN DEATH	死亡和猝死	10011907	FATAL OUTCOMES	致命后果	10053172	GENERAL DISORDERS AND ADMINISTRATION SITE CONDITIONS	全身性疾病及给药部位各种反应	10018065	Y	Y	26	207322951	REAC22Q2.txt
DEATH	DEATH	死亡	DEATH AND SUDDEN DEATH	死亡和猝死	10011907	FATAL OUTCOMES	致命后果	10053172	GENERAL DISORDERS AND ADMINISTRATION SITE CONDITIONS	全身性疾病及给药部位各种反应	10018065	Y	Y	26	207365811	REAC22Q2.txt
SKIN INFECTION	SKIN INFECTION	皮肤感染	SKIN STRUCTURES AND SOFT TISSUE INFECTIONS	皮肤结构和软组织感染	10040786	INFECTIONS - PATHOGEN UNSPECIFIED	感染 - 未指明病原	10021879	INFECTIONS AND INFESTATIONS	感染及侵染类疾病	10021881	Y	Y	26	207369512	REAC22Q2.txt
DEATH	DEATH	死亡	DEATH AND SUDDEN DEATH	死亡和猝死	10011907	FATAL OUTCOMES	致命后果	10053172	GENERAL DISORDERS AND ADMINISTRATION SITE CONDITIONS	全身性疾病及给药部位各种反应	10018065	Y	Y	26	207417241	REAC22Q2.txt
ACUTE KIDNEY INJURY	ACUTE KIDNEY INJURY	急性肾损伤	RENAL FAILURE AND IMPAIRMENT	肾衰和肾损害	10038443	RENAL DISORDERS (EXCL NEPHROPATHIES)	肾脏各种异常（不包括肾病）	10038430	RENAL AND URINARY DISORDERS	肾脏及泌尿系统疾病	10038359	Y	Y	26	207663541	REAC22Q2.txt
BONE MARROW FAILURE	BONE MARROW FAILURE	骨髓功能衰竭	MARROW DEPRESSION AND HYPOPLASTIC ANAEMIAS	骨髓抑制和增生不良性贫血	10026847	ANAEMIAS NONHAEMOLYTIC AND MARROW DEPRESSION	非溶血性贫血及骨髓抑制	10002086	BLOOD AND LYMPHATIC SYSTEM DISORDERS	血液及淋巴系统疾病	10005329	Y	Y	26	207768791	REAC22Q2.txt
LUNG NEOPLASM MALIGNANT	LUNG NEOPLASM MALIGNANT	肺恶性肿瘤	RESPIRATORY TRACT AND PLEURAL NEOPLASMS MALIGNANT CELL TYPE UNSPECIFIED NEC	恶性细胞分类不明的呼吸道和胸膜肿瘤（不另分类）	10038723	RESPIRATORY AND MEDIASTINAL NEOPLASMS MALIGNANT AND UNSPECIFIED	呼吸系统和纵隔恶性及性质不明的肿瘤	10038666	NEOPLASMS BENIGN, MALIGNANT AND UNSPECIFIED (INCL CYSTS AND POLYPS)	良性、恶性及性质不明的肿瘤（包括囊状和息肉状）	10029104	Y	Y	26	208050231	REAC22Q2.txt
DISEASE PROGRESSION	DISEASE PROGRESSION	疾病进展	GENERAL SIGNS AND SYMPTOMS NEC	一般症状和体征（不另分类）	10018072	GENERAL SYSTEM DISORDERS NEC	全身系统疾病（不另分类）	10018073	GENERAL DISORDERS AND ADMINISTRATION SITE CONDITIONS	全身性疾病及给药部位各种反应	10018065	Y	Y	26	208051052	REAC22Q3.txt
PNEUMONIA	PNEUMONIA	感染性肺炎	LOWER RESPIRATORY TRACT AND LUNG INFECTIONS	下呼吸道和肺部感染	10025101	INFECTIONS - PATHOGEN UNSPECIFIED	感染 - 未指明病原	10021879	INFECTIONS AND INFESTATIONS	感染及侵染类疾病	10021881	Y	Y	26	208111674	REAC22Q3.txt
EMBOLISM	EMBOLISM	栓塞	NON-SITE SPECIFIC EMBOLISM AND THROMBOSIS	部位不确定的栓塞和血栓形成	10014524	EMBOLISM AND THROMBOSIS	栓塞及血栓	10014523	VASCULAR DISORDERS	血管与淋巴管类疾病	10047065	Y	Y	26	208111674	REAC22Q3.txt
BLOOD CREATINE INCREASED	BLOOD CREATINE INCREASED	血肌酸升高	RENAL FUNCTION ANALYSES	各种肾功能分析	10038454	RENAL AND URINARY TRACT INVESTIGATIONS AND URINALYSES	肾脏、泌尿道检查及尿液分析	10038362	INVESTIGATIONS	各类检查	10022891	Y	Y	26	208111674	REAC22Q3.txt
HYPONATRAEMIA	HYPONATRAEMIA	低钠血症	SODIUM IMBALANCE	钠平衡失调	10041273	ELECTROLYTE AND FLUID BALANCE CONDITIONS	电解质及液体平衡状况	10014412	METABOLISM AND NUTRITION DISORDERS	代谢及营养类疾病	10027433	Y	Y	26	208111674	REAC22Q3.txt
ANAEMIA	ANAEMIA	贫血	ANAEMIAS NEC	各种贫血（不另分类）	10002067	ANAEMIAS NONHAEMOLYTIC AND MARROW DEPRESSION	非溶血性贫血及骨髓抑制	10002086	BLOOD AND LYMPHATIC SYSTEM DISORDERS	血液及淋巴系统疾病	10005329	Y	Y	26	208111674	REAC22Q3.txt
DIARRHOEA	DIARRHOEA	腹泻	DIARRHOEA (EXCL INFECTIVE)	各种腹泻（不包括感染性的）	10012736	GASTROINTESTINAL MOTILITY AND DEFAECATION CONDITIONS	胃肠运动及排便状况	10017977	GASTROINTESTINAL DISORDERS	胃肠系统疾病	10017947	Y	Y	26	208111674	REAC22Q3.txt
RHABDOMYOLYSIS	RHABDOMYOLYSIS	横纹肌溶解	MYOPATHIES	各种肌病	10028640	MUSCLE DISORDERS	肌肉类疾病	10028302	MUSCULOSKELETAL AND CONNECTIVE TISSUE DISORDERS	各种肌肉骨骼及结缔组织疾病	10028395	Y	Y	26	208111674	REAC22Q3.txt
DEVICE RELATED INFECTION	DEVICE RELATED INFECTION	装置相关感染	INFECTIONS NEC	各种感染（不另分类）	10021902	INFECTIONS - PATHOGEN UNSPECIFIED	感染 - 未指明病原	10021879	INFECTIONS AND INFESTATIONS	感染及侵染类疾病	10021881	Y	Y	26	208111674	REAC22Q3.txt
CONDITION AGGRAVATED	CONDITION AGGRAVATED	病情恶化	GENERAL SIGNS AND SYMPTOMS NEC	一般症状和体征（不另分类）	10018072	GENERAL SYSTEM DISORDERS NEC	全身系统疾病（不另分类）	10018073	GENERAL DISORDERS AND ADMINISTRATION SITE CONDITIONS	全身性疾病及给药部位各种反应	10018065	Y	Y	26	208409922	REAC22Q2.txt
SEPSIS	SEPSIS	脓毒症	SEPSIS, BACTERAEMIA, VIRAEMIA AND FUNGAEMIA NEC	脓毒症、菌血症、病毒血症和真菌血症（不另分类）	10040054	INFECTIONS - PATHOGEN UNSPECIFIED	感染 - 未指明病原	10021879	INFECTIONS AND INFESTATIONS	感染及侵染类疾病	10021881	Y	Y	26	208411165	REAC22Q3.txt
FEBRILE NEUTROPENIA	FEBRILE NEUTROPENIA	发热性中性粒细胞减少症	NEUTROPENIAS	各种嗜中性白细胞减少症	10029355	WHITE BLOOD CELL DISORDERS	白血球类疾病	10047954	BLOOD AND LYMPHATIC SYSTEM DISORDERS	血液及淋巴系统疾病	10005329	Y	Y	26	208411165	REAC22Q3.txt
DEATH	DEATH	死亡	DEATH AND SUDDEN DEATH	死亡和猝死	10011907	FATAL OUTCOMES	致命后果	10053172	GENERAL DISORDERS AND ADMINISTRATION SITE CONDITIONS	全身性疾病及给药部位各种反应	10018065	Y	Y	26	208639791	REAC22Q2.txt
UNEVALUABLE EVENT	UNEVALUABLE EVENT	无法评估的事件	GENERAL SIGNS AND SYMPTOMS NEC	一般症状和体征（不另分类）	10018072	GENERAL SYSTEM DISORDERS NEC	全身系统疾病（不另分类）	10018073	GENERAL DISORDERS AND ADMINISTRATION SITE CONDITIONS	全身性疾病及给药部位各种反应	10018065	Y	Y	26	208640602	REAC22Q4.txt
PLATELET COUNT DECREASED	PLATELET COUNT DECREASED	血小板计数降低	PLATELET ANALYSES	血小板分析	10035523	HAEMATOLOGY INVESTIGATIONS (INCL BLOOD GROUPS)	血液类检查（包括血型）	10018851	INVESTIGATIONS	各类检查	10022891	Y	Y	26	208640602	REAC22Q4.txt
SMALL CELL LUNG CANCER METASTATIC	SMALL CELL LUNG CANCER METASTATIC	转移性小细胞肺癌	RESPIRATORY TRACT SMALL CELL CARCINOMAS	呼吸道小细胞癌	10041059	RESPIRATORY AND MEDIASTINAL NEOPLASMS MALIGNANT AND UNSPECIFIED	呼吸系统和纵隔恶性及性质不明的肿瘤	10038666	NEOPLASMS BENIGN, MALIGNANT AND UNSPECIFIED (INCL CYSTS AND POLYPS)	良性、恶性及性质不明的肿瘤（包括囊状和息肉状）	10029104	Y	Y	26	208640602	REAC22Q4.txt
RESPIRATORY FAILURE	RESPIRATORY FAILURE	呼吸衰竭	RESPIRATORY FAILURES (EXCL NEONATAL)	各种呼吸衰竭（不包括新生儿）	10052549	RESPIRATORY DISORDERS NEC	呼吸系统疾病（不另分类）	10038716	RESPIRATORY, THORACIC AND MEDIASTINAL DISORDERS	呼吸系统、胸及纵隔疾病	10038738	Y	Y	26	208922862	REAC22Q2.txt
NEOPLASM PROGRESSION	NEOPLASM PROGRESSION	进展性肿瘤	NEOPLASMS UNSPECIFIED MALIGNANCY AND SITE UNSPECIFIED NEC	部位不确定的恶性不明确的肿瘤（不另分类）	10029111	MISCELLANEOUS AND SITE UNSPECIFIED NEOPLASMS MALIGNANT AND UNSPECIFIED	其他肿瘤、部位不明恶性肿瘤及性质不明肿瘤	10027655	NEOPLASMS BENIGN, MALIGNANT AND UNSPECIFIED (INCL CYSTS AND POLYPS)	良性、恶性及性质不明的肿瘤（包括囊状和息肉状）	10029104	Y	Y	26	208922862	REAC22Q2.txt
DEATH	DEATH	死亡	DEATH AND SUDDEN DEATH	死亡和猝死	10011907	FATAL OUTCOMES	致命后果	10053172	GENERAL DISORDERS AND ADMINISTRATION SITE CONDITIONS	全身性疾病及给药部位各种反应	10018065	Y	Y	26	208922932	REAC22Q2.txt
DIARRHOEA	DIARRHOEA	腹泻	DIARRHOEA (EXCL INFECTIVE)	各种腹泻（不包括感染性的）	10012736	GASTROINTESTINAL MOTILITY AND DEFAECATION CONDITIONS	胃肠运动及排便状况	10017977	GASTROINTESTINAL DISORDERS	胃肠系统疾病	10017947	Y	Y	26	209279134	REAC23Q1.txt
CHRONIC OBSTRUCTIVE PULMONARY DISEASE	CHRONIC OBSTRUCTIVE PULMONARY DISEASE	慢性阻塞性肺疾病	BRONCHOSPASM AND OBSTRUCTION	支气管痉挛和阻塞	10006484	BRONCHIAL DISORDERS (EXCL NEOPLASMS)	支气管系统疾病（不包括肿瘤）	10006436	RESPIRATORY, THORACIC AND MEDIASTINAL DISORDERS	呼吸系统、胸及纵隔疾病	10038738	Y	Y	26	209279134	REAC23Q1.txt
TOXIC ENCEPHALOPATHY	TOXIC ENCEPHALOPATHY	中毒性脑病	ENCEPHALOPATHIES TOXIC AND METABOLIC	中毒性和代谢性脑病	10014624	ENCEPHALOPATHIES	各类脑病	10014623	NERVOUS SYSTEM DISORDERS	各类神经系统疾病	10029205	Y	Y	26	209279134	REAC23Q1.txt
DEHYDRATION	DEHYDRATION	脱水	TOTAL FLUID VOLUME DECREASED	总液体体积减少	10044084	ELECTROLYTE AND FLUID BALANCE CONDITIONS	电解质及液体平衡状况	10014412	METABOLISM AND NUTRITION DISORDERS	代谢及营养类疾病	10027433	Y	Y	26	209279134	REAC23Q1.txt
ADRENAL INSUFFICIENCY	ADRENAL INSUFFICIENCY	肾上腺功能不全	ADRENAL CORTICAL HYPOFUNCTIONS	各种肾上腺皮质机能减退	10001343	ADRENAL GLAND DISORDERS	肾上腺类疾病	10001353	ENDOCRINE DISORDERS	内分泌系统疾病	10014698	Y	Y	26	209279134	REAC23Q1.txt
HYPONATRAEMIA	HYPONATRAEMIA	低钠血症	SODIUM IMBALANCE	钠平衡失调	10041273	ELECTROLYTE AND FLUID BALANCE CONDITIONS	电解质及液体平衡状况	10014412	METABOLISM AND NUTRITION DISORDERS	代谢及营养类疾病	10027433	Y	Y	26	209279134	REAC23Q1.txt
HYPOGLYCAEMIA	HYPOGLYCAEMIA	低血糖	HYPOGLYCAEMIC CONDITIONS NEC	各种低血糖状况（不另分类）	10021001	GLUCOSE METABOLISM DISORDERS (INCL DIABETES MELLITUS)	葡萄糖代谢疾病（包括糖尿病）	10018424	METABOLISM AND NUTRITION DISORDERS	代谢及营养类疾病	10027433	Y	Y	26	209279134	REAC23Q1.txt
SWELLING FACE	SWELLING FACE	面肿	GENERAL SIGNS AND SYMPTOMS NEC	一般症状和体征（不另分类）	10018072	GENERAL SYSTEM DISORDERS NEC	全身系统疾病（不另分类）	10018073	GENERAL DISORDERS AND ADMINISTRATION SITE CONDITIONS	全身性疾病及给药部位各种反应	10018065	Y	Y	26	209279134	REAC23Q1.txt
CHEST PAIN	CHEST PAIN	胸痛	PAIN AND DISCOMFORT NEC	疼痛和不适（不另分类）	10033372	GENERAL SYSTEM DISORDERS NEC	全身系统疾病（不另分类）	10018073	GENERAL DISORDERS AND ADMINISTRATION SITE CONDITIONS	全身性疾病及给药部位各种反应	10018065	Y	Y	26	209342701	REAC22Q2.txt
PERICARDITIS	PERICARDITIS	心包炎	NONINFECTIOUS PERICARDITIS	非感染性心包炎	10034494	PERICARDIAL DISORDERS	心包类疾病	10034468	CARDIAC DISORDERS	心脏器官疾病	10007541	Y	Y	26	209342701	REAC22Q2.txt
CEREBRAL ISCHAEMIA	CEREBRAL ISCHAEMIA	大脑缺血	CENTRAL NERVOUS SYSTEM HAEMORRHAGES AND CEREBROVASCULAR ACCIDENTS	中枢神经系统出血和脑血管意外	10007948	CENTRAL NERVOUS SYSTEM VASCULAR DISORDERS	中枢神经系统血管疾病	10007963	NERVOUS SYSTEM DISORDERS	各类神经系统疾病	10029205	Y	Y	26	209473205	REAC23Q2.txt
SMALL INTESTINAL OBSTRUCTION	SMALL INTESTINAL OBSTRUCTION	小肠梗阻	DUODENAL AND SMALL INTESTINAL STENOSIS AND OBSTRUCTION	十二指肠和小肠狭窄和阻塞	10013811	GASTROINTESTINAL STENOSIS AND OBSTRUCTION	胃肠道狭窄及梗阻类疾病	10018008	GASTROINTESTINAL DISORDERS	胃肠系统疾病	10017947	Y	Y	26	209473205	REAC23Q2.txt
DEATH	DEATH	死亡	DEATH AND SUDDEN DEATH	死亡和猝死	10011907	FATAL OUTCOMES	致命后果	10053172	GENERAL DISORDERS AND ADMINISTRATION SITE CONDITIONS	全身性疾病及给药部位各种反应	10018065	Y	Y	26	209760231	REAC22Q2.txt
COLITIS	COLITIS	结肠炎	COLITIS (EXCL INFECTIVE)	各种结肠炎（不包括感染性的）	10009888	GASTROINTESTINAL INFLAMMATORY CONDITIONS	胃肠系统炎症	10017969	GASTROINTESTINAL DISORDERS	胃肠系统疾病	10017947	Y	Y	26	209888801	REAC22Q2.txt
OFF LABEL USE	OFF LABEL USE	超说明书使用	OFF LABEL USES	各种超说明书使用	10076291	OFF LABEL USES AND INTENTIONAL PRODUCT MISUSES/USE ISSUES	超说明书使用及故意导致的产品误用/使用类问题	10079156	INJURY, POISONING AND PROCEDURAL COMPLICATIONS	各类损伤、中毒及操作并发症	10022117	Y	Y	26	210588221	REAC22Q3.txt
DISEASE PROGRESSION	DISEASE PROGRESSION	疾病进展	GENERAL SIGNS AND SYMPTOMS NEC	一般症状和体征（不另分类）	10018072	GENERAL SYSTEM DISORDERS NEC	全身系统疾病（不另分类）	10018073	GENERAL DISORDERS AND ADMINISTRATION SITE CONDITIONS	全身性疾病及给药部位各种反应	10018065	Y	Y	26	210588231	REAC22Q3.txt
DEATH	DEATH	死亡	DEATH AND SUDDEN DEATH	死亡和猝死	10011907	FATAL OUTCOMES	致命后果	10053172	GENERAL DISORDERS AND ADMINISTRATION SITE CONDITIONS	全身性疾病及给药部位各种反应	10018065	Y	Y	26	210588241	REAC22Q3.txt
MYELOSUPPRESSION	MYELOSUPPRESSION	骨髓抑制	MARROW DEPRESSION AND HYPOPLASTIC ANAEMIAS	骨髓抑制和增生不良性贫血	10026847	ANAEMIAS NONHAEMOLYTIC AND MARROW DEPRESSION	非溶血性贫血及骨髓抑制	10002086	BLOOD AND LYMPHATIC SYSTEM DISORDERS	血液及淋巴系统疾病	10005329	Y	Y	26	210588251	REAC22Q3.txt
LABORATORY TEST ABNORMAL	LABORATORY TEST ABNORMAL	实验室检查异常	INVESTIGATIONS NEC	各种检查（不另分类）	10022892	INVESTIGATIONS, IMAGING AND HISTOPATHOLOGY PROCEDURES NEC	检查、成像、及病理组织检验操作（不另分类）	10022893	INVESTIGATIONS	各类检查	10022891	Y	Y	26	210588261	REAC22Q3.txt
DISEASE PROGRESSION	DISEASE PROGRESSION	疾病进展	GENERAL SIGNS AND SYMPTOMS NEC	一般症状和体征（不另分类）	10018072	GENERAL SYSTEM DISORDERS NEC	全身系统疾病（不另分类）	10018073	GENERAL DISORDERS AND ADMINISTRATION SITE CONDITIONS	全身性疾病及给药部位各种反应	10018065	Y	Y	26	210588271	REAC22Q3.txt
HEPATIC ENZYME INCREASED	HEPATIC ENZYME INCREASED	肝酶升高	HEPATOBILIARY FUNCTION DIAGNOSTIC PROCEDURES	肝胆功能诊断性操作	10087057	HEPATOBILIARY INVESTIGATIONS	肝胆系统检查	10019809	INVESTIGATIONS	各类检查	10022891	Y	Y	26	210588291	REAC22Q3.txt
PHLEBITIS	PHLEBITIS	静脉炎	PHLEBITIS NEC	各种静脉炎（不另分类）	10052780	VASCULAR INFECTIONS AND INFLAMMATIONS	血管感染和炎症类疾病	10082207	VASCULAR DISORDERS	血管与淋巴管类疾病	10047065	Y	Y	26	210588401	REAC22Q3.txt
THERAPY CHANGE	THERAPY CHANGE	治疗改变	THERAPEUTIC PROCEDURES NEC	治疗类操作（不另分类）	10027700	THERAPEUTIC PROCEDURES AND SUPPORTIVE CARE NEC	治疗类操作和支持性护理（不另分类）	10043413	SURGICAL AND MEDICAL PROCEDURES	各种手术及医疗操作	10042613	Y	Y	26	210588411	REAC22Q3.txt
ADMINISTRATION SITE EXTRAVASATION	ADMINISTRATION SITE EXTRAVASATION	给药部位外渗	ADMINISTRATION SITE REACTIONS NEC	给药部位的各种反应（不另分类）	10057196	ADMINISTRATION SITE REACTIONS	给药部位各种反应	10001316	GENERAL DISORDERS AND ADMINISTRATION SITE CONDITIONS	全身性疾病及给药部位各种反应	10018065	Y	Y	26	210588421	REAC22Q3.txt
TISSUE INJURY	TISSUE INJURY	组织损伤	NON-SITE SPECIFIC INJURIES NEC	部位不确定的各种损伤（不另分类）	10029511	INJURIES NEC	各种损伤（不另分类）	10022114	INJURY, POISONING AND PROCEDURAL COMPLICATIONS	各类损伤、中毒及操作并发症	10022117	Y	Y	26	210588421	REAC22Q3.txt
VEIN DISORDER	VEIN DISORDER	静脉疾病	NON-SITE SPECIFIC VASCULAR DISORDERS NEC	部位不确定的血管疾病（不另分类）	10047067	VASCULAR DISORDERS NEC	血管疾病（不另分类）	10047066	VASCULAR DISORDERS	血管与淋巴管类疾病	10047065	Y	Y	26	210588431	REAC22Q3.txt
VEIN DISCOLOURATION	VEIN DISCOLOURATION	静脉变色	NON-SITE SPECIFIC VASCULAR DISORDERS NEC	部位不确定的血管疾病（不另分类）	10047067	VASCULAR DISORDERS NEC	血管疾病（不另分类）	10047066	VASCULAR DISORDERS	血管与淋巴管类疾病	10047065	Y	Y	26	210588431	REAC22Q3.txt
PHLEBITIS	PHLEBITIS	静脉炎	PHLEBITIS NEC	各种静脉炎（不另分类）	10052780	VASCULAR INFECTIONS AND INFLAMMATIONS	血管感染和炎症类疾病	10082207	VASCULAR DISORDERS	血管与淋巴管类疾病	10047065	Y	Y	26	210588431	REAC22Q3.txt
VEIN DISORDER	VEIN DISORDER	静脉疾病	NON-SITE SPECIFIC VASCULAR DISORDERS NEC	部位不确定的血管疾病（不另分类）	10047067	VASCULAR DISORDERS NEC	血管疾病（不另分类）	10047066	VASCULAR DISORDERS	血管与淋巴管类疾病	10047065	Y	Y	26	210588441	REAC22Q3.txt
DIARRHOEA	DIARRHOEA	腹泻	DIARRHOEA (EXCL INFECTIVE)	各种腹泻（不包括感染性的）	10012736	GASTROINTESTINAL MOTILITY AND DEFAECATION CONDITIONS	胃肠运动及排便状况	10017977	GASTROINTESTINAL DISORDERS	胃肠系统疾病	10017947	Y	Y	26	210588451	REAC22Q3.txt
INFUSION SITE PAIN	INFUSION SITE PAIN	输液部位疼痛	INFUSION SITE REACTIONS	输液部位各种反应	10068753	ADMINISTRATION SITE REACTIONS	给药部位各种反应	10001316	GENERAL DISORDERS AND ADMINISTRATION SITE CONDITIONS	全身性疾病及给药部位各种反应	10018065	Y	Y	26	210588451	REAC22Q3.txt
OFF LABEL USE	OFF LABEL USE	超说明书使用	OFF LABEL USES	各种超说明书使用	10076291	OFF LABEL USES AND INTENTIONAL PRODUCT MISUSES/USE ISSUES	超说明书使用及故意导致的产品误用/使用类问题	10079156	INJURY, POISONING AND PROCEDURAL COMPLICATIONS	各类损伤、中毒及操作并发症	10022117	Y	Y	26	210588461	REAC22Q3.txt
PHLEBITIS	PHLEBITIS	静脉炎	PHLEBITIS NEC	各种静脉炎（不另分类）	10052780	VASCULAR INFECTIONS AND INFLAMMATIONS	血管感染和炎症类疾病	10082207	VASCULAR DISORDERS	血管与淋巴管类疾病	10047065	Y	Y	26	210588461	REAC22Q3.txt
NAUSEA	NAUSEA	恶心	NAUSEA AND VOMITING SYMPTOMS	恶心和呕吐症状	10028817	GASTROINTESTINAL SIGNS AND SYMPTOMS	胃肠道系统症状和体征	10018012	GASTROINTESTINAL DISORDERS	胃肠系统疾病	10017947	Y	Y	26	210588471	REAC22Q3.txt
ASTHENIA	ASTHENIA	乏力	ASTHENIC CONDITIONS	虚弱状态	10003550	GENERAL SYSTEM DISORDERS NEC	全身系统疾病（不另分类）	10018073	GENERAL DISORDERS AND ADMINISTRATION SITE CONDITIONS	全身性疾病及给药部位各种反应	10018065	Y	Y	26	210588471	REAC22Q3.txt
PRODUCT DOSE OMISSION ISSUE	PRODUCT DOSE OMISSION ISSUE	产品漏用问题	PRODUCT ADMINISTRATION ERRORS AND ISSUES	各种产品给用错误和问题	10079147	MEDICATION ERRORS AND OTHER PRODUCT USE ERRORS AND ISSUES	用药错误及其他产品使用错误和问题	10079145	INJURY, POISONING AND PROCEDURAL COMPLICATIONS	各类损伤、中毒及操作并发症	10022117	Y	Y	26	210588481	REAC22Q3.txt
OFF LABEL USE	OFF LABEL USE	超说明书使用	OFF LABEL USES	各种超说明书使用	10076291	OFF LABEL USES AND INTENTIONAL PRODUCT MISUSES/USE ISSUES	超说明书使用及故意导致的产品误用/使用类问题	10079156	INJURY, POISONING AND PROCEDURAL COMPLICATIONS	各类损伤、中毒及操作并发症	10022117	Y	Y	26	210588491	REAC22Q3.txt
NAUSEA	NAUSEA	恶心	NAUSEA AND VOMITING SYMPTOMS	恶心和呕吐症状	10028817	GASTROINTESTINAL SIGNS AND SYMPTOMS	胃肠道系统症状和体征	10018012	GASTROINTESTINAL DISORDERS	胃肠系统疾病	10017947	Y	Y	26	210588491	REAC22Q3.txt
EXTRAVASATION	EXTRAVASATION	外渗	GENERAL SIGNS AND SYMPTOMS NEC	一般症状和体征（不另分类）	10018072	GENERAL SYSTEM DISORDERS NEC	全身系统疾病（不另分类）	10018073	GENERAL DISORDERS AND ADMINISTRATION SITE CONDITIONS	全身性疾病及给药部位各种反应	10018065	Y	Y	26	210588501	REAC22Q3.txt
MYELOSUPPRESSION	MYELOSUPPRESSION	骨髓抑制	MARROW DEPRESSION AND HYPOPLASTIC ANAEMIAS	骨髓抑制和增生不良性贫血	10026847	ANAEMIAS NONHAEMOLYTIC AND MARROW DEPRESSION	非溶血性贫血及骨髓抑制	10002086	BLOOD AND LYMPHATIC SYSTEM DISORDERS	血液及淋巴系统疾病	10005329	Y	Y	26	210588511	REAC22Q3.txt
MEDIASTINAL DISORDER	MEDIASTINAL DISORDER	纵隔疾病	MEDIASTINAL DISORDERS	各种纵膈疾病	10027072	THORACIC DISORDERS (EXCL LUNG AND PLEURA)	各种胸部疾病（不包括肺及胸膜）	10013369	RESPIRATORY, THORACIC AND MEDIASTINAL DISORDERS	呼吸系统、胸及纵隔疾病	10038738	Y	Y	26	210588522	REAC22Q3.txt
THROMBOSIS	THROMBOSIS	血栓形成	NON-SITE SPECIFIC EMBOLISM AND THROMBOSIS	部位不确定的栓塞和血栓形成	10014524	EMBOLISM AND THROMBOSIS	栓塞及血栓	10014523	VASCULAR DISORDERS	血管与淋巴管类疾病	10047065	Y	Y	26	210588522	REAC22Q3.txt
HEPATOTOXICITY	HEPATOTOXICITY	肝脏毒性	HEPATOCELLULAR DAMAGE AND HEPATITIS NEC	肝细胞损害和肝炎（不另分类）	10019833	HEPATIC AND HEPATOBILIARY DISORDERS	肝脏及肝胆类疾病	10019654	HEPATOBILIARY DISORDERS	肝胆系统疾病	10019805	Y	Y	26	210588531	REAC22Q3.txt
ASTHENIA	ASTHENIA	乏力	ASTHENIC CONDITIONS	虚弱状态	10003550	GENERAL SYSTEM DISORDERS NEC	全身系统疾病（不另分类）	10018073	GENERAL DISORDERS AND ADMINISTRATION SITE CONDITIONS	全身性疾病及给药部位各种反应	10018065	Y	Y	26	210588541	REAC22Q3.txt
ADMINISTRATION SITE EXTRAVASATION	ADMINISTRATION SITE EXTRAVASATION	给药部位外渗	ADMINISTRATION SITE REACTIONS NEC	给药部位的各种反应（不另分类）	10057196	ADMINISTRATION SITE REACTIONS	给药部位各种反应	10001316	GENERAL DISORDERS AND ADMINISTRATION SITE CONDITIONS	全身性疾病及给药部位各种反应	10018065	Y	Y	26	210588551	REAC22Q3.txt
TREATMENT FAILURE	TREATMENT FAILURE	治疗失败	THERAPEUTIC AND NONTHERAPEUTIC RESPONSES	各种治疗和非治疗反应	10043409	THERAPEUTIC AND NONTHERAPEUTIC EFFECTS (EXCL TOXICITY)	治疗性及非治疗性反应类（不包括毒性）	10062915	GENERAL DISORDERS AND ADMINISTRATION SITE CONDITIONS	全身性疾病及给药部位各种反应	10018065	Y	Y	26	210588551	REAC22Q3.txt
URINARY TRACT INFECTION	URINARY TRACT INFECTION	尿路感染	URINARY TRACT INFECTIONS	各种尿路感染	10046577	INFECTIONS - PATHOGEN UNSPECIFIED	感染 - 未指明病原	10021879	INFECTIONS AND INFESTATIONS	感染及侵染类疾病	10021881	Y	Y	26	210588561	REAC22Q3.txt
NEUTROPENIA	NEUTROPENIA	中性粒细胞减少症	NEUTROPENIAS	各种嗜中性白细胞减少症	10029355	WHITE BLOOD CELL DISORDERS	白血球类疾病	10047954	BLOOD AND LYMPHATIC SYSTEM DISORDERS	血液及淋巴系统疾病	10005329	Y	Y	26	210588571	REAC22Q3.txt
THERAPY CHANGE	THERAPY CHANGE	治疗改变	THERAPEUTIC PROCEDURES NEC	治疗类操作（不另分类）	10027700	THERAPEUTIC PROCEDURES AND SUPPORTIVE CARE NEC	治疗类操作和支持性护理（不另分类）	10043413	SURGICAL AND MEDICAL PROCEDURES	各种手术及医疗操作	10042613	Y	Y	26	210588581	REAC22Q3.txt
ANAEMIA	ANAEMIA	贫血	ANAEMIAS NEC	各种贫血（不另分类）	10002067	ANAEMIAS NONHAEMOLYTIC AND MARROW DEPRESSION	非溶血性贫血及骨髓抑制	10002086	BLOOD AND LYMPHATIC SYSTEM DISORDERS	血液及淋巴系统疾病	10005329	Y	Y	26	210588591	REAC22Q3.txt
MYELOSUPPRESSION	MYELOSUPPRESSION	骨髓抑制	MARROW DEPRESSION AND HYPOPLASTIC ANAEMIAS	骨髓抑制和增生不良性贫血	10026847	ANAEMIAS NONHAEMOLYTIC AND MARROW DEPRESSION	非溶血性贫血及骨髓抑制	10002086	BLOOD AND LYMPHATIC SYSTEM DISORDERS	血液及淋巴系统疾病	10005329	Y	Y	26	210588601	REAC22Q3.txt
OFF LABEL USE	OFF LABEL USE	超说明书使用	OFF LABEL USES	各种超说明书使用	10076291	OFF LABEL USES AND INTENTIONAL PRODUCT MISUSES/USE ISSUES	超说明书使用及故意导致的产品误用/使用类问题	10079156	INJURY, POISONING AND PROCEDURAL COMPLICATIONS	各类损伤、中毒及操作并发症	10022117	Y	Y	26	210588611	REAC22Q3.txt
EXTRAVASATION	EXTRAVASATION	外渗	GENERAL SIGNS AND SYMPTOMS NEC	一般症状和体征（不另分类）	10018072	GENERAL SYSTEM DISORDERS NEC	全身系统疾病（不另分类）	10018073	GENERAL DISORDERS AND ADMINISTRATION SITE CONDITIONS	全身性疾病及给药部位各种反应	10018065	Y	Y	26	210588611	REAC22Q3.txt
NEUTROPENIA	NEUTROPENIA	中性粒细胞减少症	NEUTROPENIAS	各种嗜中性白细胞减少症	10029355	WHITE BLOOD CELL DISORDERS	白血球类疾病	10047954	BLOOD AND LYMPHATIC SYSTEM DISORDERS	血液及淋巴系统疾病	10005329	Y	Y	26	210588621	REAC22Q3.txt
THROMBOCYTOPENIA	THROMBOCYTOPENIA	血小板减少症	THROMBOCYTOPENIAS	各种血小板减少症	10043555	PLATELET DISORDERS	血小板类疾病	10035534	BLOOD AND LYMPHATIC SYSTEM DISORDERS	血液及淋巴系统疾病	10005329	Y	Y	26	210588621	REAC22Q3.txt
RADIATION NECROSIS	RADIATION NECROSIS	放射性坏死	RADIATION INJURIES	各种辐射损伤	10037759	INJURIES BY PHYSICAL AGENTS	各种物理因素损伤	10022119	INJURY, POISONING AND PROCEDURAL COMPLICATIONS	各类损伤、中毒及操作并发症	10022117	Y	Y	26	210588631	REAC22Q3.txt
THROMBOCYTOPENIA	THROMBOCYTOPENIA	血小板减少症	THROMBOCYTOPENIAS	各种血小板减少症	10043555	PLATELET DISORDERS	血小板类疾病	10035534	BLOOD AND LYMPHATIC SYSTEM DISORDERS	血液及淋巴系统疾病	10005329	Y	Y	26	210588651	REAC22Q3.txt
GASTROINTESTINAL TOXICITY	GASTROINTESTINAL TOXICITY	胃肠道毒性	GASTROINTESTINAL INFLAMMATORY DISORDERS NEC	胃肠道各种炎症（不另分类）	10017921	GASTROINTESTINAL INFLAMMATORY CONDITIONS	胃肠系统炎症	10017969	GASTROINTESTINAL DISORDERS	胃肠系统疾病	10017947	Y	Y	26	210596561	REAC22Q3.txt
THROMBOCYTOPENIA	THROMBOCYTOPENIA	血小板减少症	THROMBOCYTOPENIAS	各种血小板减少症	10043555	PLATELET DISORDERS	血小板类疾病	10035534	BLOOD AND LYMPHATIC SYSTEM DISORDERS	血液及淋巴系统疾病	10005329	Y	Y	26	210654771	REAC22Q3.txt
ANAEMIA	ANAEMIA	贫血	ANAEMIAS NEC	各种贫血（不另分类）	10002067	ANAEMIAS NONHAEMOLYTIC AND MARROW DEPRESSION	非溶血性贫血及骨髓抑制	10002086	BLOOD AND LYMPHATIC SYSTEM DISORDERS	血液及淋巴系统疾病	10005329	Y	Y	26	210654771	REAC22Q3.txt
NEUTROPENIA	NEUTROPENIA	中性粒细胞减少症	NEUTROPENIAS	各种嗜中性白细胞减少症	10029355	WHITE BLOOD CELL DISORDERS	白血球类疾病	10047954	BLOOD AND LYMPHATIC SYSTEM DISORDERS	血液及淋巴系统疾病	10005329	Y	Y	26	210654771	REAC22Q3.txt
NAUSEA	NAUSEA	恶心	NAUSEA AND VOMITING SYMPTOMS	恶心和呕吐症状	10028817	GASTROINTESTINAL SIGNS AND SYMPTOMS	胃肠道系统症状和体征	10018012	GASTROINTESTINAL DISORDERS	胃肠系统疾病	10017947	Y	Y	26	210654771	REAC22Q3.txt
VOMITING	VOMITING	呕吐	NAUSEA AND VOMITING SYMPTOMS	恶心和呕吐症状	10028817	GASTROINTESTINAL SIGNS AND SYMPTOMS	胃肠道系统症状和体征	10018012	GASTROINTESTINAL DISORDERS	胃肠系统疾病	10017947	Y	Y	26	210654771	REAC22Q3.txt
HAEMATOTOXICITY	HAEMATOTOXICITY	血毒性	HAEMATOLOGICAL DISORDERS	各种血液疾病	10018847	HAEMATOLOGICAL DISORDERS NEC	血液异常类（不另分类）	10018849	BLOOD AND LYMPHATIC SYSTEM DISORDERS	血液及淋巴系统疾病	10005329	Y	Y	26	210654781	REAC22Q3.txt
SEPSIS	SEPSIS	脓毒症	SEPSIS, BACTERAEMIA, VIRAEMIA AND FUNGAEMIA NEC	脓毒症、菌血症、病毒血症和真菌血症（不另分类）	10040054	INFECTIONS - PATHOGEN UNSPECIFIED	感染 - 未指明病原	10021879	INFECTIONS AND INFESTATIONS	感染及侵染类疾病	10021881	Y	Y	26	210654791	REAC22Q3.txt
MYOPERICARDITIS	MYOPERICARDITIS	心肌心包炎	NONINFECTIOUS MYOCARDITIS	非感染性心肌炎	10029548	MYOCARDIAL DISORDERS	心肌类疾病	10028593	CARDIAC DISORDERS	心脏器官疾病	10007541	Y	Y	26	211342241	REAC22Q3.txt
DEATH	DEATH	死亡	DEATH AND SUDDEN DEATH	死亡和猝死	10011907	FATAL OUTCOMES	致命后果	10053172	GENERAL DISORDERS AND ADMINISTRATION SITE CONDITIONS	全身性疾病及给药部位各种反应	10018065	Y	Y	26	211634181	REAC22Q3.txt
PLEURAL EFFUSION	PLEURAL EFFUSION	胸腔积液	PNEUMOTHORAX AND PLEURAL EFFUSIONS NEC	气胸和胸腔积液 （不另分类）	10035761	PLEURAL DISORDERS	胸膜类疾病	10035597	RESPIRATORY, THORACIC AND MEDIASTINAL DISORDERS	呼吸系统、胸及纵隔疾病	10038738	Y	Y	26	211742694	REAC22Q4.txt
DRUG INTOLERANCE	DRUG INTOLERANCE	药物不耐受	THERAPEUTIC AND NONTHERAPEUTIC RESPONSES	各种治疗和非治疗反应	10043409	THERAPEUTIC AND NONTHERAPEUTIC EFFECTS (EXCL TOXICITY)	治疗性及非治疗性反应类（不包括毒性）	10062915	GENERAL DISORDERS AND ADMINISTRATION SITE CONDITIONS	全身性疾病及给药部位各种反应	10018065	Y	Y	26	211742694	REAC22Q4.txt
CHRONIC OBSTRUCTIVE PULMONARY DISEASE	CHRONIC OBSTRUCTIVE PULMONARY DISEASE	慢性阻塞性肺疾病	BRONCHOSPASM AND OBSTRUCTION	支气管痉挛和阻塞	10006484	BRONCHIAL DISORDERS (EXCL NEOPLASMS)	支气管系统疾病（不包括肿瘤）	10006436	RESPIRATORY, THORACIC AND MEDIASTINAL DISORDERS	呼吸系统、胸及纵隔疾病	10038738	Y	Y	26	211742694	REAC22Q4.txt
HAEMATURIA	HAEMATURIA	血尿症	URINARY ABNORMALITIES	各种泌尿系统障碍	10000196	URINARY TRACT SIGNS AND SYMPTOMS	各种泌尿道体征和症状	10046590	RENAL AND URINARY DISORDERS	肾脏及泌尿系统疾病	10038359	Y	Y	26	211742694	REAC22Q4.txt
ACUTE MYOCARDIAL INFARCTION	ACUTE MYOCARDIAL INFARCTION	急性心肌梗死	ISCHAEMIC CORONARY ARTERY DISORDERS	各种缺血性冠状动脉疾病	10011085	CORONARY ARTERY DISORDERS	冠状动脉类疾病	10011082	CARDIAC DISORDERS	心脏器官疾病	10007541	Y	Y	26	211742694	REAC22Q4.txt
ANAEMIA	ANAEMIA	贫血	ANAEMIAS NEC	各种贫血（不另分类）	10002067	ANAEMIAS NONHAEMOLYTIC AND MARROW DEPRESSION	非溶血性贫血及骨髓抑制	10002086	BLOOD AND LYMPHATIC SYSTEM DISORDERS	血液及淋巴系统疾病	10005329	Y	Y	26	211742694	REAC22Q4.txt
CHRONIC RESPIRATORY FAILURE	CHRONIC RESPIRATORY FAILURE	慢性呼吸衰竭	RESPIRATORY FAILURES (EXCL NEONATAL)	各种呼吸衰竭（不包括新生儿）	10052549	RESPIRATORY DISORDERS NEC	呼吸系统疾病（不另分类）	10038716	RESPIRATORY, THORACIC AND MEDIASTINAL DISORDERS	呼吸系统、胸及纵隔疾病	10038738	Y	Y	26	211742694	REAC22Q4.txt
ACUTE KIDNEY INJURY	ACUTE KIDNEY INJURY	急性肾损伤	RENAL FAILURE AND IMPAIRMENT	肾衰和肾损害	10038443	RENAL DISORDERS (EXCL NEPHROPATHIES)	肾脏各种异常（不包括肾病）	10038430	RENAL AND URINARY DISORDERS	肾脏及泌尿系统疾病	10038359	Y	Y	26	211798941	REAC22Q3.txt
DIARRHOEA	DIARRHOEA	腹泻	DIARRHOEA (EXCL INFECTIVE)	各种腹泻（不包括感染性的）	10012736	GASTROINTESTINAL MOTILITY AND DEFAECATION CONDITIONS	胃肠运动及排便状况	10017977	GASTROINTESTINAL DISORDERS	胃肠系统疾病	10017947	Y	Y	26	211798941	REAC22Q3.txt
PANCYTOPENIA	PANCYTOPENIA	全血细胞减少症	MARROW DEPRESSION AND HYPOPLASTIC ANAEMIAS	骨髓抑制和增生不良性贫血	10026847	ANAEMIAS NONHAEMOLYTIC AND MARROW DEPRESSION	非溶血性贫血及骨髓抑制	10002086	BLOOD AND LYMPHATIC SYSTEM DISORDERS	血液及淋巴系统疾病	10005329	Y	Y	26	211798941	REAC22Q3.txt
DEATH	DEATH	死亡	DEATH AND SUDDEN DEATH	死亡和猝死	10011907	FATAL OUTCOMES	致命后果	10053172	GENERAL DISORDERS AND ADMINISTRATION SITE CONDITIONS	全身性疾病及给药部位各种反应	10018065	Y	Y	26	212130291	REAC22Q3.txt
URINARY TRACT INFECTION	URINARY TRACT INFECTION	尿路感染	URINARY TRACT INFECTIONS	各种尿路感染	10046577	INFECTIONS - PATHOGEN UNSPECIFIED	感染 - 未指明病原	10021879	INFECTIONS AND INFESTATIONS	感染及侵染类疾病	10021881	Y	Y	26	212188211	REAC22Q3.txt
MALIGNANT NEOPLASM PROGRESSION	MALIGNANT NEOPLASM PROGRESSION	恶性肿瘤进展	NEOPLASMS MALIGNANT SITE UNSPECIFIED NEC	部位不确定的恶性肿瘤（不另分类）	10029105	MISCELLANEOUS AND SITE UNSPECIFIED NEOPLASMS MALIGNANT AND UNSPECIFIED	其他肿瘤、部位不明恶性肿瘤及性质不明肿瘤	10027655	NEOPLASMS BENIGN, MALIGNANT AND UNSPECIFIED (INCL CYSTS AND POLYPS)	良性、恶性及性质不明的肿瘤（包括囊状和息肉状）	10029104	Y	Y	26	212338371	REAC22Q3.txt
RESPIRATORY FAILURE	RESPIRATORY FAILURE	呼吸衰竭	RESPIRATORY FAILURES (EXCL NEONATAL)	各种呼吸衰竭（不包括新生儿）	10052549	RESPIRATORY DISORDERS NEC	呼吸系统疾病（不另分类）	10038716	RESPIRATORY, THORACIC AND MEDIASTINAL DISORDERS	呼吸系统、胸及纵隔疾病	10038738	Y	Y	26	212400752	REAC22Q3.txt
UROSEPSIS	UROSEPSIS	尿脓毒症	SEPSIS, BACTERAEMIA, VIRAEMIA AND FUNGAEMIA NEC	脓毒症、菌血症、病毒血症和真菌血症（不另分类）	10040054	INFECTIONS - PATHOGEN UNSPECIFIED	感染 - 未指明病原	10021879	INFECTIONS AND INFESTATIONS	感染及侵染类疾病	10021881	Y	Y	26	212450214	REAC23Q2.txt
ACUTE KIDNEY INJURY	ACUTE KIDNEY INJURY	急性肾损伤	RENAL FAILURE AND IMPAIRMENT	肾衰和肾损害	10038443	RENAL DISORDERS (EXCL NEPHROPATHIES)	肾脏各种异常（不包括肾病）	10038430	RENAL AND URINARY DISORDERS	肾脏及泌尿系统疾病	10038359	Y	Y	26	212450214	REAC23Q2.txt
DEATH	DEATH	死亡	DEATH AND SUDDEN DEATH	死亡和猝死	10011907	FATAL OUTCOMES	致命后果	10053172	GENERAL DISORDERS AND ADMINISTRATION SITE CONDITIONS	全身性疾病及给药部位各种反应	10018065	Y	Y	26	212725492	REAC22Q3.txt
COLITIS	COLITIS	结肠炎	COLITIS (EXCL INFECTIVE)	各种结肠炎（不包括感染性的）	10009888	GASTROINTESTINAL INFLAMMATORY CONDITIONS	胃肠系统炎症	10017969	GASTROINTESTINAL DISORDERS	胃肠系统疾病	10017947	Y	Y	26	212904106	REAC23Q1.txt
SEPSIS	SEPSIS	脓毒症	SEPSIS, BACTERAEMIA, VIRAEMIA AND FUNGAEMIA NEC	脓毒症、菌血症、病毒血症和真菌血症（不另分类）	10040054	INFECTIONS - PATHOGEN UNSPECIFIED	感染 - 未指明病原	10021879	INFECTIONS AND INFESTATIONS	感染及侵染类疾病	10021881	Y	Y	26	212939462	REAC22Q3.txt
TUMOUR LYSIS SYNDROME	TUMOUR LYSIS SYNDROME	肿瘤溶解综合征	ELECTROLYTE IMBALANCE NEC	电解质平衡失调（不另分类）	10014419	ELECTROLYTE AND FLUID BALANCE CONDITIONS	电解质及液体平衡状况	10014412	METABOLISM AND NUTRITION DISORDERS	代谢及营养类疾病	10027433	Y	Y	26	213151291	REAC22Q3.txt
TUMOUR LYSIS SYNDROME	TUMOUR LYSIS SYNDROME	肿瘤溶解综合征	ELECTROLYTE IMBALANCE NEC	电解质平衡失调（不另分类）	10014419	ELECTROLYTE AND FLUID BALANCE CONDITIONS	电解质及液体平衡状况	10014412	METABOLISM AND NUTRITION DISORDERS	代谢及营养类疾病	10027433	Y	Y	26	213151401	REAC22Q3.txt
TUMOUR LYSIS SYNDROME	TUMOUR LYSIS SYNDROME	肿瘤溶解综合征	ELECTROLYTE IMBALANCE NEC	电解质平衡失调（不另分类）	10014419	ELECTROLYTE AND FLUID BALANCE CONDITIONS	电解质及液体平衡状况	10014412	METABOLISM AND NUTRITION DISORDERS	代谢及营养类疾病	10027433	Y	Y	26	213151581	REAC22Q3.txt
TUMOUR LYSIS SYNDROME	TUMOUR LYSIS SYNDROME	肿瘤溶解综合征	ELECTROLYTE IMBALANCE NEC	电解质平衡失调（不另分类）	10014419	ELECTROLYTE AND FLUID BALANCE CONDITIONS	电解质及液体平衡状况	10014412	METABOLISM AND NUTRITION DISORDERS	代谢及营养类疾病	10027433	Y	Y	26	213155511	REAC22Q3.txt
TUMOUR LYSIS SYNDROME	TUMOUR LYSIS SYNDROME	肿瘤溶解综合征	ELECTROLYTE IMBALANCE NEC	电解质平衡失调（不另分类）	10014419	ELECTROLYTE AND FLUID BALANCE CONDITIONS	电解质及液体平衡状况	10014412	METABOLISM AND NUTRITION DISORDERS	代谢及营养类疾病	10027433	Y	Y	26	213155641	REAC22Q3.txt
RHABDOMYOLYSIS	RHABDOMYOLYSIS	横纹肌溶解	MYOPATHIES	各种肌病	10028640	MUSCLE DISORDERS	肌肉类疾病	10028302	MUSCULOSKELETAL AND CONNECTIVE TISSUE DISORDERS	各种肌肉骨骼及结缔组织疾病	10028395	Y	Y	26	213155811	REAC22Q3.txt
IMMUNE-MEDIATED LUNG DISEASE	IMMUNE-MEDIATED LUNG DISEASE	免疫介导性肺病	LOWER RESPIRATORY TRACT INFLAMMATORY AND IMMUNOLOGIC CONDITIONS	下呼吸道炎症和免疫病症	10024972	LOWER RESPIRATORY TRACT DISORDERS (EXCL OBSTRUCTION AND INFECTION)	下呼吸道疾病（阻塞和感染除外）	10024967	RESPIRATORY, THORACIC AND MEDIASTINAL DISORDERS	呼吸系统、胸及纵隔疾病	10038738	Y	Y	26	2133837412	REAC23Q2.txt
GASTROINTESTINAL TOXICITY	GASTROINTESTINAL TOXICITY	胃肠道毒性	GASTROINTESTINAL INFLAMMATORY DISORDERS NEC	胃肠道各种炎症（不另分类）	10017921	GASTROINTESTINAL INFLAMMATORY CONDITIONS	胃肠系统炎症	10017969	GASTROINTESTINAL DISORDERS	胃肠系统疾病	10017947	Y	Y	26	213708815	REAC23Q2.txt
NEUTROPHIL COUNT DECREASED	NEUTROPHIL COUNT DECREASED	中性粒细胞计数降低	WHITE BLOOD CELL ANALYSES	各种白细胞分析	10047938	HAEMATOLOGY INVESTIGATIONS (INCL BLOOD GROUPS)	血液类检查（包括血型）	10018851	INVESTIGATIONS	各类检查	10022891	Y	Y	26	213708815	REAC23Q2.txt
BACTERAEMIA	BACTERAEMIA	菌血症	SEPSIS, BACTERAEMIA, VIRAEMIA AND FUNGAEMIA NEC	脓毒症、菌血症、病毒血症和真菌血症（不另分类）	10040054	INFECTIONS - PATHOGEN UNSPECIFIED	感染 - 未指明病原	10021879	INFECTIONS AND INFESTATIONS	感染及侵染类疾病	10021881	Y	Y	26	213708815	REAC23Q2.txt
CONFUSIONAL STATE	CONFUSIONAL STATE	意识模糊状态	CONFUSION AND DISORIENTATION	精神错乱和定向障碍	10010301	DELIRIA (INCL CONFUSION)	谵妄类（包括意识模糊）	10012221	PSYCHIATRIC DISORDERS	精神病类	10037175	Y	Y	26	213820266	REAC23Q2.txt
ESCHERICHIA INFECTION	ESCHERICHIA INFECTION	埃希菌感染	ESCHERICHIA INFECTIONS	各种埃希氏杆菌感染	10015295	BACTERIAL INFECTIOUS DISORDERS	细菌感染性疾病	10004018	INFECTIONS AND INFESTATIONS	感染及侵染类疾病	10021881	Y	Y	26	214369822	REAC22Q4.txt
DISEASE PROGRESSION	DISEASE PROGRESSION	疾病进展	GENERAL SIGNS AND SYMPTOMS NEC	一般症状和体征（不另分类）	10018072	GENERAL SYSTEM DISORDERS NEC	全身系统疾病（不另分类）	10018073	GENERAL DISORDERS AND ADMINISTRATION SITE CONDITIONS	全身性疾病及给药部位各种反应	10018065	Y	Y	26	214984681	REAC22Q4.txt
DEATH	DEATH	死亡	DEATH AND SUDDEN DEATH	死亡和猝死	10011907	FATAL OUTCOMES	致命后果	10053172	GENERAL DISORDERS AND ADMINISTRATION SITE CONDITIONS	全身性疾病及给药部位各种反应	10018065	Y	Y	26	214996581	REAC22Q4.txt
DEATH	DEATH	死亡	DEATH AND SUDDEN DEATH	死亡和猝死	10011907	FATAL OUTCOMES	致命后果	10053172	GENERAL DISORDERS AND ADMINISTRATION SITE CONDITIONS	全身性疾病及给药部位各种反应	10018065	Y	Y	26	215041421	REAC22Q4.txt
LUNG CANCER METASTATIC	LUNG CANCER METASTATIC	肺癌转移	RESPIRATORY TRACT AND PLEURAL NEOPLASMS MALIGNANT CELL TYPE UNSPECIFIED NEC	恶性细胞分类不明的呼吸道和胸膜肿瘤（不另分类）	10038723	RESPIRATORY AND MEDIASTINAL NEOPLASMS MALIGNANT AND UNSPECIFIED	呼吸系统和纵隔恶性及性质不明的肿瘤	10038666	NEOPLASMS BENIGN, MALIGNANT AND UNSPECIFIED (INCL CYSTS AND POLYPS)	良性、恶性及性质不明的肿瘤（包括囊状和息肉状）	10029104	Y	Y	26	215361194	REAC23Q2.txt
FALL	FALL	跌倒	NON-SITE SPECIFIC INJURIES NEC	部位不确定的各种损伤（不另分类）	10029511	INJURIES NEC	各种损伤（不另分类）	10022114	INJURY, POISONING AND PROCEDURAL COMPLICATIONS	各类损伤、中毒及操作并发症	10022117	Y	Y	26	215513745	REAC22Q4.txt
DYSPNOEA	DYSPNOEA	呼吸困难	BREATHING ABNORMALITIES	各种呼吸异常	10006334	RESPIRATORY DISORDERS NEC	呼吸系统疾病（不另分类）	10038716	RESPIRATORY, THORACIC AND MEDIASTINAL DISORDERS	呼吸系统、胸及纵隔疾病	10038738	Y	Y	26	215513745	REAC22Q4.txt
ASTHMA	ASTHMA	哮喘	BRONCHOSPASM AND OBSTRUCTION	支气管痉挛和阻塞	10006484	BRONCHIAL DISORDERS (EXCL NEOPLASMS)	支气管系统疾病（不包括肿瘤）	10006436	RESPIRATORY, THORACIC AND MEDIASTINAL DISORDERS	呼吸系统、胸及纵隔疾病	10038738	Y	Y	26	215513745	REAC22Q4.txt
BILIARY OBSTRUCTION	BILIARY OBSTRUCTION	胆管阻塞	OBSTRUCTIVE BILE DUCT DISORDERS (EXCL NEOPLASMS)	阻塞性胆道疾病（不包括肿瘤）	10029976	BILE DUCT DISORDERS	胆管系统疾病	10004606	HEPATOBILIARY DISORDERS	肝胆系统疾病	10019805	Y	Y	26	215569732	REAC22Q4.txt
ADMINISTRATION SITE EXTRAVASATION	ADMINISTRATION SITE EXTRAVASATION	给药部位外渗	ADMINISTRATION SITE REACTIONS NEC	给药部位的各种反应（不另分类）	10057196	ADMINISTRATION SITE REACTIONS	给药部位各种反应	10001316	GENERAL DISORDERS AND ADMINISTRATION SITE CONDITIONS	全身性疾病及给药部位各种反应	10018065	Y	Y	26	215797211	REAC22Q4.txt
CELLULITIS	CELLULITIS	蜂窝织炎	BACTERIAL INFECTIONS NEC	各种细菌感染（不另分类）	10004047	BACTERIAL INFECTIOUS DISORDERS	细菌感染性疾病	10004018	INFECTIONS AND INFESTATIONS	感染及侵染类疾病	10021881	Y	Y	26	215797211	REAC22Q4.txt
BLISTER	BLISTER	水疱	BULLOUS CONDITIONS	各种大疱性皮肤病	10006555	EPIDERMAL AND DERMAL CONDITIONS	表皮及真皮状况	10014982	SKIN AND SUBCUTANEOUS TISSUE DISORDERS	皮肤及皮下组织类疾病	10040785	Y	Y	26	216051651	REAC22Q4.txt
THERMAL BURN	THERMAL BURN	热灼伤	THERMAL BURNS	各种热灼伤	10043418	INJURIES BY PHYSICAL AGENTS	各种物理因素损伤	10022119	INJURY, POISONING AND PROCEDURAL COMPLICATIONS	各类损伤、中毒及操作并发症	10022117	Y	Y	26	216051651	REAC22Q4.txt
INFUSION RELATED REACTION	INFUSION RELATED REACTION	输液相关反应	NON-SITE SPECIFIC PROCEDURAL COMPLICATIONS	部位不明的操作并发症	10029559	PROCEDURAL RELATED INJURIES AND COMPLICATIONS NEC	操作相关伤害与并发症（不另分类）	10069888	INJURY, POISONING AND PROCEDURAL COMPLICATIONS	各类损伤、中毒及操作并发症	10022117	Y	Y	26	216051651	REAC22Q4.txt
TISSUE INFILTRATION	TISSUE INFILTRATION	组织浸润	GENERAL SIGNS AND SYMPTOMS NEC	一般症状和体征（不另分类）	10018072	GENERAL SYSTEM DISORDERS NEC	全身系统疾病（不另分类）	10018073	GENERAL DISORDERS AND ADMINISTRATION SITE CONDITIONS	全身性疾病及给药部位各种反应	10018065	Y	Y	26	216051651	REAC22Q4.txt
INJECTION SITE ERYTHEMA	INJECTION SITE ERYTHEMA	注射部位红斑	INJECTION SITE REACTIONS	注射部位各种反应	10022097	ADMINISTRATION SITE REACTIONS	给药部位各种反应	10001316	GENERAL DISORDERS AND ADMINISTRATION SITE CONDITIONS	全身性疾病及给药部位各种反应	10018065	Y	Y	26	216089211	REAC22Q4.txt
PERIPHERAL SWELLING	PERIPHERAL SWELLING	外周肿胀	GENERAL SIGNS AND SYMPTOMS NEC	一般症状和体征（不另分类）	10018072	GENERAL SYSTEM DISORDERS NEC	全身系统疾病（不另分类）	10018073	GENERAL DISORDERS AND ADMINISTRATION SITE CONDITIONS	全身性疾病及给药部位各种反应	10018065	Y	Y	26	216089211	REAC22Q4.txt
WOUND TREATMENT	WOUND TREATMENT	伤口处理	THERAPEUTIC PROCEDURES NEC	治疗类操作（不另分类）	10027700	THERAPEUTIC PROCEDURES AND SUPPORTIVE CARE NEC	治疗类操作和支持性护理（不另分类）	10043413	SURGICAL AND MEDICAL PROCEDURES	各种手术及医疗操作	10042613	Y	Y	26	216089211	REAC22Q4.txt
BLISTER	BLISTER	水疱	BULLOUS CONDITIONS	各种大疱性皮肤病	10006555	EPIDERMAL AND DERMAL CONDITIONS	表皮及真皮状况	10014982	SKIN AND SUBCUTANEOUS TISSUE DISORDERS	皮肤及皮下组织类疾病	10040785	Y	Y	26	216089211	REAC22Q4.txt
SKIN WEEPING	SKIN WEEPING	皮肤渗液	DERMAL AND EPIDERMAL CONDITIONS NEC	各种表皮和真皮病症（不另分类）	10012424	EPIDERMAL AND DERMAL CONDITIONS	表皮及真皮状况	10014982	SKIN AND SUBCUTANEOUS TISSUE DISORDERS	皮肤及皮下组织类疾病	10040785	Y	Y	26	216089211	REAC22Q4.txt
RESPIRATORY FAILURE	RESPIRATORY FAILURE	呼吸衰竭	RESPIRATORY FAILURES (EXCL NEONATAL)	各种呼吸衰竭（不包括新生儿）	10052549	RESPIRATORY DISORDERS NEC	呼吸系统疾病（不另分类）	10038716	RESPIRATORY, THORACIC AND MEDIASTINAL DISORDERS	呼吸系统、胸及纵隔疾病	10038738	Y	Y	26	216096843	REAC23Q1.txt
COVID-19	COVID-19	COVID-19	CORONAVIRUS INFECTIONS	冠状病毒类感染	10084510	VIRAL INFECTIOUS DISORDERS	病毒感染性疾病	10047438	INFECTIONS AND INFESTATIONS	感染及侵染类疾病	10021881	Y	Y	26	216110351	REAC22Q4.txt
FEBRILE NEUTROPENIA	FEBRILE NEUTROPENIA	发热性中性粒细胞减少症	NEUTROPENIAS	各种嗜中性白细胞减少症	10029355	WHITE BLOOD CELL DISORDERS	白血球类疾病	10047954	BLOOD AND LYMPHATIC SYSTEM DISORDERS	血液及淋巴系统疾病	10005329	Y	Y	26	216110351	REAC22Q4.txt
SEPTIC SHOCK	SEPTIC SHOCK	感染性休克	SEPSIS, BACTERAEMIA, VIRAEMIA AND FUNGAEMIA NEC	脓毒症、菌血症、病毒血症和真菌血症（不另分类）	10040054	INFECTIONS - PATHOGEN UNSPECIFIED	感染 - 未指明病原	10021879	INFECTIONS AND INFESTATIONS	感染及侵染类疾病	10021881	Y	Y	26	216110351	REAC22Q4.txt
HEPATITIS B REACTIVATION	HEPATITIS B REACTIVATION	乙型肝炎再激活	HEPATITIS VIRUS INFECTIONS	肝炎病毒感染	10085260	VIRAL INFECTIOUS DISORDERS	病毒感染性疾病	10047438	INFECTIONS AND INFESTATIONS	感染及侵染类疾病	10021881	Y	Y	26	216171954	REAC23Q2.txt
SMALL CELL LUNG CANCER EXTENSIVE STAGE	SMALL CELL LUNG CANCER EXTENSIVE STAGE	小细胞肺癌广泛期	RESPIRATORY TRACT SMALL CELL CARCINOMAS	呼吸道小细胞癌	10041059	RESPIRATORY AND MEDIASTINAL NEOPLASMS MALIGNANT AND UNSPECIFIED	呼吸系统和纵隔恶性及性质不明的肿瘤	10038666	NEOPLASMS BENIGN, MALIGNANT AND UNSPECIFIED (INCL CYSTS AND POLYPS)	良性、恶性及性质不明的肿瘤（包括囊状和息肉状）	10029104	Y	Y	26	216514972	REAC22Q4.txt
PNEUMONIA	PNEUMONIA	感染性肺炎	LOWER RESPIRATORY TRACT AND LUNG INFECTIONS	下呼吸道和肺部感染	10025101	INFECTIONS - PATHOGEN UNSPECIFIED	感染 - 未指明病原	10021879	INFECTIONS AND INFESTATIONS	感染及侵染类疾病	10021881	Y	Y	26	216593982	REAC22Q4.txt
DEATH	DEATH	死亡	DEATH AND SUDDEN DEATH	死亡和猝死	10011907	FATAL OUTCOMES	致命后果	10053172	GENERAL DISORDERS AND ADMINISTRATION SITE CONDITIONS	全身性疾病及给药部位各种反应	10018065	Y	Y	26	216699461	REAC22Q4.txt
DEATH	DEATH	死亡	DEATH AND SUDDEN DEATH	死亡和猝死	10011907	FATAL OUTCOMES	致命后果	10053172	GENERAL DISORDERS AND ADMINISTRATION SITE CONDITIONS	全身性疾病及给药部位各种反应	10018065	Y	Y	26	216699701	REAC22Q4.txt
DEATH	DEATH	死亡	DEATH AND SUDDEN DEATH	死亡和猝死	10011907	FATAL OUTCOMES	致命后果	10053172	GENERAL DISORDERS AND ADMINISTRATION SITE CONDITIONS	全身性疾病及给药部位各种反应	10018065	Y	Y	26	216700221	REAC22Q4.txt
DEATH	DEATH	死亡	DEATH AND SUDDEN DEATH	死亡和猝死	10011907	FATAL OUTCOMES	致命后果	10053172	GENERAL DISORDERS AND ADMINISTRATION SITE CONDITIONS	全身性疾病及给药部位各种反应	10018065	Y	Y	26	216700251	REAC22Q4.txt
NEOPLASM PROGRESSION	NEOPLASM PROGRESSION	进展性肿瘤	NEOPLASMS UNSPECIFIED MALIGNANCY AND SITE UNSPECIFIED NEC	部位不确定的恶性不明确的肿瘤（不另分类）	10029111	MISCELLANEOUS AND SITE UNSPECIFIED NEOPLASMS MALIGNANT AND UNSPECIFIED	其他肿瘤、部位不明恶性肿瘤及性质不明肿瘤	10027655	NEOPLASMS BENIGN, MALIGNANT AND UNSPECIFIED (INCL CYSTS AND POLYPS)	良性、恶性及性质不明的肿瘤（包括囊状和息肉状）	10029104	Y	Y	26	217002412	REAC22Q4.txt
MALIGNANT NEOPLASM PROGRESSION	MALIGNANT NEOPLASM PROGRESSION	恶性肿瘤进展	NEOPLASMS MALIGNANT SITE UNSPECIFIED NEC	部位不确定的恶性肿瘤（不另分类）	10029105	MISCELLANEOUS AND SITE UNSPECIFIED NEOPLASMS MALIGNANT AND UNSPECIFIED	其他肿瘤、部位不明恶性肿瘤及性质不明肿瘤	10027655	NEOPLASMS BENIGN, MALIGNANT AND UNSPECIFIED (INCL CYSTS AND POLYPS)	良性、恶性及性质不明的肿瘤（包括囊状和息肉状）	10029104	Y	Y	26	217003662	REAC22Q4.txt
PERIPHERAL SWELLING	PERIPHERAL SWELLING	外周肿胀	GENERAL SIGNS AND SYMPTOMS NEC	一般症状和体征（不另分类）	10018072	GENERAL SYSTEM DISORDERS NEC	全身系统疾病（不另分类）	10018073	GENERAL DISORDERS AND ADMINISTRATION SITE CONDITIONS	全身性疾病及给药部位各种反应	10018065	Y	Y	26	217078721	REAC22Q4.txt
INJECTION SITE ERYTHEMA	INJECTION SITE ERYTHEMA	注射部位红斑	INJECTION SITE REACTIONS	注射部位各种反应	10022097	ADMINISTRATION SITE REACTIONS	给药部位各种反应	10001316	GENERAL DISORDERS AND ADMINISTRATION SITE CONDITIONS	全身性疾病及给药部位各种反应	10018065	Y	Y	26	217078721	REAC22Q4.txt
SKIN WEEPING	SKIN WEEPING	皮肤渗液	DERMAL AND EPIDERMAL CONDITIONS NEC	各种表皮和真皮病症（不另分类）	10012424	EPIDERMAL AND DERMAL CONDITIONS	表皮及真皮状况	10014982	SKIN AND SUBCUTANEOUS TISSUE DISORDERS	皮肤及皮下组织类疾病	10040785	Y	Y	26	217078721	REAC22Q4.txt
INJECTION SITE VESICLES	INJECTION SITE VESICLES	注射部位囊泡	INJECTION SITE REACTIONS	注射部位各种反应	10022097	ADMINISTRATION SITE REACTIONS	给药部位各种反应	10001316	GENERAL DISORDERS AND ADMINISTRATION SITE CONDITIONS	全身性疾病及给药部位各种反应	10018065	Y	Y	26	217078721	REAC22Q4.txt
CATHETER SITE RELATED REACTION	CATHETER SITE RELATED REACTION	插管部位相关反应	IMPLANT AND CATHETER SITE REACTIONS	植入物和导管部位的各种反应	10021544	ADMINISTRATION SITE REACTIONS	给药部位各种反应	10001316	GENERAL DISORDERS AND ADMINISTRATION SITE CONDITIONS	全身性疾病及给药部位各种反应	10018065	Y	Y	26	217078721	REAC22Q4.txt
ADMINISTRATION SITE EXTRAVASATION	ADMINISTRATION SITE EXTRAVASATION	给药部位外渗	ADMINISTRATION SITE REACTIONS NEC	给药部位的各种反应（不另分类）	10057196	ADMINISTRATION SITE REACTIONS	给药部位各种反应	10001316	GENERAL DISORDERS AND ADMINISTRATION SITE CONDITIONS	全身性疾病及给药部位各种反应	10018065	Y	Y	26	217078721	REAC22Q4.txt
DEATH	DEATH	死亡	DEATH AND SUDDEN DEATH	死亡和猝死	10011907	FATAL OUTCOMES	致命后果	10053172	GENERAL DISORDERS AND ADMINISTRATION SITE CONDITIONS	全身性疾病及给药部位各种反应	10018065	Y	Y	26	217078721	REAC22Q4.txt
DEATH	DEATH	死亡	DEATH AND SUDDEN DEATH	死亡和猝死	10011907	FATAL OUTCOMES	致命后果	10053172	GENERAL DISORDERS AND ADMINISTRATION SITE CONDITIONS	全身性疾病及给药部位各种反应	10018065	Y	Y	26	217241551	REAC22Q4.txt
DEATH	DEATH	死亡	DEATH AND SUDDEN DEATH	死亡和猝死	10011907	FATAL OUTCOMES	致命后果	10053172	GENERAL DISORDERS AND ADMINISTRATION SITE CONDITIONS	全身性疾病及给药部位各种反应	10018065	Y	Y	26	217241591	REAC22Q4.txt
DEATH	DEATH	死亡	DEATH AND SUDDEN DEATH	死亡和猝死	10011907	FATAL OUTCOMES	致命后果	10053172	GENERAL DISORDERS AND ADMINISTRATION SITE CONDITIONS	全身性疾病及给药部位各种反应	10018065	Y	Y	26	217241731	REAC22Q4.txt
DEATH	DEATH	死亡	DEATH AND SUDDEN DEATH	死亡和猝死	10011907	FATAL OUTCOMES	致命后果	10053172	GENERAL DISORDERS AND ADMINISTRATION SITE CONDITIONS	全身性疾病及给药部位各种反应	10018065	Y	Y	26	217241741	REAC22Q4.txt
DEATH	DEATH	死亡	DEATH AND SUDDEN DEATH	死亡和猝死	10011907	FATAL OUTCOMES	致命后果	10053172	GENERAL DISORDERS AND ADMINISTRATION SITE CONDITIONS	全身性疾病及给药部位各种反应	10018065	Y	Y	26	217242032	REAC23Q2.txt
PLEURAL EFFUSION	PLEURAL EFFUSION	胸腔积液	PNEUMOTHORAX AND PLEURAL EFFUSIONS NEC	气胸和胸腔积液 （不另分类）	10035761	PLEURAL DISORDERS	胸膜类疾病	10035597	RESPIRATORY, THORACIC AND MEDIASTINAL DISORDERS	呼吸系统、胸及纵隔疾病	10038738	Y	Y	26	217268971	REAC22Q4.txt
CHEST PAIN	CHEST PAIN	胸痛	PAIN AND DISCOMFORT NEC	疼痛和不适（不另分类）	10033372	GENERAL SYSTEM DISORDERS NEC	全身系统疾病（不另分类）	10018073	GENERAL DISORDERS AND ADMINISTRATION SITE CONDITIONS	全身性疾病及给药部位各种反应	10018065	Y	Y	26	217268971	REAC22Q4.txt
DYSPNOEA	DYSPNOEA	呼吸困难	BREATHING ABNORMALITIES	各种呼吸异常	10006334	RESPIRATORY DISORDERS NEC	呼吸系统疾病（不另分类）	10038716	RESPIRATORY, THORACIC AND MEDIASTINAL DISORDERS	呼吸系统、胸及纵隔疾病	10038738	Y	Y	26	217268971	REAC22Q4.txt
CONSTIPATION	CONSTIPATION	便秘	GASTROINTESTINAL ATONIC AND HYPOMOTILITY DISORDERS NEC	各种胃肠道弛缓和动力不足性疾病（不另分类）	10017933	GASTROINTESTINAL MOTILITY AND DEFAECATION CONDITIONS	胃肠运动及排便状况	10017977	GASTROINTESTINAL DISORDERS	胃肠系统疾病	10017947	Y	Y	26	217268971	REAC22Q4.txt
LUNG NEOPLASM MALIGNANT	LUNG NEOPLASM MALIGNANT	肺恶性肿瘤	RESPIRATORY TRACT AND PLEURAL NEOPLASMS MALIGNANT CELL TYPE UNSPECIFIED NEC	恶性细胞分类不明的呼吸道和胸膜肿瘤（不另分类）	10038723	RESPIRATORY AND MEDIASTINAL NEOPLASMS MALIGNANT AND UNSPECIFIED	呼吸系统和纵隔恶性及性质不明的肿瘤	10038666	NEOPLASMS BENIGN, MALIGNANT AND UNSPECIFIED (INCL CYSTS AND POLYPS)	良性、恶性及性质不明的肿瘤（包括囊状和息肉状）	10029104	Y	Y	26	217298712	REAC23Q1.txt
DEATH	DEATH	死亡	DEATH AND SUDDEN DEATH	死亡和猝死	10011907	FATAL OUTCOMES	致命后果	10053172	GENERAL DISORDERS AND ADMINISTRATION SITE CONDITIONS	全身性疾病及给药部位各种反应	10018065	Y	Y	26	217298991	REAC22Q4.txt
DISEASE PROGRESSION	DISEASE PROGRESSION	疾病进展	GENERAL SIGNS AND SYMPTOMS NEC	一般症状和体征（不另分类）	10018072	GENERAL SYSTEM DISORDERS NEC	全身系统疾病（不另分类）	10018073	GENERAL DISORDERS AND ADMINISTRATION SITE CONDITIONS	全身性疾病及给药部位各种反应	10018065	Y	Y	26	217411631	REAC22Q4.txt
DISEASE PROGRESSION	DISEASE PROGRESSION	疾病进展	GENERAL SIGNS AND SYMPTOMS NEC	一般症状和体征（不另分类）	10018072	GENERAL SYSTEM DISORDERS NEC	全身系统疾病（不另分类）	10018073	GENERAL DISORDERS AND ADMINISTRATION SITE CONDITIONS	全身性疾病及给药部位各种反应	10018065	Y	Y	26	217421221	REAC22Q4.txt
NEUTROPENIC INFECTION	NEUTROPENIC INFECTION	中性粒细胞减少性感染	INFECTIONS NEC	各种感染（不另分类）	10021902	INFECTIONS - PATHOGEN UNSPECIFIED	感染 - 未指明病原	10021879	INFECTIONS AND INFESTATIONS	感染及侵染类疾病	10021881	Y	Y	26	217422124	REAC23Q2.txt
RENAL FAILURE	RENAL FAILURE	肾衰	RENAL FAILURE AND IMPAIRMENT	肾衰和肾损害	10038443	RENAL DISORDERS (EXCL NEPHROPATHIES)	肾脏各种异常（不包括肾病）	10038430	RENAL AND URINARY DISORDERS	肾脏及泌尿系统疾病	10038359	Y	Y	26	217422124	REAC23Q2.txt
SMALL CELL LUNG CANCER	SMALL CELL LUNG CANCER	小细胞肺癌	RESPIRATORY TRACT SMALL CELL CARCINOMAS	呼吸道小细胞癌	10041059	RESPIRATORY AND MEDIASTINAL NEOPLASMS MALIGNANT AND UNSPECIFIED	呼吸系统和纵隔恶性及性质不明的肿瘤	10038666	NEOPLASMS BENIGN, MALIGNANT AND UNSPECIFIED (INCL CYSTS AND POLYPS)	良性、恶性及性质不明的肿瘤（包括囊状和息肉状）	10029104	Y	Y	26	217558302	REAC22Q4.txt
MALIGNANT NEOPLASM PROGRESSION	MALIGNANT NEOPLASM PROGRESSION	恶性肿瘤进展	NEOPLASMS MALIGNANT SITE UNSPECIFIED NEC	部位不确定的恶性肿瘤（不另分类）	10029105	MISCELLANEOUS AND SITE UNSPECIFIED NEOPLASMS MALIGNANT AND UNSPECIFIED	其他肿瘤、部位不明恶性肿瘤及性质不明肿瘤	10027655	NEOPLASMS BENIGN, MALIGNANT AND UNSPECIFIED (INCL CYSTS AND POLYPS)	良性、恶性及性质不明的肿瘤（包括囊状和息肉状）	10029104	Y	Y	26	217562671	REAC22Q4.txt
MYALGIA	MYALGIA	肌痛	MUSCLE PAINS	肌肉疼痛	10028323	MUSCLE DISORDERS	肌肉类疾病	10028302	MUSCULOSKELETAL AND CONNECTIVE TISSUE DISORDERS	各种肌肉骨骼及结缔组织疾病	10028395	Y	Y	26	217562681	REAC22Q4.txt
PYREXIA	PYREXIA	发热	FEBRILE DISORDERS	发热疾病	10016286	BODY TEMPERATURE CONDITIONS	体温状况类	10005908	GENERAL DISORDERS AND ADMINISTRATION SITE CONDITIONS	全身性疾病及给药部位各种反应	10018065	Y	Y	26	217562681	REAC22Q4.txt
DECREASED APPETITE	DECREASED APPETITE	食欲减退	APPETITE DISORDERS	各种食欲障碍	10003022	APPETITE AND GENERAL NUTRITIONAL DISORDERS	食欲及一般性营养障碍	10003018	METABOLISM AND NUTRITION DISORDERS	代谢及营养类疾病	10027433	Y	Y	26	217562681	REAC22Q4.txt
DIARRHOEA	DIARRHOEA	腹泻	DIARRHOEA (EXCL INFECTIVE)	各种腹泻（不包括感染性的）	10012736	GASTROINTESTINAL MOTILITY AND DEFAECATION CONDITIONS	胃肠运动及排便状况	10017977	GASTROINTESTINAL DISORDERS	胃肠系统疾病	10017947	Y	Y	26	217562681	REAC22Q4.txt
NAUSEA	NAUSEA	恶心	NAUSEA AND VOMITING SYMPTOMS	恶心和呕吐症状	10028817	GASTROINTESTINAL SIGNS AND SYMPTOMS	胃肠道系统症状和体征	10018012	GASTROINTESTINAL DISORDERS	胃肠系统疾病	10017947	Y	Y	26	217562681	REAC22Q4.txt
ARTHRALGIA	ARTHRALGIA	关节痛	JOINT RELATED SIGNS AND SYMPTOMS	关节相关症状和体征	10023226	JOINT DISORDERS	关节类疾病	10023213	MUSCULOSKELETAL AND CONNECTIVE TISSUE DISORDERS	各种肌肉骨骼及结缔组织疾病	10028395	Y	Y	26	217562681	REAC22Q4.txt
FATIGUE	FATIGUE	疲劳	ASTHENIC CONDITIONS	虚弱状态	10003550	GENERAL SYSTEM DISORDERS NEC	全身系统疾病（不另分类）	10018073	GENERAL DISORDERS AND ADMINISTRATION SITE CONDITIONS	全身性疾病及给药部位各种反应	10018065	Y	Y	26	217562681	REAC22Q4.txt
WHITE BLOOD CELL COUNT DECREASED	WHITE BLOOD CELL COUNT DECREASED	白细胞计数降低	WHITE BLOOD CELL ANALYSES	各种白细胞分析	10047938	HAEMATOLOGY INVESTIGATIONS (INCL BLOOD GROUPS)	血液类检查（包括血型）	10018851	INVESTIGATIONS	各类检查	10022891	Y	Y	26	217562691	REAC22Q4.txt
OFF LABEL USE	OFF LABEL USE	超说明书使用	OFF LABEL USES	各种超说明书使用	10076291	OFF LABEL USES AND INTENTIONAL PRODUCT MISUSES/USE ISSUES	超说明书使用及故意导致的产品误用/使用类问题	10079156	INJURY, POISONING AND PROCEDURAL COMPLICATIONS	各类损伤、中毒及操作并发症	10022117	Y	Y	26	217562691	REAC22Q4.txt
PRODUCT PREPARATION ISSUE	PRODUCT PREPARATION ISSUE	产品制备问题	PRODUCT PREPARATION ERRORS AND ISSUES	各种产品制备错误和问题	10079151	MEDICATION ERRORS AND OTHER PRODUCT USE ERRORS AND ISSUES	用药错误及其他产品使用错误和问题	10079145	INJURY, POISONING AND PROCEDURAL COMPLICATIONS	各类损伤、中毒及操作并发症	10022117	Y	Y	26	217562701	REAC22Q4.txt
INJECTION SITE EXTRAVASATION	INJECTION SITE EXTRAVASATION	注射部位外渗	INJECTION SITE REACTIONS	注射部位各种反应	10022097	ADMINISTRATION SITE REACTIONS	给药部位各种反应	10001316	GENERAL DISORDERS AND ADMINISTRATION SITE CONDITIONS	全身性疾病及给药部位各种反应	10018065	Y	Y	26	217562711	REAC22Q4.txt
EXTRAVASATION	EXTRAVASATION	外渗	GENERAL SIGNS AND SYMPTOMS NEC	一般症状和体征（不另分类）	10018072	GENERAL SYSTEM DISORDERS NEC	全身系统疾病（不另分类）	10018073	GENERAL DISORDERS AND ADMINISTRATION SITE CONDITIONS	全身性疾病及给药部位各种反应	10018065	Y	Y	26	217562721	REAC22Q4.txt
VOMITING	VOMITING	呕吐	NAUSEA AND VOMITING SYMPTOMS	恶心和呕吐症状	10028817	GASTROINTESTINAL SIGNS AND SYMPTOMS	胃肠道系统症状和体征	10018012	GASTROINTESTINAL DISORDERS	胃肠系统疾病	10017947	Y	Y	26	217562731	REAC22Q4.txt
NAUSEA	NAUSEA	恶心	NAUSEA AND VOMITING SYMPTOMS	恶心和呕吐症状	10028817	GASTROINTESTINAL SIGNS AND SYMPTOMS	胃肠道系统症状和体征	10018012	GASTROINTESTINAL DISORDERS	胃肠系统疾病	10017947	Y	Y	26	217562731	REAC22Q4.txt
PERIPHERAL COLDNESS	PERIPHERAL COLDNESS	四肢发冷	PERIPHERAL VASOCONSTRICTION, NECROSIS AND VASCULAR INSUFFICIENCY	周围血管收缩、坏死和血管功能障碍	10034640	ARTERIOSCLEROSIS, STENOSIS, VASCULAR INSUFFICIENCY AND NECROSIS	动脉硬化、狭窄、血管功能不全和坏死	10003216	VASCULAR DISORDERS	血管与淋巴管类疾病	10047065	Y	Y	26	217562742	REAC23Q2.txt
OFF LABEL USE	OFF LABEL USE	超说明书使用	OFF LABEL USES	各种超说明书使用	10076291	OFF LABEL USES AND INTENTIONAL PRODUCT MISUSES/USE ISSUES	超说明书使用及故意导致的产品误用/使用类问题	10079156	INJURY, POISONING AND PROCEDURAL COMPLICATIONS	各类损伤、中毒及操作并发症	10022117	Y	Y	26	217562742	REAC23Q2.txt
FEELING HOT	FEELING HOT	感觉热	FEELINGS AND SENSATIONS NEC	各种感受与感觉（不另分类）	10068759	GENERAL SYSTEM DISORDERS NEC	全身系统疾病（不另分类）	10018073	GENERAL DISORDERS AND ADMINISTRATION SITE CONDITIONS	全身性疾病及给药部位各种反应	10018065	Y	Y	26	217562742	REAC23Q2.txt
CHEST DISCOMFORT	CHEST DISCOMFORT	胸部不适	PAIN AND DISCOMFORT NEC	疼痛和不适（不另分类）	10033372	GENERAL SYSTEM DISORDERS NEC	全身系统疾病（不另分类）	10018073	GENERAL DISORDERS AND ADMINISTRATION SITE CONDITIONS	全身性疾病及给药部位各种反应	10018065	Y	Y	26	217562742	REAC23Q2.txt
TACHYCARDIA	TACHYCARDIA	心动过速	RATE AND RHYTHM DISORDERS NEC	心率和节律异常（不另分类）	10037908	CARDIAC ARRHYTHMIAS	心律失常类疾病	10007521	CARDIAC DISORDERS	心脏器官疾病	10007541	Y	Y	26	217562742	REAC23Q2.txt
HYPERHIDROSIS	HYPERHIDROSIS	多汗	APOCRINE AND ECCRINE GLAND DISORDERS	顶浆分泌腺和小汗腺疾病	10002982	SKIN APPENDAGE CONDITIONS	皮肤附属物各种状况	10040798	SKIN AND SUBCUTANEOUS TISSUE DISORDERS	皮肤及皮下组织类疾病	10040785	Y	Y	26	217562742	REAC23Q2.txt
RAYNAUD'S PHENOMENON	RAYNAUD'S PHENOMENON	雷诺现象	PERIPHERAL VASOCONSTRICTION, NECROSIS AND VASCULAR INSUFFICIENCY	周围血管收缩、坏死和血管功能障碍	10034640	ARTERIOSCLEROSIS, STENOSIS, VASCULAR INSUFFICIENCY AND NECROSIS	动脉硬化、狭窄、血管功能不全和坏死	10003216	VASCULAR DISORDERS	血管与淋巴管类疾病	10047065	Y	Y	26	217562742	REAC23Q2.txt
ANXIETY	ANXIETY	焦虑	ANXIETY SYMPTOMS	焦虑症状	10002869	ANXIETY DISORDERS AND SYMPTOMS	焦虑症及症状	10002861	PSYCHIATRIC DISORDERS	精神病类	10037175	Y	Y	26	217562742	REAC23Q2.txt
MALIGNANT NEOPLASM PROGRESSION	MALIGNANT NEOPLASM PROGRESSION	恶性肿瘤进展	NEOPLASMS MALIGNANT SITE UNSPECIFIED NEC	部位不确定的恶性肿瘤（不另分类）	10029105	MISCELLANEOUS AND SITE UNSPECIFIED NEOPLASMS MALIGNANT AND UNSPECIFIED	其他肿瘤、部位不明恶性肿瘤及性质不明肿瘤	10027655	NEOPLASMS BENIGN, MALIGNANT AND UNSPECIFIED (INCL CYSTS AND POLYPS)	良性、恶性及性质不明的肿瘤（包括囊状和息肉状）	10029104	Y	Y	26	217562751	REAC22Q4.txt
ANAEMIA	ANAEMIA	贫血	ANAEMIAS NEC	各种贫血（不另分类）	10002067	ANAEMIAS NONHAEMOLYTIC AND MARROW DEPRESSION	非溶血性贫血及骨髓抑制	10002086	BLOOD AND LYMPHATIC SYSTEM DISORDERS	血液及淋巴系统疾病	10005329	Y	Y	26	217562761	REAC22Q4.txt
ASTHENIA	ASTHENIA	乏力	ASTHENIC CONDITIONS	虚弱状态	10003550	GENERAL SYSTEM DISORDERS NEC	全身系统疾病（不另分类）	10018073	GENERAL DISORDERS AND ADMINISTRATION SITE CONDITIONS	全身性疾病及给药部位各种反应	10018065	Y	Y	26	217562761	REAC22Q4.txt
OFF LABEL USE	OFF LABEL USE	超说明书使用	OFF LABEL USES	各种超说明书使用	10076291	OFF LABEL USES AND INTENTIONAL PRODUCT MISUSES/USE ISSUES	超说明书使用及故意导致的产品误用/使用类问题	10079156	INJURY, POISONING AND PROCEDURAL COMPLICATIONS	各类损伤、中毒及操作并发症	10022117	Y	Y	26	217562771	REAC22Q4.txt
INFUSION SITE EXTRAVASATION	INFUSION SITE EXTRAVASATION	输液部位渗出	INFUSION SITE REACTIONS	输液部位各种反应	10068753	ADMINISTRATION SITE REACTIONS	给药部位各种反应	10001316	GENERAL DISORDERS AND ADMINISTRATION SITE CONDITIONS	全身性疾病及给药部位各种反应	10018065	Y	Y	26	217562781	REAC22Q4.txt
MALIGNANT NEOPLASM PROGRESSION	MALIGNANT NEOPLASM PROGRESSION	恶性肿瘤进展	NEOPLASMS MALIGNANT SITE UNSPECIFIED NEC	部位不确定的恶性肿瘤（不另分类）	10029105	MISCELLANEOUS AND SITE UNSPECIFIED NEOPLASMS MALIGNANT AND UNSPECIFIED	其他肿瘤、部位不明恶性肿瘤及性质不明肿瘤	10027655	NEOPLASMS BENIGN, MALIGNANT AND UNSPECIFIED (INCL CYSTS AND POLYPS)	良性、恶性及性质不明的肿瘤（包括囊状和息肉状）	10029104	Y	Y	26	217562791	REAC22Q4.txt
LYMPHOPENIA	LYMPHOPENIA	淋巴细胞减少症	LEUKOPENIAS NEC	各种白细胞减少症（不另分类）	10024385	WHITE BLOOD CELL DISORDERS	白血球类疾病	10047954	BLOOD AND LYMPHATIC SYSTEM DISORDERS	血液及淋巴系统疾病	10005329	Y	Y	26	217562801	REAC22Q4.txt
ABDOMINAL PAIN	ABDOMINAL PAIN	腹痛	GASTROINTESTINAL AND ABDOMINAL PAINS (EXCL ORAL AND THROAT)	胃肠道和腹部疼痛（不包括口腔和咽喉）	10017926	GASTROINTESTINAL SIGNS AND SYMPTOMS	胃肠道系统症状和体征	10018012	GASTROINTESTINAL DISORDERS	胃肠系统疾病	10017947	Y	Y	26	217562801	REAC22Q4.txt
HYPONATRAEMIA	HYPONATRAEMIA	低钠血症	SODIUM IMBALANCE	钠平衡失调	10041273	ELECTROLYTE AND FLUID BALANCE CONDITIONS	电解质及液体平衡状况	10014412	METABOLISM AND NUTRITION DISORDERS	代谢及营养类疾病	10027433	Y	Y	26	217562801	REAC22Q4.txt
HYPERCALCAEMIA	HYPERCALCAEMIA	高钙血症	CALCIUM METABOLISM DISORDERS	各种钙代谢疾病	10006975	BONE, CALCIUM, MAGNESIUM AND PHOSPHORUS METABOLISM DISORDERS	骨、钙、镁及磷代谢异常	10013296	METABOLISM AND NUTRITION DISORDERS	代谢及营养类疾病	10027433	Y	Y	26	217562801	REAC22Q4.txt
TUMOUR LYSIS SYNDROME	TUMOUR LYSIS SYNDROME	肿瘤溶解综合征	ELECTROLYTE IMBALANCE NEC	电解质平衡失调（不另分类）	10014419	ELECTROLYTE AND FLUID BALANCE CONDITIONS	电解质及液体平衡状况	10014412	METABOLISM AND NUTRITION DISORDERS	代谢及营养类疾病	10027433	Y	Y	26	217562811	REAC22Q4.txt
GASTROINTESTINAL DISORDER	GASTROINTESTINAL DISORDER	胃肠疾病	GASTROINTESTINAL DISORDERS NEC	各种胃肠疾病（不另分类）	10017948	GASTROINTESTINAL CONDITIONS NEC	胃肠类疾病（不另分类）	10017943	GASTROINTESTINAL DISORDERS	胃肠系统疾病	10017947	Y	Y	26	217562821	REAC22Q4.txt
THERAPY CHANGE	THERAPY CHANGE	治疗改变	THERAPEUTIC PROCEDURES NEC	治疗类操作（不另分类）	10027700	THERAPEUTIC PROCEDURES AND SUPPORTIVE CARE NEC	治疗类操作和支持性护理（不另分类）	10043413	SURGICAL AND MEDICAL PROCEDURES	各种手术及医疗操作	10042613	Y	Y	26	217562821	REAC22Q4.txt
OFF LABEL USE	OFF LABEL USE	超说明书使用	OFF LABEL USES	各种超说明书使用	10076291	OFF LABEL USES AND INTENTIONAL PRODUCT MISUSES/USE ISSUES	超说明书使用及故意导致的产品误用/使用类问题	10079156	INJURY, POISONING AND PROCEDURAL COMPLICATIONS	各类损伤、中毒及操作并发症	10022117	Y	Y	26	217562832	REAC23Q2.txt
HYPOGLYCAEMIA	HYPOGLYCAEMIA	低血糖	HYPOGLYCAEMIC CONDITIONS NEC	各种低血糖状况（不另分类）	10021001	GLUCOSE METABOLISM DISORDERS (INCL DIABETES MELLITUS)	葡萄糖代谢疾病（包括糖尿病）	10018424	METABOLISM AND NUTRITION DISORDERS	代谢及营养类疾病	10027433	Y	Y	26	217562856	REAC23Q3.txt
SEPSIS	SEPSIS	脓毒症	SEPSIS, BACTERAEMIA, VIRAEMIA AND FUNGAEMIA NEC	脓毒症、菌血症、病毒血症和真菌血症（不另分类）	10040054	INFECTIONS - PATHOGEN UNSPECIFIED	感染 - 未指明病原	10021879	INFECTIONS AND INFESTATIONS	感染及侵染类疾病	10021881	Y	Y	26	217562856	REAC23Q3.txt
HEPATIC ENZYME INCREASED	HEPATIC ENZYME INCREASED	肝酶升高	HEPATOBILIARY FUNCTION DIAGNOSTIC PROCEDURES	肝胆功能诊断性操作	10087057	HEPATOBILIARY INVESTIGATIONS	肝胆系统检查	10019809	INVESTIGATIONS	各类检查	10022891	Y	Y	26	217562856	REAC23Q3.txt
MULTIPLE ORGAN DYSFUNCTION SYNDROME	MULTIPLE ORGAN DYSFUNCTION SYNDROME	多器官功能不全综合征	GENERAL SIGNS AND SYMPTOMS NEC	一般症状和体征（不另分类）	10018072	GENERAL SYSTEM DISORDERS NEC	全身系统疾病（不另分类）	10018073	GENERAL DISORDERS AND ADMINISTRATION SITE CONDITIONS	全身性疾病及给药部位各种反应	10018065	Y	Y	26	217562856	REAC23Q3.txt
DRUG INEFFECTIVE	DRUG INEFFECTIVE	药物无效	THERAPEUTIC AND NONTHERAPEUTIC RESPONSES	各种治疗和非治疗反应	10043409	THERAPEUTIC AND NONTHERAPEUTIC EFFECTS (EXCL TOXICITY)	治疗性及非治疗性反应类（不包括毒性）	10062915	GENERAL DISORDERS AND ADMINISTRATION SITE CONDITIONS	全身性疾病及给药部位各种反应	10018065	Y	Y	26	217562901	REAC22Q4.txt
PRODUCT ADMINISTRATION ERROR	PRODUCT ADMINISTRATION ERROR	产品给用错误	PRODUCT ADMINISTRATION ERRORS AND ISSUES	各种产品给用错误和问题	10079147	MEDICATION ERRORS AND OTHER PRODUCT USE ERRORS AND ISSUES	用药错误及其他产品使用错误和问题	10079145	INJURY, POISONING AND PROCEDURAL COMPLICATIONS	各类损伤、中毒及操作并发症	10022117	Y	Y	26	217562911	REAC22Q4.txt
HYPERHIDROSIS	HYPERHIDROSIS	多汗	APOCRINE AND ECCRINE GLAND DISORDERS	顶浆分泌腺和小汗腺疾病	10002982	SKIN APPENDAGE CONDITIONS	皮肤附属物各种状况	10040798	SKIN AND SUBCUTANEOUS TISSUE DISORDERS	皮肤及皮下组织类疾病	10040785	Y	Y	26	217562922	REAC23Q2.txt
COLD SWEAT	COLD SWEAT	冷汗	APOCRINE AND ECCRINE GLAND DISORDERS	顶浆分泌腺和小汗腺疾病	10002982	SKIN APPENDAGE CONDITIONS	皮肤附属物各种状况	10040798	SKIN AND SUBCUTANEOUS TISSUE DISORDERS	皮肤及皮下组织类疾病	10040785	Y	Y	26	217562922	REAC23Q2.txt
ASTHENIA	ASTHENIA	乏力	ASTHENIC CONDITIONS	虚弱状态	10003550	GENERAL SYSTEM DISORDERS NEC	全身系统疾病（不另分类）	10018073	GENERAL DISORDERS AND ADMINISTRATION SITE CONDITIONS	全身性疾病及给药部位各种反应	10018065	Y	Y	26	217562931	REAC22Q4.txt
ABDOMINAL PAIN	ABDOMINAL PAIN	腹痛	GASTROINTESTINAL AND ABDOMINAL PAINS (EXCL ORAL AND THROAT)	胃肠道和腹部疼痛（不包括口腔和咽喉）	10017926	GASTROINTESTINAL SIGNS AND SYMPTOMS	胃肠道系统症状和体征	10018012	GASTROINTESTINAL DISORDERS	胃肠系统疾病	10017947	Y	Y	26	217562931	REAC22Q4.txt
DIARRHOEA	DIARRHOEA	腹泻	DIARRHOEA (EXCL INFECTIVE)	各种腹泻（不包括感染性的）	10012736	GASTROINTESTINAL MOTILITY AND DEFAECATION CONDITIONS	胃肠运动及排便状况	10017977	GASTROINTESTINAL DISORDERS	胃肠系统疾病	10017947	Y	Y	26	217562931	REAC22Q4.txt
OFF LABEL USE	OFF LABEL USE	超说明书使用	OFF LABEL USES	各种超说明书使用	10076291	OFF LABEL USES AND INTENTIONAL PRODUCT MISUSES/USE ISSUES	超说明书使用及故意导致的产品误用/使用类问题	10079156	INJURY, POISONING AND PROCEDURAL COMPLICATIONS	各类损伤、中毒及操作并发症	10022117	Y	Y	26	217562931	REAC22Q4.txt
EXTRAVASATION	EXTRAVASATION	外渗	GENERAL SIGNS AND SYMPTOMS NEC	一般症状和体征（不另分类）	10018072	GENERAL SYSTEM DISORDERS NEC	全身系统疾病（不另分类）	10018073	GENERAL DISORDERS AND ADMINISTRATION SITE CONDITIONS	全身性疾病及给药部位各种反应	10018065	Y	Y	26	217562941	REAC22Q4.txt
OFF LABEL USE	OFF LABEL USE	超说明书使用	OFF LABEL USES	各种超说明书使用	10076291	OFF LABEL USES AND INTENTIONAL PRODUCT MISUSES/USE ISSUES	超说明书使用及故意导致的产品误用/使用类问题	10079156	INJURY, POISONING AND PROCEDURAL COMPLICATIONS	各类损伤、中毒及操作并发症	10022117	Y	Y	26	217562951	REAC22Q4.txt
EXTRAVASATION	EXTRAVASATION	外渗	GENERAL SIGNS AND SYMPTOMS NEC	一般症状和体征（不另分类）	10018072	GENERAL SYSTEM DISORDERS NEC	全身系统疾病（不另分类）	10018073	GENERAL DISORDERS AND ADMINISTRATION SITE CONDITIONS	全身性疾病及给药部位各种反应	10018065	Y	Y	26	217562961	REAC22Q4.txt
OFF LABEL USE	OFF LABEL USE	超说明书使用	OFF LABEL USES	各种超说明书使用	10076291	OFF LABEL USES AND INTENTIONAL PRODUCT MISUSES/USE ISSUES	超说明书使用及故意导致的产品误用/使用类问题	10079156	INJURY, POISONING AND PROCEDURAL COMPLICATIONS	各类损伤、中毒及操作并发症	10022117	Y	Y	26	217562971	REAC22Q4.txt
ASTHENIA	ASTHENIA	乏力	ASTHENIC CONDITIONS	虚弱状态	10003550	GENERAL SYSTEM DISORDERS NEC	全身系统疾病（不另分类）	10018073	GENERAL DISORDERS AND ADMINISTRATION SITE CONDITIONS	全身性疾病及给药部位各种反应	10018065	Y	Y	26	217562971	REAC22Q4.txt
ABDOMINAL PAIN	ABDOMINAL PAIN	腹痛	GASTROINTESTINAL AND ABDOMINAL PAINS (EXCL ORAL AND THROAT)	胃肠道和腹部疼痛（不包括口腔和咽喉）	10017926	GASTROINTESTINAL SIGNS AND SYMPTOMS	胃肠道系统症状和体征	10018012	GASTROINTESTINAL DISORDERS	胃肠系统疾病	10017947	Y	Y	26	217562971	REAC22Q4.txt
SEPSIS	SEPSIS	脓毒症	SEPSIS, BACTERAEMIA, VIRAEMIA AND FUNGAEMIA NEC	脓毒症、菌血症、病毒血症和真菌血症（不另分类）	10040054	INFECTIONS - PATHOGEN UNSPECIFIED	感染 - 未指明病原	10021879	INFECTIONS AND INFESTATIONS	感染及侵染类疾病	10021881	Y	Y	26	217562991	REAC22Q4.txt
NAUSEA	NAUSEA	恶心	NAUSEA AND VOMITING SYMPTOMS	恶心和呕吐症状	10028817	GASTROINTESTINAL SIGNS AND SYMPTOMS	胃肠道系统症状和体征	10018012	GASTROINTESTINAL DISORDERS	胃肠系统疾病	10017947	Y	Y	26	217563001	REAC22Q4.txt
CHEST DISCOMFORT	CHEST DISCOMFORT	胸部不适	PAIN AND DISCOMFORT NEC	疼痛和不适（不另分类）	10033372	GENERAL SYSTEM DISORDERS NEC	全身系统疾病（不另分类）	10018073	GENERAL DISORDERS AND ADMINISTRATION SITE CONDITIONS	全身性疾病及给药部位各种反应	10018065	Y	Y	26	217563001	REAC22Q4.txt
ABDOMINAL PAIN	ABDOMINAL PAIN	腹痛	GASTROINTESTINAL AND ABDOMINAL PAINS (EXCL ORAL AND THROAT)	胃肠道和腹部疼痛（不包括口腔和咽喉）	10017926	GASTROINTESTINAL SIGNS AND SYMPTOMS	胃肠道系统症状和体征	10018012	GASTROINTESTINAL DISORDERS	胃肠系统疾病	10017947	Y	Y	26	217563001	REAC22Q4.txt
SPINAL FRACTURE	SPINAL FRACTURE	脊柱骨折	SPINAL FRACTURES AND DISLOCATIONS	脊柱骨折和脱臼	10041574	BONE AND JOINT INJURIES	骨骼及关节损伤	10005942	INJURY, POISONING AND PROCEDURAL COMPLICATIONS	各类损伤、中毒及操作并发症	10022117	Y	Y	26	217563017	REAC23Q3.txt
PULMONARY OEDEMA	PULMONARY OEDEMA	肺水肿	PULMONARY OEDEMAS	各种肺水肿	10037424	LOWER RESPIRATORY TRACT DISORDERS (EXCL OBSTRUCTION AND INFECTION)	下呼吸道疾病（阻塞和感染除外）	10024967	RESPIRATORY, THORACIC AND MEDIASTINAL DISORDERS	呼吸系统、胸及纵隔疾病	10038738	Y	Y	26	217563017	REAC23Q3.txt
TRANSAMINASES INCREASED	TRANSAMINASES INCREASED	转氨酶升高	HEPATOBILIARY FUNCTION DIAGNOSTIC PROCEDURES	肝胆功能诊断性操作	10087057	HEPATOBILIARY INVESTIGATIONS	肝胆系统检查	10019809	INVESTIGATIONS	各类检查	10022891	Y	Y	26	217563017	REAC23Q3.txt
ADMINISTRATION SITE IRRITATION	ADMINISTRATION SITE IRRITATION	给药部位刺激	ADMINISTRATION SITE REACTIONS NEC	给药部位的各种反应（不另分类）	10057196	ADMINISTRATION SITE REACTIONS	给药部位各种反应	10001316	GENERAL DISORDERS AND ADMINISTRATION SITE CONDITIONS	全身性疾病及给药部位各种反应	10018065	Y	Y	26	217563021	REAC22Q4.txt
MALIGNANT NEOPLASM PROGRESSION	MALIGNANT NEOPLASM PROGRESSION	恶性肿瘤进展	NEOPLASMS MALIGNANT SITE UNSPECIFIED NEC	部位不确定的恶性肿瘤（不另分类）	10029105	MISCELLANEOUS AND SITE UNSPECIFIED NEOPLASMS MALIGNANT AND UNSPECIFIED	其他肿瘤、部位不明恶性肿瘤及性质不明肿瘤	10027655	NEOPLASMS BENIGN, MALIGNANT AND UNSPECIFIED (INCL CYSTS AND POLYPS)	良性、恶性及性质不明的肿瘤（包括囊状和息肉状）	10029104	Y	Y	26	217563031	REAC22Q4.txt
EXTRAVASATION	EXTRAVASATION	外渗	GENERAL SIGNS AND SYMPTOMS NEC	一般症状和体征（不另分类）	10018072	GENERAL SYSTEM DISORDERS NEC	全身系统疾病（不另分类）	10018073	GENERAL DISORDERS AND ADMINISTRATION SITE CONDITIONS	全身性疾病及给药部位各种反应	10018065	Y	Y	26	217563041	REAC22Q4.txt
INFUSION SITE VESICLES	INFUSION SITE VESICLES	输液部位囊泡	INFUSION SITE REACTIONS	输液部位各种反应	10068753	ADMINISTRATION SITE REACTIONS	给药部位各种反应	10001316	GENERAL DISORDERS AND ADMINISTRATION SITE CONDITIONS	全身性疾病及给药部位各种反应	10018065	Y	Y	26	217563041	REAC22Q4.txt
INFUSION SITE SWELLING	INFUSION SITE SWELLING	输液部位肿胀	INFUSION SITE REACTIONS	输液部位各种反应	10068753	ADMINISTRATION SITE REACTIONS	给药部位各种反应	10001316	GENERAL DISORDERS AND ADMINISTRATION SITE CONDITIONS	全身性疾病及给药部位各种反应	10018065	Y	Y	26	217563041	REAC22Q4.txt
INFUSION SITE ERYTHEMA	INFUSION SITE ERYTHEMA	输液部位红斑	INFUSION SITE REACTIONS	输液部位各种反应	10068753	ADMINISTRATION SITE REACTIONS	给药部位各种反应	10001316	GENERAL DISORDERS AND ADMINISTRATION SITE CONDITIONS	全身性疾病及给药部位各种反应	10018065	Y	Y	26	217563041	REAC22Q4.txt
INFUSION SITE REACTION	INFUSION SITE REACTION	输液部位反应	INFUSION SITE REACTIONS	输液部位各种反应	10068753	ADMINISTRATION SITE REACTIONS	给药部位各种反应	10001316	GENERAL DISORDERS AND ADMINISTRATION SITE CONDITIONS	全身性疾病及给药部位各种反应	10018065	Y	Y	26	217563051	REAC22Q4.txt
INJECTION SITE EXTRAVASATION	INJECTION SITE EXTRAVASATION	注射部位外渗	INJECTION SITE REACTIONS	注射部位各种反应	10022097	ADMINISTRATION SITE REACTIONS	给药部位各种反应	10001316	GENERAL DISORDERS AND ADMINISTRATION SITE CONDITIONS	全身性疾病及给药部位各种反应	10018065	Y	Y	26	217563051	REAC22Q4.txt
PNEUMONITIS	PNEUMONITIS	肺部炎症	LOWER RESPIRATORY TRACT INFLAMMATORY AND IMMUNOLOGIC CONDITIONS	下呼吸道炎症和免疫病症	10024972	LOWER RESPIRATORY TRACT DISORDERS (EXCL OBSTRUCTION AND INFECTION)	下呼吸道疾病（阻塞和感染除外）	10024967	RESPIRATORY, THORACIC AND MEDIASTINAL DISORDERS	呼吸系统、胸及纵隔疾病	10038738	Y	Y	26	217688302	REAC23Q1.txt
ARTHRITIS	ARTHRITIS	关节炎	ARTHROPATHIES NEC	各种关节病（不另分类）	10003284	JOINT DISORDERS	关节类疾病	10023213	MUSCULOSKELETAL AND CONNECTIVE TISSUE DISORDERS	各种肌肉骨骼及结缔组织疾病	10028395	Y	Y	26	217688411	REAC22Q4.txt
GENERAL PHYSICAL HEALTH DETERIORATION	GENERAL PHYSICAL HEALTH DETERIORATION	全身状况恶化	GENERAL SIGNS AND SYMPTOMS NEC	一般症状和体征（不另分类）	10018072	GENERAL SYSTEM DISORDERS NEC	全身系统疾病（不另分类）	10018073	GENERAL DISORDERS AND ADMINISTRATION SITE CONDITIONS	全身性疾病及给药部位各种反应	10018065	Y	Y	26	217905342	REAC23Q2.txt
SMALL CELL LUNG CANCER	SMALL CELL LUNG CANCER	小细胞肺癌	RESPIRATORY TRACT SMALL CELL CARCINOMAS	呼吸道小细胞癌	10041059	RESPIRATORY AND MEDIASTINAL NEOPLASMS MALIGNANT AND UNSPECIFIED	呼吸系统和纵隔恶性及性质不明的肿瘤	10038666	NEOPLASMS BENIGN, MALIGNANT AND UNSPECIFIED (INCL CYSTS AND POLYPS)	良性、恶性及性质不明的肿瘤（包括囊状和息肉状）	10029104	Y	Y	26	218005082	REAC23Q1.txt
NEOPLASM PROGRESSION	NEOPLASM PROGRESSION	进展性肿瘤	NEOPLASMS UNSPECIFIED MALIGNANCY AND SITE UNSPECIFIED NEC	部位不确定的恶性不明确的肿瘤（不另分类）	10029111	MISCELLANEOUS AND SITE UNSPECIFIED NEOPLASMS MALIGNANT AND UNSPECIFIED	其他肿瘤、部位不明恶性肿瘤及性质不明肿瘤	10027655	NEOPLASMS BENIGN, MALIGNANT AND UNSPECIFIED (INCL CYSTS AND POLYPS)	良性、恶性及性质不明的肿瘤（包括囊状和息肉状）	10029104	Y	Y	26	218005092	REAC23Q1.txt
DEATH	DEATH	死亡	DEATH AND SUDDEN DEATH	死亡和猝死	10011907	FATAL OUTCOMES	致命后果	10053172	GENERAL DISORDERS AND ADMINISTRATION SITE CONDITIONS	全身性疾病及给药部位各种反应	10018065	Y	Y	26	218005102	REAC23Q1.txt
DEATH	DEATH	死亡	DEATH AND SUDDEN DEATH	死亡和猝死	10011907	FATAL OUTCOMES	致命后果	10053172	GENERAL DISORDERS AND ADMINISTRATION SITE CONDITIONS	全身性疾病及给药部位各种反应	10018065	Y	Y	26	218252602	REAC23Q2.txt
DEATH	DEATH	死亡	DEATH AND SUDDEN DEATH	死亡和猝死	10011907	FATAL OUTCOMES	致命后果	10053172	GENERAL DISORDERS AND ADMINISTRATION SITE CONDITIONS	全身性疾病及给药部位各种反应	10018065	Y	Y	26	218329762	REAC23Q2.txt
DEATH	DEATH	死亡	DEATH AND SUDDEN DEATH	死亡和猝死	10011907	FATAL OUTCOMES	致命后果	10053172	GENERAL DISORDERS AND ADMINISTRATION SITE CONDITIONS	全身性疾病及给药部位各种反应	10018065	Y	Y	26	218391322	REAC23Q2.txt
ASTHENIA	ASTHENIA	乏力	ASTHENIC CONDITIONS	虚弱状态	10003550	GENERAL SYSTEM DISORDERS NEC	全身系统疾病（不另分类）	10018073	GENERAL DISORDERS AND ADMINISTRATION SITE CONDITIONS	全身性疾病及给药部位各种反应	10018065	Y	Y	26	218394281	REAC23Q1.txt
PNEUMONIA	PNEUMONIA	感染性肺炎	LOWER RESPIRATORY TRACT AND LUNG INFECTIONS	下呼吸道和肺部感染	10025101	INFECTIONS - PATHOGEN UNSPECIFIED	感染 - 未指明病原	10021879	INFECTIONS AND INFESTATIONS	感染及侵染类疾病	10021881	Y	Y	26	218394281	REAC23Q1.txt
ABDOMINAL PAIN	ABDOMINAL PAIN	腹痛	GASTROINTESTINAL AND ABDOMINAL PAINS (EXCL ORAL AND THROAT)	胃肠道和腹部疼痛（不包括口腔和咽喉）	10017926	GASTROINTESTINAL SIGNS AND SYMPTOMS	胃肠道系统症状和体征	10018012	GASTROINTESTINAL DISORDERS	胃肠系统疾病	10017947	Y	Y	26	218394394	REAC23Q2.txt
RENAL FAILURE	RENAL FAILURE	肾衰	RENAL FAILURE AND IMPAIRMENT	肾衰和肾损害	10038443	RENAL DISORDERS (EXCL NEPHROPATHIES)	肾脏各种异常（不包括肾病）	10038430	RENAL AND URINARY DISORDERS	肾脏及泌尿系统疾病	10038359	Y	Y	26	218394394	REAC23Q2.txt
COLITIS	COLITIS	结肠炎	COLITIS (EXCL INFECTIVE)	各种结肠炎（不包括感染性的）	10009888	GASTROINTESTINAL INFLAMMATORY CONDITIONS	胃肠系统炎症	10017969	GASTROINTESTINAL DISORDERS	胃肠系统疾病	10017947	Y	Y	26	218394394	REAC23Q2.txt
ANAEMIA	ANAEMIA	贫血	ANAEMIAS NEC	各种贫血（不另分类）	10002067	ANAEMIAS NONHAEMOLYTIC AND MARROW DEPRESSION	非溶血性贫血及骨髓抑制	10002086	BLOOD AND LYMPHATIC SYSTEM DISORDERS	血液及淋巴系统疾病	10005329	Y	Y	26	218446353	REAC23Q2.txt
THROMBOCYTOPENIA	THROMBOCYTOPENIA	血小板减少症	THROMBOCYTOPENIAS	各种血小板减少症	10043555	PLATELET DISORDERS	血小板类疾病	10035534	BLOOD AND LYMPHATIC SYSTEM DISORDERS	血液及淋巴系统疾病	10005329	Y	Y	26	218446353	REAC23Q2.txt
PANCYTOPENIA	PANCYTOPENIA	全血细胞减少症	MARROW DEPRESSION AND HYPOPLASTIC ANAEMIAS	骨髓抑制和增生不良性贫血	10026847	ANAEMIAS NONHAEMOLYTIC AND MARROW DEPRESSION	非溶血性贫血及骨髓抑制	10002086	BLOOD AND LYMPHATIC SYSTEM DISORDERS	血液及淋巴系统疾病	10005329	Y	Y	26	218559842	REAC23Q2.txt
THROMBOCYTOPENIA	THROMBOCYTOPENIA	血小板减少症	THROMBOCYTOPENIAS	各种血小板减少症	10043555	PLATELET DISORDERS	血小板类疾病	10035534	BLOOD AND LYMPHATIC SYSTEM DISORDERS	血液及淋巴系统疾病	10005329	Y	Y	26	218743075	REAC23Q3.txt
HYPOCALCAEMIA	HYPOCALCAEMIA	低钙血症	CALCIUM METABOLISM DISORDERS	各种钙代谢疾病	10006975	BONE, CALCIUM, MAGNESIUM AND PHOSPHORUS METABOLISM DISORDERS	骨、钙、镁及磷代谢异常	10013296	METABOLISM AND NUTRITION DISORDERS	代谢及营养类疾病	10027433	Y	Y	26	218743075	REAC23Q3.txt
NEUTROPENIA	NEUTROPENIA	中性粒细胞减少症	NEUTROPENIAS	各种嗜中性白细胞减少症	10029355	WHITE BLOOD CELL DISORDERS	白血球类疾病	10047954	BLOOD AND LYMPHATIC SYSTEM DISORDERS	血液及淋巴系统疾病	10005329	Y	Y	26	218743075	REAC23Q3.txt
THROMBOCYTOPENIA	THROMBOCYTOPENIA	血小板减少症	THROMBOCYTOPENIAS	各种血小板减少症	10043555	PLATELET DISORDERS	血小板类疾病	10035534	BLOOD AND LYMPHATIC SYSTEM DISORDERS	血液及淋巴系统疾病	10005329	Y	Y	26	218743075	REAC23Q3.txt
FALL	FALL	跌倒	NON-SITE SPECIFIC INJURIES NEC	部位不确定的各种损伤（不另分类）	10029511	INJURIES NEC	各种损伤（不另分类）	10022114	INJURY, POISONING AND PROCEDURAL COMPLICATIONS	各类损伤、中毒及操作并发症	10022117	Y	Y	26	218743075	REAC23Q3.txt
LYMPHOPENIA	LYMPHOPENIA	淋巴细胞减少症	LEUKOPENIAS NEC	各种白细胞减少症（不另分类）	10024385	WHITE BLOOD CELL DISORDERS	白血球类疾病	10047954	BLOOD AND LYMPHATIC SYSTEM DISORDERS	血液及淋巴系统疾病	10005329	Y	Y	26	218743075	REAC23Q3.txt
THROMBOCYTOPENIA	THROMBOCYTOPENIA	血小板减少症	THROMBOCYTOPENIAS	各种血小板减少症	10043555	PLATELET DISORDERS	血小板类疾病	10035534	BLOOD AND LYMPHATIC SYSTEM DISORDERS	血液及淋巴系统疾病	10005329	Y	Y	26	218743075	REAC23Q3.txt
LEUKOPENIA	LEUKOPENIA	白细胞减少症	LEUKOPENIAS NEC	各种白细胞减少症（不另分类）	10024385	WHITE BLOOD CELL DISORDERS	白血球类疾病	10047954	BLOOD AND LYMPHATIC SYSTEM DISORDERS	血液及淋巴系统疾病	10005329	Y	Y	26	218743075	REAC23Q3.txt
DISEASE PROGRESSION	DISEASE PROGRESSION	疾病进展	GENERAL SIGNS AND SYMPTOMS NEC	一般症状和体征（不另分类）	10018072	GENERAL SYSTEM DISORDERS NEC	全身系统疾病（不另分类）	10018073	GENERAL DISORDERS AND ADMINISTRATION SITE CONDITIONS	全身性疾病及给药部位各种反应	10018065	Y	Y	26	218744082	REAC23Q2.txt
PANNICULITIS	PANNICULITIS	脂膜炎	PANNICULITIDES	各种脂膜炎	10033674	SKIN AND SUBCUTANEOUS TISSUE DISORDERS NEC	皮肤及皮下组织类疾病（不另分类）	10040790	SKIN AND SUBCUTANEOUS TISSUE DISORDERS	皮肤及皮下组织类疾病	10040785	Y	Y	26	218808613	REAC23Q1.txt
NEUTROPENIA	NEUTROPENIA	中性粒细胞减少症	NEUTROPENIAS	各种嗜中性白细胞减少症	10029355	WHITE BLOOD CELL DISORDERS	白血球类疾病	10047954	BLOOD AND LYMPHATIC SYSTEM DISORDERS	血液及淋巴系统疾病	10005329	Y	Y	26	218808613	REAC23Q1.txt
LUNG NEOPLASM MALIGNANT	LUNG NEOPLASM MALIGNANT	肺恶性肿瘤	RESPIRATORY TRACT AND PLEURAL NEOPLASMS MALIGNANT CELL TYPE UNSPECIFIED NEC	恶性细胞分类不明的呼吸道和胸膜肿瘤（不另分类）	10038723	RESPIRATORY AND MEDIASTINAL NEOPLASMS MALIGNANT AND UNSPECIFIED	呼吸系统和纵隔恶性及性质不明的肿瘤	10038666	NEOPLASMS BENIGN, MALIGNANT AND UNSPECIFIED (INCL CYSTS AND POLYPS)	良性、恶性及性质不明的肿瘤（包括囊状和息肉状）	10029104	Y	Y	26	218870103	REAC23Q2.txt
HYPOXIA	HYPOXIA	缺氧	CONDITIONS ASSOCIATED WITH ABNORMAL GAS EXCHANGE	与气体交换异常相关的病症	10010268	RESPIRATORY DISORDERS NEC	呼吸系统疾病（不另分类）	10038716	RESPIRATORY, THORACIC AND MEDIASTINAL DISORDERS	呼吸系统、胸及纵隔疾病	10038738	Y	Y	26	218919495	REAC23Q3.txt
NEUTROPENIA	NEUTROPENIA	中性粒细胞减少症	NEUTROPENIAS	各种嗜中性白细胞减少症	10029355	WHITE BLOOD CELL DISORDERS	白血球类疾病	10047954	BLOOD AND LYMPHATIC SYSTEM DISORDERS	血液及淋巴系统疾病	10005329	Y	Y	26	218919495	REAC23Q3.txt
CAPILLARY LEAK SYNDROME	CAPILLARY LEAK SYNDROME	毛细血管渗漏综合征	VASCULAR HYPOTENSIVE DISORDERS	血管低血压疾病	10057181	DECREASED AND NONSPECIFIC BLOOD PRESSURE DISORDERS AND SHOCK	血压降低和性质不明的血压异常及休克	10011954	VASCULAR DISORDERS	血管与淋巴管类疾病	10047065	Y	Y	26	218919495	REAC23Q3.txt
ATRIAL FIBRILLATION	ATRIAL FIBRILLATION	房颤	SUPRAVENTRICULAR ARRHYTHMIAS	各种室上性心律失常	10042600	CARDIAC ARRHYTHMIAS	心律失常类疾病	10007521	CARDIAC DISORDERS	心脏器官疾病	10007541	Y	Y	26	219012852	REAC23Q2.txt
RESPIRATORY FAILURE	RESPIRATORY FAILURE	呼吸衰竭	RESPIRATORY FAILURES (EXCL NEONATAL)	各种呼吸衰竭（不包括新生儿）	10052549	RESPIRATORY DISORDERS NEC	呼吸系统疾病（不另分类）	10038716	RESPIRATORY, THORACIC AND MEDIASTINAL DISORDERS	呼吸系统、胸及纵隔疾病	10038738	Y	Y	26	2190557010	REAC23Q3.txt
SEPSIS	SEPSIS	脓毒症	SEPSIS, BACTERAEMIA, VIRAEMIA AND FUNGAEMIA NEC	脓毒症、菌血症、病毒血症和真菌血症（不另分类）	10040054	INFECTIONS - PATHOGEN UNSPECIFIED	感染 - 未指明病原	10021879	INFECTIONS AND INFESTATIONS	感染及侵染类疾病	10021881	Y	Y	26	2190557010	REAC23Q3.txt
RESPIRATORY DISTRESS	RESPIRATORY DISTRESS	呼吸窘迫	BREATHING ABNORMALITIES	各种呼吸异常	10006334	RESPIRATORY DISORDERS NEC	呼吸系统疾病（不另分类）	10038716	RESPIRATORY, THORACIC AND MEDIASTINAL DISORDERS	呼吸系统、胸及纵隔疾病	10038738	Y	Y	26	2190557010	REAC23Q3.txt
PLEURAL EFFUSION	PLEURAL EFFUSION	胸腔积液	PNEUMOTHORAX AND PLEURAL EFFUSIONS NEC	气胸和胸腔积液 （不另分类）	10035761	PLEURAL DISORDERS	胸膜类疾病	10035597	RESPIRATORY, THORACIC AND MEDIASTINAL DISORDERS	呼吸系统、胸及纵隔疾病	10038738	Y	Y	26	2190557010	REAC23Q3.txt
HYPOXIA	HYPOXIA	缺氧	CONDITIONS ASSOCIATED WITH ABNORMAL GAS EXCHANGE	与气体交换异常相关的病症	10010268	RESPIRATORY DISORDERS NEC	呼吸系统疾病（不另分类）	10038716	RESPIRATORY, THORACIC AND MEDIASTINAL DISORDERS	呼吸系统、胸及纵隔疾病	10038738	Y	Y	26	2190557010	REAC23Q3.txt
CYSTITIS	CYSTITIS	膀胱炎	URINARY TRACT INFECTIONS	各种尿路感染	10046577	INFECTIONS - PATHOGEN UNSPECIFIED	感染 - 未指明病原	10021879	INFECTIONS AND INFESTATIONS	感染及侵染类疾病	10021881	Y	Y	26	219113024	REAC23Q2.txt
DIVERTICULITIS	DIVERTICULITIS	憩室炎	ABDOMINAL AND GASTROINTESTINAL INFECTIONS	腹部和胃肠道感染	10017967	INFECTIONS - PATHOGEN UNSPECIFIED	感染 - 未指明病原	10021879	INFECTIONS AND INFESTATIONS	感染及侵染类疾病	10021881	Y	Y	26	219113024	REAC23Q2.txt
DISEASE PROGRESSION	DISEASE PROGRESSION	疾病进展	GENERAL SIGNS AND SYMPTOMS NEC	一般症状和体征（不另分类）	10018072	GENERAL SYSTEM DISORDERS NEC	全身系统疾病（不另分类）	10018073	GENERAL DISORDERS AND ADMINISTRATION SITE CONDITIONS	全身性疾病及给药部位各种反应	10018065	Y	Y	26	219169482	REAC23Q2.txt
PLATELET COUNT DECREASED	PLATELET COUNT DECREASED	血小板计数降低	PLATELET ANALYSES	血小板分析	10035523	HAEMATOLOGY INVESTIGATIONS (INCL BLOOD GROUPS)	血液类检查（包括血型）	10018851	INVESTIGATIONS	各类检查	10022891	Y	Y	26	219281204	REAC23Q2.txt
SEPTIC SHOCK	SEPTIC SHOCK	感染性休克	SEPSIS, BACTERAEMIA, VIRAEMIA AND FUNGAEMIA NEC	脓毒症、菌血症、病毒血症和真菌血症（不另分类）	10040054	INFECTIONS - PATHOGEN UNSPECIFIED	感染 - 未指明病原	10021879	INFECTIONS AND INFESTATIONS	感染及侵染类疾病	10021881	Y	Y	26	219281204	REAC23Q2.txt
DEATH	DEATH	死亡	DEATH AND SUDDEN DEATH	死亡和猝死	10011907	FATAL OUTCOMES	致命后果	10053172	GENERAL DISORDERS AND ADMINISTRATION SITE CONDITIONS	全身性疾病及给药部位各种反应	10018065	Y	Y	26	219377502	REAC23Q2.txt
CHEST PAIN	CHEST PAIN	胸痛	PAIN AND DISCOMFORT NEC	疼痛和不适（不另分类）	10033372	GENERAL SYSTEM DISORDERS NEC	全身系统疾病（不另分类）	10018073	GENERAL DISORDERS AND ADMINISTRATION SITE CONDITIONS	全身性疾病及给药部位各种反应	10018065	Y	Y	26	219450371	REAC23Q1.txt
CONSTIPATION	CONSTIPATION	便秘	GASTROINTESTINAL ATONIC AND HYPOMOTILITY DISORDERS NEC	各种胃肠道弛缓和动力不足性疾病（不另分类）	10017933	GASTROINTESTINAL MOTILITY AND DEFAECATION CONDITIONS	胃肠运动及排便状况	10017977	GASTROINTESTINAL DISORDERS	胃肠系统疾病	10017947	Y	Y	26	219647456	REAC23Q3.txt
COLITIS	COLITIS	结肠炎	COLITIS (EXCL INFECTIVE)	各种结肠炎（不包括感染性的）	10009888	GASTROINTESTINAL INFLAMMATORY CONDITIONS	胃肠系统炎症	10017969	GASTROINTESTINAL DISORDERS	胃肠系统疾病	10017947	Y	Y	26	219647456	REAC23Q3.txt
PAIN IN EXTREMITY	PAIN IN EXTREMITY	肢体疼痛	MUSCULOSKELETAL AND CONNECTIVE TISSUE PAIN AND DISCOMFORT	肌肉骨骼和结缔组织的各种疼痛与不适	10068757	MUSCULOSKELETAL AND CONNECTIVE TISSUE DISORDERS NEC	肌肉骨骼和结缔组织疾病（不另分类）	10028393	MUSCULOSKELETAL AND CONNECTIVE TISSUE DISORDERS	各种肌肉骨骼及结缔组织疾病	10028395	Y	Y	26	219675661	REAC23Q1.txt
CONTUSION	CONTUSION	挫伤	SKIN INJURIES NEC	各种皮肤损伤（不另分类）	10027699	INJURIES NEC	各种损伤（不另分类）	10022114	INJURY, POISONING AND PROCEDURAL COMPLICATIONS	各类损伤、中毒及操作并发症	10022117	Y	Y	26	219675661	REAC23Q1.txt
CONTUSION	CONTUSION	挫伤	SKIN INJURIES NEC	各种皮肤损伤（不另分类）	10027699	INJURIES NEC	各种损伤（不另分类）	10022114	INJURY, POISONING AND PROCEDURAL COMPLICATIONS	各类损伤、中毒及操作并发症	10022117	Y	Y	26	219675661	REAC23Q1.txt
IMPAIRED DRIVING ABILITY	IMPAIRED DRIVING ABILITY	驾驶能力受损	DISABILITY ISSUES	残疾问题	10057171	LIFESTYLE ISSUES	生活方式问题	10024450	SOCIAL CIRCUMSTANCES	社会环境	10041244	Y	Y	26	219675661	REAC23Q1.txt
NEURALGIA	NEURALGIA	神经痛	SENSORY ABNORMALITIES NEC	各种感觉异常（不另分类）	10040021	NEUROLOGICAL DISORDERS NEC	神经类疾病（不另分类）	10029305	NERVOUS SYSTEM DISORDERS	各类神经系统疾病	10029205	Y	Y	26	219675661	REAC23Q1.txt
HYPOAESTHESIA	HYPOAESTHESIA	感觉减退	PARAESTHESIAS AND DYSAESTHESIAS	感觉异常和感觉迟钝	10033788	NEUROLOGICAL DISORDERS NEC	神经类疾病（不另分类）	10029305	NERVOUS SYSTEM DISORDERS	各类神经系统疾病	10029205	Y	Y	26	219675661	REAC23Q1.txt
HYPOAESTHESIA	HYPOAESTHESIA	感觉减退	PARAESTHESIAS AND DYSAESTHESIAS	感觉异常和感觉迟钝	10033788	NEUROLOGICAL DISORDERS NEC	神经类疾病（不另分类）	10029305	NERVOUS SYSTEM DISORDERS	各类神经系统疾病	10029205	Y	Y	26	219675661	REAC23Q1.txt
DISABILITY	DISABILITY	残疾	DISABILITY ISSUES	残疾问题	10057171	LIFESTYLE ISSUES	生活方式问题	10024450	SOCIAL CIRCUMSTANCES	社会环境	10041244	Y	Y	26	219675661	REAC23Q1.txt
PSEUDOMONAL SEPSIS	PSEUDOMONAL SEPSIS	假单胞菌性脓毒症	PSEUDOMONAL INFECTIONS	各种假单胞菌感染	10037132	BACTERIAL INFECTIOUS DISORDERS	细菌感染性疾病	10004018	INFECTIONS AND INFESTATIONS	感染及侵染类疾病	10021881	Y	Y	26	219800714	REAC23Q2.txt
NEUTROPENIA	NEUTROPENIA	中性粒细胞减少症	NEUTROPENIAS	各种嗜中性白细胞减少症	10029355	WHITE BLOOD CELL DISORDERS	白血球类疾病	10047954	BLOOD AND LYMPHATIC SYSTEM DISORDERS	血液及淋巴系统疾病	10005329	Y	Y	26	219800714	REAC23Q2.txt
THROMBOCYTOPENIA	THROMBOCYTOPENIA	血小板减少症	THROMBOCYTOPENIAS	各种血小板减少症	10043555	PLATELET DISORDERS	血小板类疾病	10035534	BLOOD AND LYMPHATIC SYSTEM DISORDERS	血液及淋巴系统疾病	10005329	Y	Y	26	219800714	REAC23Q2.txt
HAEMOPTYSIS	HAEMOPTYSIS	咯血	COUGHING AND ASSOCIATED SYMPTOMS	咳嗽和相关症状	10011233	RESPIRATORY DISORDERS NEC	呼吸系统疾病（不另分类）	10038716	RESPIRATORY, THORACIC AND MEDIASTINAL DISORDERS	呼吸系统、胸及纵隔疾病	10038738	Y	Y	26	219907339	REAC23Q3.txt
FEBRILE NEUTROPENIA	FEBRILE NEUTROPENIA	发热性中性粒细胞减少症	NEUTROPENIAS	各种嗜中性白细胞减少症	10029355	WHITE BLOOD CELL DISORDERS	白血球类疾病	10047954	BLOOD AND LYMPHATIC SYSTEM DISORDERS	血液及淋巴系统疾病	10005329	Y	Y	26	219907339	REAC23Q3.txt
HAEMOTHORAX	HAEMOTHORAX	胸腔积血	PNEUMOTHORAX AND PLEURAL EFFUSIONS NEC	气胸和胸腔积液 （不另分类）	10035761	PLEURAL DISORDERS	胸膜类疾病	10035597	RESPIRATORY, THORACIC AND MEDIASTINAL DISORDERS	呼吸系统、胸及纵隔疾病	10038738	Y	Y	26	219907339	REAC23Q3.txt
THROMBOCYTOPENIA	THROMBOCYTOPENIA	血小板减少症	THROMBOCYTOPENIAS	各种血小板减少症	10043555	PLATELET DISORDERS	血小板类疾病	10035534	BLOOD AND LYMPHATIC SYSTEM DISORDERS	血液及淋巴系统疾病	10005329	Y	Y	26	219907339	REAC23Q3.txt
DIARRHOEA	DIARRHOEA	腹泻	DIARRHOEA (EXCL INFECTIVE)	各种腹泻（不包括感染性的）	10012736	GASTROINTESTINAL MOTILITY AND DEFAECATION CONDITIONS	胃肠运动及排便状况	10017977	GASTROINTESTINAL DISORDERS	胃肠系统疾病	10017947	Y	Y	26	219907339	REAC23Q3.txt
SHOCK HAEMORRHAGIC	SHOCK HAEMORRHAGIC	出血性休克	CIRCULATORY COLLAPSE AND SHOCK	循环障碍和休克	10009193	DECREASED AND NONSPECIFIC BLOOD PRESSURE DISORDERS AND SHOCK	血压降低和性质不明的血压异常及休克	10011954	VASCULAR DISORDERS	血管与淋巴管类疾病	10047065	Y	Y	26	219907339	REAC23Q3.txt
RESPIRATORY FAILURE	RESPIRATORY FAILURE	呼吸衰竭	RESPIRATORY FAILURES (EXCL NEONATAL)	各种呼吸衰竭（不包括新生儿）	10052549	RESPIRATORY DISORDERS NEC	呼吸系统疾病（不另分类）	10038716	RESPIRATORY, THORACIC AND MEDIASTINAL DISORDERS	呼吸系统、胸及纵隔疾病	10038738	Y	Y	26	219907339	REAC23Q3.txt
THROMBOCYTOPENIA	THROMBOCYTOPENIA	血小板减少症	THROMBOCYTOPENIAS	各种血小板减少症	10043555	PLATELET DISORDERS	血小板类疾病	10035534	BLOOD AND LYMPHATIC SYSTEM DISORDERS	血液及淋巴系统疾病	10005329	Y	Y	26	220051092	REAC23Q1.txt
C-REACTIVE PROTEIN INCREASED	C-REACTIVE PROTEIN INCREASED	C 反应蛋白升高	PROTEIN ANALYSES NEC	蛋白分析（不另分类）	10036998	PROTEIN AND CHEMISTRY ANALYSES NEC	蛋白分析及化检（不另分类）	10037000	INVESTIGATIONS	各类检查	10022891	Y	Y	26	220051092	REAC23Q1.txt
MEDIASTINAL DISORDER	MEDIASTINAL DISORDER	纵隔疾病	MEDIASTINAL DISORDERS	各种纵膈疾病	10027072	THORACIC DISORDERS (EXCL LUNG AND PLEURA)	各种胸部疾病（不包括肺及胸膜）	10013369	RESPIRATORY, THORACIC AND MEDIASTINAL DISORDERS	呼吸系统、胸及纵隔疾病	10038738	Y	Y	26	220176462	REAC23Q2.txt
ATAXIA	ATAXIA	共济失调	COORDINATION AND BALANCE DISTURBANCES	协调与平衡障碍	10072984	NEUROLOGICAL DISORDERS NEC	神经类疾病（不另分类）	10029305	NERVOUS SYSTEM DISORDERS	各类神经系统疾病	10029205	Y	Y	26	220182112	REAC23Q1.txt
PYELONEPHRITIS	PYELONEPHRITIS	肾盂肾炎	URINARY TRACT INFECTIONS	各种尿路感染	10046577	INFECTIONS - PATHOGEN UNSPECIFIED	感染 - 未指明病原	10021879	INFECTIONS AND INFESTATIONS	感染及侵染类疾病	10021881	Y	Y	26	220182112	REAC23Q1.txt
LYMPHOPENIA	LYMPHOPENIA	淋巴细胞减少症	LEUKOPENIAS NEC	各种白细胞减少症（不另分类）	10024385	WHITE BLOOD CELL DISORDERS	白血球类疾病	10047954	BLOOD AND LYMPHATIC SYSTEM DISORDERS	血液及淋巴系统疾病	10005329	Y	Y	26	220398355	REAC23Q2.txt
PNEUMOTHORAX	PNEUMOTHORAX	气胸	PNEUMOTHORAX AND PLEURAL EFFUSIONS NEC	气胸和胸腔积液 （不另分类）	10035761	PLEURAL DISORDERS	胸膜类疾病	10035597	RESPIRATORY, THORACIC AND MEDIASTINAL DISORDERS	呼吸系统、胸及纵隔疾病	10038738	Y	Y	26	220398355	REAC23Q2.txt
THROMBOCYTOPENIA	THROMBOCYTOPENIA	血小板减少症	THROMBOCYTOPENIAS	各种血小板减少症	10043555	PLATELET DISORDERS	血小板类疾病	10035534	BLOOD AND LYMPHATIC SYSTEM DISORDERS	血液及淋巴系统疾病	10005329	Y	Y	26	220398355	REAC23Q2.txt
FEBRILE NEUTROPENIA	FEBRILE NEUTROPENIA	发热性中性粒细胞减少症	NEUTROPENIAS	各种嗜中性白细胞减少症	10029355	WHITE BLOOD CELL DISORDERS	白血球类疾病	10047954	BLOOD AND LYMPHATIC SYSTEM DISORDERS	血液及淋巴系统疾病	10005329	Y	Y	26	220398355	REAC23Q2.txt
HERPES ZOSTER	HERPES ZOSTER	带状疱疹	HERPES VIRAL INFECTIONS	各种疱疹病毒感染	10019972	VIRAL INFECTIOUS DISORDERS	病毒感染性疾病	10047438	INFECTIONS AND INFESTATIONS	感染及侵染类疾病	10021881	Y	Y	26	220398355	REAC23Q2.txt
DEATH	DEATH	死亡	DEATH AND SUDDEN DEATH	死亡和猝死	10011907	FATAL OUTCOMES	致命后果	10053172	GENERAL DISORDERS AND ADMINISTRATION SITE CONDITIONS	全身性疾病及给药部位各种反应	10018065	Y	Y	26	220713081	REAC23Q1.txt
FAILURE TO THRIVE	FAILURE TO THRIVE	发育停滞	GENERAL NUTRITIONAL DISORDERS NEC	一般性营养障碍（不另分类）	10018067	APPETITE AND GENERAL NUTRITIONAL DISORDERS	食欲及一般性营养障碍	10003018	METABOLISM AND NUTRITION DISORDERS	代谢及营养类疾病	10027433	Y	Y	26	220788812	REAC23Q1.txt
ATRIAL FIBRILLATION	ATRIAL FIBRILLATION	房颤	SUPRAVENTRICULAR ARRHYTHMIAS	各种室上性心律失常	10042600	CARDIAC ARRHYTHMIAS	心律失常类疾病	10007521	CARDIAC DISORDERS	心脏器官疾病	10007541	Y	Y	26	220927087	REAC23Q3.txt
DEATH	DEATH	死亡	DEATH AND SUDDEN DEATH	死亡和猝死	10011907	FATAL OUTCOMES	致命后果	10053172	GENERAL DISORDERS AND ADMINISTRATION SITE CONDITIONS	全身性疾病及给药部位各种反应	10018065	Y	Y	26	221032152	REAC23Q2.txt
DEATH	DEATH	死亡	DEATH AND SUDDEN DEATH	死亡和猝死	10011907	FATAL OUTCOMES	致命后果	10053172	GENERAL DISORDERS AND ADMINISTRATION SITE CONDITIONS	全身性疾病及给药部位各种反应	10018065	Y	Y	26	221032212	REAC23Q2.txt
METASTASES TO CENTRAL NERVOUS SYSTEM	METASTASES TO CENTRAL NERVOUS SYSTEM	中枢神经系统转移	METASTASES TO SPECIFIED SITES	转移到特定的部位	10027467	METASTASES	各类转移瘤	10027476	NEOPLASMS BENIGN, MALIGNANT AND UNSPECIFIED (INCL CYSTS AND POLYPS)	良性、恶性及性质不明的肿瘤（包括囊状和息肉状）	10029104	Y	Y	26	221221002	REAC23Q2.txt
HYPONATRAEMIA	HYPONATRAEMIA	低钠血症	SODIUM IMBALANCE	钠平衡失调	10041273	ELECTROLYTE AND FLUID BALANCE CONDITIONS	电解质及液体平衡状况	10014412	METABOLISM AND NUTRITION DISORDERS	代谢及营养类疾病	10027433	Y	Y	26	221436314	REAC23Q3.txt
INJECTION SITE REACTION	INJECTION SITE REACTION	注射部位反应	INJECTION SITE REACTIONS	注射部位各种反应	10022097	ADMINISTRATION SITE REACTIONS	给药部位各种反应	10001316	GENERAL DISORDERS AND ADMINISTRATION SITE CONDITIONS	全身性疾病及给药部位各种反应	10018065	Y	Y	26	221533013	REAC23Q2.txt
INJECTION SITE REACTION	INJECTION SITE REACTION	注射部位反应	INJECTION SITE REACTIONS	注射部位各种反应	10022097	ADMINISTRATION SITE REACTIONS	给药部位各种反应	10001316	GENERAL DISORDERS AND ADMINISTRATION SITE CONDITIONS	全身性疾病及给药部位各种反应	10018065	Y	Y	26	221576113	REAC23Q2.txt
HYPOTENSION	HYPOTENSION	低血压	VASCULAR HYPOTENSIVE DISORDERS	血管低血压疾病	10057181	DECREASED AND NONSPECIFIC BLOOD PRESSURE DISORDERS AND SHOCK	血压降低和性质不明的血压异常及休克	10011954	VASCULAR DISORDERS	血管与淋巴管类疾病	10047065	Y	Y	26	221576323	REAC23Q2.txt
DEHYDRATION	DEHYDRATION	脱水	TOTAL FLUID VOLUME DECREASED	总液体体积减少	10044084	ELECTROLYTE AND FLUID BALANCE CONDITIONS	电解质及液体平衡状况	10014412	METABOLISM AND NUTRITION DISORDERS	代谢及营养类疾病	10027433	Y	Y	26	221576323	REAC23Q2.txt
DEATH	DEATH	死亡	DEATH AND SUDDEN DEATH	死亡和猝死	10011907	FATAL OUTCOMES	致命后果	10053172	GENERAL DISORDERS AND ADMINISTRATION SITE CONDITIONS	全身性疾病及给药部位各种反应	10018065	Y	Y	26	221576612	REAC23Q2.txt
INJECTION SITE REACTION	INJECTION SITE REACTION	注射部位反应	INJECTION SITE REACTIONS	注射部位各种反应	10022097	ADMINISTRATION SITE REACTIONS	给药部位各种反应	10001316	GENERAL DISORDERS AND ADMINISTRATION SITE CONDITIONS	全身性疾病及给药部位各种反应	10018065	Y	Y	26	221621166	REAC23Q3.txt
INJECTION SITE REACTION	INJECTION SITE REACTION	注射部位反应	INJECTION SITE REACTIONS	注射部位各种反应	10022097	ADMINISTRATION SITE REACTIONS	给药部位各种反应	10001316	GENERAL DISORDERS AND ADMINISTRATION SITE CONDITIONS	全身性疾病及给药部位各种反应	10018065	Y	Y	26	221785874	REAC23Q2.txt
HYPONATRAEMIA	HYPONATRAEMIA	低钠血症	SODIUM IMBALANCE	钠平衡失调	10041273	ELECTROLYTE AND FLUID BALANCE CONDITIONS	电解质及液体平衡状况	10014412	METABOLISM AND NUTRITION DISORDERS	代谢及营养类疾病	10027433	Y	Y	26	221837723	REAC23Q2.txt
MYELITIS	MYELITIS	脊髓炎	CENTRAL NERVOUS SYSTEM AND SPINAL INFECTIONS	中枢神经系统和脊髓感染	10007935	INFECTIONS - PATHOGEN UNSPECIFIED	感染 - 未指明病原	10021879	INFECTIONS AND INFESTATIONS	感染及侵染类疾病	10021881	Y	Y	26	221857753	REAC23Q2.txt
NEOPLASM MALIGNANT	NEOPLASM MALIGNANT	恶性肿瘤	NEOPLASMS MALIGNANT SITE UNSPECIFIED NEC	部位不确定的恶性肿瘤（不另分类）	10029105	MISCELLANEOUS AND SITE UNSPECIFIED NEOPLASMS MALIGNANT AND UNSPECIFIED	其他肿瘤、部位不明恶性肿瘤及性质不明肿瘤	10027655	NEOPLASMS BENIGN, MALIGNANT AND UNSPECIFIED (INCL CYSTS AND POLYPS)	良性、恶性及性质不明的肿瘤（包括囊状和息肉状）	10029104	Y	Y	26	221866321	REAC23Q2.txt
DEATH	DEATH	死亡	DEATH AND SUDDEN DEATH	死亡和猝死	10011907	FATAL OUTCOMES	致命后果	10053172	GENERAL DISORDERS AND ADMINISTRATION SITE CONDITIONS	全身性疾病及给药部位各种反应	10018065	Y	Y	26	221929472	REAC23Q2.txt
DEATH	DEATH	死亡	DEATH AND SUDDEN DEATH	死亡和猝死	10011907	FATAL OUTCOMES	致命后果	10053172	GENERAL DISORDERS AND ADMINISTRATION SITE CONDITIONS	全身性疾病及给药部位各种反应	10018065	Y	Y	26	221929662	REAC23Q2.txt
DEATH	DEATH	死亡	DEATH AND SUDDEN DEATH	死亡和猝死	10011907	FATAL OUTCOMES	致命后果	10053172	GENERAL DISORDERS AND ADMINISTRATION SITE CONDITIONS	全身性疾病及给药部位各种反应	10018065	Y	Y	26	221931512	REAC23Q2.txt
ACIDOSIS	ACIDOSIS	酸中毒	MIXED ACID-BASE DISORDERS	混合型酸碱平衡失调	10027739	ACID-BASE DISORDERS	酸碱平衡紊乱	10000485	METABOLISM AND NUTRITION DISORDERS	代谢及营养类疾病	10027433	Y	Y	26	2219368610	REAC23Q3.txt
BLOOD BILIRUBIN INCREASED	BLOOD BILIRUBIN INCREASED	血胆红素升高	HEPATOBILIARY FUNCTION DIAGNOSTIC PROCEDURES	肝胆功能诊断性操作	10087057	HEPATOBILIARY INVESTIGATIONS	肝胆系统检查	10019809	INVESTIGATIONS	各类检查	10022891	Y	Y	26	2219368610	REAC23Q3.txt
FEBRILE NEUTROPENIA	FEBRILE NEUTROPENIA	发热性中性粒细胞减少症	NEUTROPENIAS	各种嗜中性白细胞减少症	10029355	WHITE BLOOD CELL DISORDERS	白血球类疾病	10047954	BLOOD AND LYMPHATIC SYSTEM DISORDERS	血液及淋巴系统疾病	10005329	Y	Y	26	2219368610	REAC23Q3.txt
NEUTROPHIL COUNT DECREASED	NEUTROPHIL COUNT DECREASED	中性粒细胞计数降低	WHITE BLOOD CELL ANALYSES	各种白细胞分析	10047938	HAEMATOLOGY INVESTIGATIONS (INCL BLOOD GROUPS)	血液类检查（包括血型）	10018851	INVESTIGATIONS	各类检查	10022891	Y	Y	26	2219368610	REAC23Q3.txt
ALKALOSIS	ALKALOSIS	碱中毒	METABOLIC ALKALOSES	各种代谢性碱中毒	10027422	ACID-BASE DISORDERS	酸碱平衡紊乱	10000485	METABOLISM AND NUTRITION DISORDERS	代谢及营养类疾病	10027433	Y	Y	26	2219368610	REAC23Q3.txt
WHITE BLOOD CELL COUNT DECREASED	WHITE BLOOD CELL COUNT DECREASED	白细胞计数降低	WHITE BLOOD CELL ANALYSES	各种白细胞分析	10047938	HAEMATOLOGY INVESTIGATIONS (INCL BLOOD GROUPS)	血液类检查（包括血型）	10018851	INVESTIGATIONS	各类检查	10022891	Y	Y	26	2219368610	REAC23Q3.txt
LYMPHOCYTE COUNT DECREASED	LYMPHOCYTE COUNT DECREASED	淋巴细胞计数降低	WHITE BLOOD CELL ANALYSES	各种白细胞分析	10047938	HAEMATOLOGY INVESTIGATIONS (INCL BLOOD GROUPS)	血液类检查（包括血型）	10018851	INVESTIGATIONS	各类检查	10022891	Y	Y	26	2219368610	REAC23Q3.txt
PULMONARY EMBOLISM	PULMONARY EMBOLISM	肺栓塞	PULMONARY THROMBOTIC AND EMBOLIC CONDITIONS	肺血栓形成和栓塞病症	10037439	PULMONARY VASCULAR DISORDERS	肺血管类疾病	10037454	RESPIRATORY, THORACIC AND MEDIASTINAL DISORDERS	呼吸系统、胸及纵隔疾病	10038738	Y	Y	26	2219368610	REAC23Q3.txt
PLATELET COUNT DECREASED	PLATELET COUNT DECREASED	血小板计数降低	PLATELET ANALYSES	血小板分析	10035523	HAEMATOLOGY INVESTIGATIONS (INCL BLOOD GROUPS)	血液类检查（包括血型）	10018851	INVESTIGATIONS	各类检查	10022891	Y	Y	26	2219368610	REAC23Q3.txt
CLOSTRIDIUM DIFFICILE COLITIS	CLOSTRIDIUM DIFFICILE COLITIS	艰难梭状芽胞杆菌性结肠炎	CLOSTRIDIA INFECTIONS	各种梭状芽孢杆菌感染	10009653	BACTERIAL INFECTIOUS DISORDERS	细菌感染性疾病	10004018	INFECTIONS AND INFESTATIONS	感染及侵染类疾病	10021881	Y	Y	26	222410702	REAC23Q2.txt
CHOLECYSTITIS ACUTE	CHOLECYSTITIS ACUTE	急性胆囊炎	CHOLECYSTITIS AND CHOLELITHIASIS	胆囊炎和胆石病	10008616	GALLBLADDER DISORDERS	胆囊类疾病	10017628	HEPATOBILIARY DISORDERS	肝胆系统疾病	10019805	Y	Y	26	222410702	REAC23Q2.txt
DISEASE PROGRESSION	DISEASE PROGRESSION	疾病进展	GENERAL SIGNS AND SYMPTOMS NEC	一般症状和体征（不另分类）	10018072	GENERAL SYSTEM DISORDERS NEC	全身系统疾病（不另分类）	10018073	GENERAL DISORDERS AND ADMINISTRATION SITE CONDITIONS	全身性疾病及给药部位各种反应	10018065	Y	Y	26	222410702	REAC23Q2.txt
DEATH	DEATH	死亡	DEATH AND SUDDEN DEATH	死亡和猝死	10011907	FATAL OUTCOMES	致命后果	10053172	GENERAL DISORDERS AND ADMINISTRATION SITE CONDITIONS	全身性疾病及给药部位各种反应	10018065	Y	Y	26	222413522	REAC23Q2.txt
INFECTION	INFECTION	感染	INFECTIONS NEC	各种感染（不另分类）	10021902	INFECTIONS - PATHOGEN UNSPECIFIED	感染 - 未指明病原	10021879	INFECTIONS AND INFESTATIONS	感染及侵染类疾病	10021881	Y	Y	26	222462545	REAC23Q3.txt
HYPOXIA	HYPOXIA	缺氧	CONDITIONS ASSOCIATED WITH ABNORMAL GAS EXCHANGE	与气体交换异常相关的病症	10010268	RESPIRATORY DISORDERS NEC	呼吸系统疾病（不另分类）	10038716	RESPIRATORY, THORACIC AND MEDIASTINAL DISORDERS	呼吸系统、胸及纵隔疾病	10038738	Y	Y	26	222464522	REAC23Q2.txt
RESPIRATORY DISTRESS	RESPIRATORY DISTRESS	呼吸窘迫	BREATHING ABNORMALITIES	各种呼吸异常	10006334	RESPIRATORY DISORDERS NEC	呼吸系统疾病（不另分类）	10038716	RESPIRATORY, THORACIC AND MEDIASTINAL DISORDERS	呼吸系统、胸及纵隔疾病	10038738	Y	Y	26	222464522	REAC23Q2.txt
ACUTE KIDNEY INJURY	ACUTE KIDNEY INJURY	急性肾损伤	RENAL FAILURE AND IMPAIRMENT	肾衰和肾损害	10038443	RENAL DISORDERS (EXCL NEPHROPATHIES)	肾脏各种异常（不包括肾病）	10038430	RENAL AND URINARY DISORDERS	肾脏及泌尿系统疾病	10038359	Y	Y	26	222468822	REAC23Q2.txt
ACUTE RESPIRATORY FAILURE	ACUTE RESPIRATORY FAILURE	急性呼吸衰竭	RESPIRATORY FAILURES (EXCL NEONATAL)	各种呼吸衰竭（不包括新生儿）	10052549	RESPIRATORY DISORDERS NEC	呼吸系统疾病（不另分类）	10038716	RESPIRATORY, THORACIC AND MEDIASTINAL DISORDERS	呼吸系统、胸及纵隔疾病	10038738	Y	Y	26	222468822	REAC23Q2.txt
ACUTE KIDNEY INJURY	ACUTE KIDNEY INJURY	急性肾损伤	RENAL FAILURE AND IMPAIRMENT	肾衰和肾损害	10038443	RENAL DISORDERS (EXCL NEPHROPATHIES)	肾脏各种异常（不包括肾病）	10038430	RENAL AND URINARY DISORDERS	肾脏及泌尿系统疾病	10038359	Y	Y	26	222567062	REAC23Q2.txt
BONE MARROW FAILURE	BONE MARROW FAILURE	骨髓功能衰竭	MARROW DEPRESSION AND HYPOPLASTIC ANAEMIAS	骨髓抑制和增生不良性贫血	10026847	ANAEMIAS NONHAEMOLYTIC AND MARROW DEPRESSION	非溶血性贫血及骨髓抑制	10002086	BLOOD AND LYMPHATIC SYSTEM DISORDERS	血液及淋巴系统疾病	10005329	Y	Y	26	222567062	REAC23Q2.txt
DEATH	DEATH	死亡	DEATH AND SUDDEN DEATH	死亡和猝死	10011907	FATAL OUTCOMES	致命后果	10053172	GENERAL DISORDERS AND ADMINISTRATION SITE CONDITIONS	全身性疾病及给药部位各种反应	10018065	Y	Y	26	222612662	REAC23Q2.txt
DEATH	DEATH	死亡	DEATH AND SUDDEN DEATH	死亡和猝死	10011907	FATAL OUTCOMES	致命后果	10053172	GENERAL DISORDERS AND ADMINISTRATION SITE CONDITIONS	全身性疾病及给药部位各种反应	10018065	Y	Y	26	222887202	REAC23Q2.txt
INJECTION SITE REACTION	INJECTION SITE REACTION	注射部位反应	INJECTION SITE REACTIONS	注射部位各种反应	10022097	ADMINISTRATION SITE REACTIONS	给药部位各种反应	10001316	GENERAL DISORDERS AND ADMINISTRATION SITE CONDITIONS	全身性疾病及给药部位各种反应	10018065	Y	Y	26	222980244	REAC23Q2.txt
BILIARY OBSTRUCTION	BILIARY OBSTRUCTION	胆管阻塞	OBSTRUCTIVE BILE DUCT DISORDERS (EXCL NEOPLASMS)	阻塞性胆道疾病（不包括肿瘤）	10029976	BILE DUCT DISORDERS	胆管系统疾病	10004606	HEPATOBILIARY DISORDERS	肝胆系统疾病	10019805	Y	Y	26	223005451	REAC23Q2.txt
WHITE BLOOD CELL COUNT DECREASED	WHITE BLOOD CELL COUNT DECREASED	白细胞计数降低	WHITE BLOOD CELL ANALYSES	各种白细胞分析	10047938	HAEMATOLOGY INVESTIGATIONS (INCL BLOOD GROUPS)	血液类检查（包括血型）	10018851	INVESTIGATIONS	各类检查	10022891	Y	Y	26	223005451	REAC23Q2.txt
PLATELET COUNT DECREASED	PLATELET COUNT DECREASED	血小板计数降低	PLATELET ANALYSES	血小板分析	10035523	HAEMATOLOGY INVESTIGATIONS (INCL BLOOD GROUPS)	血液类检查（包括血型）	10018851	INVESTIGATIONS	各类检查	10022891	Y	Y	26	223005451	REAC23Q2.txt
NEUTROPHIL COUNT DECREASED	NEUTROPHIL COUNT DECREASED	中性粒细胞计数降低	WHITE BLOOD CELL ANALYSES	各种白细胞分析	10047938	HAEMATOLOGY INVESTIGATIONS (INCL BLOOD GROUPS)	血液类检查（包括血型）	10018851	INVESTIGATIONS	各类检查	10022891	Y	Y	26	223005451	REAC23Q2.txt
ACUTE KIDNEY INJURY	ACUTE KIDNEY INJURY	急性肾损伤	RENAL FAILURE AND IMPAIRMENT	肾衰和肾损害	10038443	RENAL DISORDERS (EXCL NEPHROPATHIES)	肾脏各种异常（不包括肾病）	10038430	RENAL AND URINARY DISORDERS	肾脏及泌尿系统疾病	10038359	Y	Y	26	223005451	REAC23Q2.txt
DEATH	DEATH	死亡	DEATH AND SUDDEN DEATH	死亡和猝死	10011907	FATAL OUTCOMES	致命后果	10053172	GENERAL DISORDERS AND ADMINISTRATION SITE CONDITIONS	全身性疾病及给药部位各种反应	10018065	Y	Y	26	223212472	REAC23Q2.txt
ACUTE KIDNEY INJURY	ACUTE KIDNEY INJURY	急性肾损伤	RENAL FAILURE AND IMPAIRMENT	肾衰和肾损害	10038443	RENAL DISORDERS (EXCL NEPHROPATHIES)	肾脏各种异常（不包括肾病）	10038430	RENAL AND URINARY DISORDERS	肾脏及泌尿系统疾病	10038359	Y	Y	26	223466172	REAC23Q2.txt
MULTIPLE ORGAN DYSFUNCTION SYNDROME	MULTIPLE ORGAN DYSFUNCTION SYNDROME	多器官功能不全综合征	GENERAL SIGNS AND SYMPTOMS NEC	一般症状和体征（不另分类）	10018072	GENERAL SYSTEM DISORDERS NEC	全身系统疾病（不另分类）	10018073	GENERAL DISORDERS AND ADMINISTRATION SITE CONDITIONS	全身性疾病及给药部位各种反应	10018065	Y	Y	26	223466172	REAC23Q2.txt
INJECTION SITE REACTION	INJECTION SITE REACTION	注射部位反应	INJECTION SITE REACTIONS	注射部位各种反应	10022097	ADMINISTRATION SITE REACTIONS	给药部位各种反应	10001316	GENERAL DISORDERS AND ADMINISTRATION SITE CONDITIONS	全身性疾病及给药部位各种反应	10018065	Y	Y	26	223564363	REAC23Q2.txt
EMBOLISM	EMBOLISM	栓塞	NON-SITE SPECIFIC EMBOLISM AND THROMBOSIS	部位不确定的栓塞和血栓形成	10014524	EMBOLISM AND THROMBOSIS	栓塞及血栓	10014523	VASCULAR DISORDERS	血管与淋巴管类疾病	10047065	Y	Y	26	223568522	REAC23Q2.txt
FALL	FALL	跌倒	NON-SITE SPECIFIC INJURIES NEC	部位不确定的各种损伤（不另分类）	10029511	INJURIES NEC	各种损伤（不另分类）	10022114	INJURY, POISONING AND PROCEDURAL COMPLICATIONS	各类损伤、中毒及操作并发症	10022117	Y	Y	26	223941671	REAC23Q2.txt
HEADACHE	HEADACHE	头痛	HEADACHES NEC	各种头痛（不另分类）	10019233	HEADACHES	各类头痛	10019231	NERVOUS SYSTEM DISORDERS	各类神经系统疾病	10029205	Y	Y	26	223941671	REAC23Q2.txt
HEAD INJURY	HEAD INJURY	头部损伤	SITE SPECIFIC INJURIES NEC	部位确定的各种损伤（不另分类）	10040759	INJURIES NEC	各种损伤（不另分类）	10022114	INJURY, POISONING AND PROCEDURAL COMPLICATIONS	各类损伤、中毒及操作并发症	10022117	Y	Y	26	223941671	REAC23Q2.txt
DELIRIUM	DELIRIUM	谵妄	DELIRIA	各种谵妄	10012219	DELIRIA (INCL CONFUSION)	谵妄类（包括意识模糊）	10012221	PSYCHIATRIC DISORDERS	精神病类	10037175	Y	Y	26	223941671	REAC23Q2.txt
CERVICAL VERTEBRAL FRACTURE	CERVICAL VERTEBRAL FRACTURE	颈椎骨折	SPINAL FRACTURES AND DISLOCATIONS	脊柱骨折和脱臼	10041574	BONE AND JOINT INJURIES	骨骼及关节损伤	10005942	INJURY, POISONING AND PROCEDURAL COMPLICATIONS	各类损伤、中毒及操作并发症	10022117	Y	Y	26	223941671	REAC23Q2.txt
DEATH	DEATH	死亡	DEATH AND SUDDEN DEATH	死亡和猝死	10011907	FATAL OUTCOMES	致命后果	10053172	GENERAL DISORDERS AND ADMINISTRATION SITE CONDITIONS	全身性疾病及给药部位各种反应	10018065	Y	Y	26	225219892	REAC23Q2.txt
ASTHENIA	ASTHENIA	乏力	ASTHENIC CONDITIONS	虚弱状态	10003550	GENERAL SYSTEM DISORDERS NEC	全身系统疾病（不另分类）	10018073	GENERAL DISORDERS AND ADMINISTRATION SITE CONDITIONS	全身性疾病及给药部位各种反应	10018065	Y	Y	26	226217851	REAC23Q2.txt
FATIGUE	FATIGUE	疲劳	ASTHENIC CONDITIONS	虚弱状态	10003550	GENERAL SYSTEM DISORDERS NEC	全身系统疾病（不另分类）	10018073	GENERAL DISORDERS AND ADMINISTRATION SITE CONDITIONS	全身性疾病及给药部位各种反应	10018065	Y	Y	26	226217851	REAC23Q2.txt
DYSPNOEA	DYSPNOEA	呼吸困难	BREATHING ABNORMALITIES	各种呼吸异常	10006334	RESPIRATORY DISORDERS NEC	呼吸系统疾病（不另分类）	10038716	RESPIRATORY, THORACIC AND MEDIASTINAL DISORDERS	呼吸系统、胸及纵隔疾病	10038738	Y	Y	26	226217851	REAC23Q2.txt
DECREASED APPETITE	DECREASED APPETITE	食欲减退	APPETITE DISORDERS	各种食欲障碍	10003022	APPETITE AND GENERAL NUTRITIONAL DISORDERS	食欲及一般性营养障碍	10003018	METABOLISM AND NUTRITION DISORDERS	代谢及营养类疾病	10027433	Y	Y	26	226217851	REAC23Q2.txt
SMALL CELL LUNG CANCER	SMALL CELL LUNG CANCER	小细胞肺癌	RESPIRATORY TRACT SMALL CELL CARCINOMAS	呼吸道小细胞癌	10041059	RESPIRATORY AND MEDIASTINAL NEOPLASMS MALIGNANT AND UNSPECIFIED	呼吸系统和纵隔恶性及性质不明的肿瘤	10038666	NEOPLASMS BENIGN, MALIGNANT AND UNSPECIFIED (INCL CYSTS AND POLYPS)	良性、恶性及性质不明的肿瘤（包括囊状和息肉状）	10029104	Y	Y	26	226217851	REAC23Q2.txt
ANAEMIA	ANAEMIA	贫血	ANAEMIAS NEC	各种贫血（不另分类）	10002067	ANAEMIAS NONHAEMOLYTIC AND MARROW DEPRESSION	非溶血性贫血及骨髓抑制	10002086	BLOOD AND LYMPHATIC SYSTEM DISORDERS	血液及淋巴系统疾病	10005329	Y	Y	26	226217851	REAC23Q2.txt
CONSTIPATION	CONSTIPATION	便秘	GASTROINTESTINAL ATONIC AND HYPOMOTILITY DISORDERS NEC	各种胃肠道弛缓和动力不足性疾病（不另分类）	10017933	GASTROINTESTINAL MOTILITY AND DEFAECATION CONDITIONS	胃肠运动及排便状况	10017977	GASTROINTESTINAL DISORDERS	胃肠系统疾病	10017947	Y	Y	26	226217851	REAC23Q2.txt
NEUROPATHY PERIPHERAL	NEUROPATHY PERIPHERAL	周围神经病	PERIPHERAL NEUROPATHIES NEC	各种周围神经疾病（不另分类）	10034607	PERIPHERAL NEUROPATHIES	外周神经类疾病	10034606	NERVOUS SYSTEM DISORDERS	各类神经系统疾病	10029205	Y	Y	26	226217851	REAC23Q2.txt
DISEASE PROGRESSION	DISEASE PROGRESSION	疾病进展	GENERAL SIGNS AND SYMPTOMS NEC	一般症状和体征（不另分类）	10018072	GENERAL SYSTEM DISORDERS NEC	全身系统疾病（不另分类）	10018073	GENERAL DISORDERS AND ADMINISTRATION SITE CONDITIONS	全身性疾病及给药部位各种反应	10018065	Y	Y	26	226296431	REAC23Q2.txt
DISEASE PROGRESSION	DISEASE PROGRESSION	疾病进展	GENERAL SIGNS AND SYMPTOMS NEC	一般症状和体征（不另分类）	10018072	GENERAL SYSTEM DISORDERS NEC	全身系统疾病（不另分类）	10018073	GENERAL DISORDERS AND ADMINISTRATION SITE CONDITIONS	全身性疾病及给药部位各种反应	10018065	Y	Y	26	226296881	REAC23Q2.txt
DISEASE PROGRESSION	DISEASE PROGRESSION	疾病进展	GENERAL SIGNS AND SYMPTOMS NEC	一般症状和体征（不另分类）	10018072	GENERAL SYSTEM DISORDERS NEC	全身系统疾病（不另分类）	10018073	GENERAL DISORDERS AND ADMINISTRATION SITE CONDITIONS	全身性疾病及给药部位各种反应	10018065	Y	Y	26	226296901	REAC23Q2.txt
NEUTROPHIL COUNT DECREASED	NEUTROPHIL COUNT DECREASED	中性粒细胞计数降低	WHITE BLOOD CELL ANALYSES	各种白细胞分析	10047938	HAEMATOLOGY INVESTIGATIONS (INCL BLOOD GROUPS)	血液类检查（包括血型）	10018851	INVESTIGATIONS	各类检查	10022891	Y	Y	26	226296911	REAC23Q2.txt
THROMBOCYTOPENIA	THROMBOCYTOPENIA	血小板减少症	THROMBOCYTOPENIAS	各种血小板减少症	10043555	PLATELET DISORDERS	血小板类疾病	10035534	BLOOD AND LYMPHATIC SYSTEM DISORDERS	血液及淋巴系统疾病	10005329	Y	Y	26	226296921	REAC23Q2.txt
LIMB INJURY	LIMB INJURY	肢体损伤	SITE SPECIFIC INJURIES NEC	部位确定的各种损伤（不另分类）	10040759	INJURIES NEC	各种损伤（不另分类）	10022114	INJURY, POISONING AND PROCEDURAL COMPLICATIONS	各类损伤、中毒及操作并发症	10022117	Y	Y	26	226296931	REAC23Q2.txt
NAUSEA	NAUSEA	恶心	NAUSEA AND VOMITING SYMPTOMS	恶心和呕吐症状	10028817	GASTROINTESTINAL SIGNS AND SYMPTOMS	胃肠道系统症状和体征	10018012	GASTROINTESTINAL DISORDERS	胃肠系统疾病	10017947	Y	Y	26	226296941	REAC23Q2.txt
DISEASE PROGRESSION	DISEASE PROGRESSION	疾病进展	GENERAL SIGNS AND SYMPTOMS NEC	一般症状和体征（不另分类）	10018072	GENERAL SYSTEM DISORDERS NEC	全身系统疾病（不另分类）	10018073	GENERAL DISORDERS AND ADMINISTRATION SITE CONDITIONS	全身性疾病及给药部位各种反应	10018065	Y	Y	26	226296951	REAC23Q2.txt
PNEUMONIA	PNEUMONIA	感染性肺炎	LOWER RESPIRATORY TRACT AND LUNG INFECTIONS	下呼吸道和肺部感染	10025101	INFECTIONS - PATHOGEN UNSPECIFIED	感染 - 未指明病原	10021879	INFECTIONS AND INFESTATIONS	感染及侵染类疾病	10021881	Y	Y	26	226296961	REAC23Q2.txt
SEPSIS	SEPSIS	脓毒症	SEPSIS, BACTERAEMIA, VIRAEMIA AND FUNGAEMIA NEC	脓毒症、菌血症、病毒血症和真菌血症（不另分类）	10040054	INFECTIONS - PATHOGEN UNSPECIFIED	感染 - 未指明病原	10021879	INFECTIONS AND INFESTATIONS	感染及侵染类疾病	10021881	Y	Y	26	226296961	REAC23Q2.txt
THROMBOCYTOPENIA	THROMBOCYTOPENIA	血小板减少症	THROMBOCYTOPENIAS	各种血小板减少症	10043555	PLATELET DISORDERS	血小板类疾病	10035534	BLOOD AND LYMPHATIC SYSTEM DISORDERS	血液及淋巴系统疾病	10005329	Y	Y	26	226296971	REAC23Q2.txt
ANAEMIA	ANAEMIA	贫血	ANAEMIAS NEC	各种贫血（不另分类）	10002067	ANAEMIAS NONHAEMOLYTIC AND MARROW DEPRESSION	非溶血性贫血及骨髓抑制	10002086	BLOOD AND LYMPHATIC SYSTEM DISORDERS	血液及淋巴系统疾病	10005329	Y	Y	26	226296971	REAC23Q2.txt
CONSTIPATION	CONSTIPATION	便秘	GASTROINTESTINAL ATONIC AND HYPOMOTILITY DISORDERS NEC	各种胃肠道弛缓和动力不足性疾病（不另分类）	10017933	GASTROINTESTINAL MOTILITY AND DEFAECATION CONDITIONS	胃肠运动及排便状况	10017977	GASTROINTESTINAL DISORDERS	胃肠系统疾病	10017947	Y	Y	26	226296981	REAC23Q2.txt
HEAD INJURY	HEAD INJURY	头部损伤	SITE SPECIFIC INJURIES NEC	部位确定的各种损伤（不另分类）	10040759	INJURIES NEC	各种损伤（不另分类）	10022114	INJURY, POISONING AND PROCEDURAL COMPLICATIONS	各类损伤、中毒及操作并发症	10022117	Y	Y	26	226296991	REAC23Q2.txt
OFF LABEL USE	OFF LABEL USE	超说明书使用	OFF LABEL USES	各种超说明书使用	10076291	OFF LABEL USES AND INTENTIONAL PRODUCT MISUSES/USE ISSUES	超说明书使用及故意导致的产品误用/使用类问题	10079156	INJURY, POISONING AND PROCEDURAL COMPLICATIONS	各类损伤、中毒及操作并发症	10022117	Y	Y	26	226297191	REAC23Q2.txt
HYPOAESTHESIA	HYPOAESTHESIA	感觉减退	PARAESTHESIAS AND DYSAESTHESIAS	感觉异常和感觉迟钝	10033788	NEUROLOGICAL DISORDERS NEC	神经类疾病（不另分类）	10029305	NERVOUS SYSTEM DISORDERS	各类神经系统疾病	10029205	Y	Y	26	226297201	REAC23Q2.txt
SKIN ULCER	SKIN ULCER	皮肤溃疡	SKIN AND SUBCUTANEOUS TISSUE ULCERATIONS	皮肤和皮下组织溃疡	10040796	SKIN AND SUBCUTANEOUS TISSUE DISORDERS NEC	皮肤及皮下组织类疾病（不另分类）	10040790	SKIN AND SUBCUTANEOUS TISSUE DISORDERS	皮肤及皮下组织类疾病	10040785	Y	Y	26	226297201	REAC23Q2.txt
NAUSEA	NAUSEA	恶心	NAUSEA AND VOMITING SYMPTOMS	恶心和呕吐症状	10028817	GASTROINTESTINAL SIGNS AND SYMPTOMS	胃肠道系统症状和体征	10018012	GASTROINTESTINAL DISORDERS	胃肠系统疾病	10017947	Y	Y	26	226297201	REAC23Q2.txt
PIGMENTATION DISORDER	PIGMENTATION DISORDER	色素沉着障碍	PIGMENTATION CHANGES NEC	色素沉着变化（不另分类）	10035021	PIGMENTATION DISORDERS	各类皮肤色素异常	10035023	SKIN AND SUBCUTANEOUS TISSUE DISORDERS	皮肤及皮下组织类疾病	10040785	Y	Y	26	226297201	REAC23Q2.txt
NOCTURIA	NOCTURIA	夜尿症	URINARY TRACT SIGNS AND SYMPTOMS NEC	泌尿道各种体征和症状（不另分类）	10046591	URINARY TRACT SIGNS AND SYMPTOMS	各种泌尿道体征和症状	10046590	RENAL AND URINARY DISORDERS	肾脏及泌尿系统疾病	10038359	Y	Y	26	226297211	REAC23Q2.txt
INSOMNIA	INSOMNIA	失眠	DISTURBANCES IN INITIATING AND MAINTAINING SLEEP	入睡和睡眠障碍	10013510	SLEEP DISORDERS AND DISTURBANCES	睡眠异常和混乱	10040991	PSYCHIATRIC DISORDERS	精神病类	10037175	Y	Y	26	226297211	REAC23Q2.txt
PNEUMONIA	PNEUMONIA	感染性肺炎	LOWER RESPIRATORY TRACT AND LUNG INFECTIONS	下呼吸道和肺部感染	10025101	INFECTIONS - PATHOGEN UNSPECIFIED	感染 - 未指明病原	10021879	INFECTIONS AND INFESTATIONS	感染及侵染类疾病	10021881	Y	Y	26	226297221	REAC23Q2.txt
ANAEMIA	ANAEMIA	贫血	ANAEMIAS NEC	各种贫血（不另分类）	10002067	ANAEMIAS NONHAEMOLYTIC AND MARROW DEPRESSION	非溶血性贫血及骨髓抑制	10002086	BLOOD AND LYMPHATIC SYSTEM DISORDERS	血液及淋巴系统疾病	10005329	Y	Y	26	226297231	REAC23Q2.txt
INFUSION SITE DISCOMFORT	INFUSION SITE DISCOMFORT	输液部位不适	INFUSION SITE REACTIONS	输液部位各种反应	10068753	ADMINISTRATION SITE REACTIONS	给药部位各种反应	10001316	GENERAL DISORDERS AND ADMINISTRATION SITE CONDITIONS	全身性疾病及给药部位各种反应	10018065	Y	Y	26	226297241	REAC23Q2.txt
INFUSION SITE ERYTHEMA	INFUSION SITE ERYTHEMA	输液部位红斑	INFUSION SITE REACTIONS	输液部位各种反应	10068753	ADMINISTRATION SITE REACTIONS	给药部位各种反应	10001316	GENERAL DISORDERS AND ADMINISTRATION SITE CONDITIONS	全身性疾病及给药部位各种反应	10018065	Y	Y	26	226297241	REAC23Q2.txt
NAUSEA	NAUSEA	恶心	NAUSEA AND VOMITING SYMPTOMS	恶心和呕吐症状	10028817	GASTROINTESTINAL SIGNS AND SYMPTOMS	胃肠道系统症状和体征	10018012	GASTROINTESTINAL DISORDERS	胃肠系统疾病	10017947	Y	Y	26	226297251	REAC23Q2.txt
PRODUCT CONTAINER ISSUE	PRODUCT CONTAINER ISSUE	产品容器问题	PRODUCT PACKAGING ISSUES	产品的各种包装问题	10069291	PRODUCT QUALITY, SUPPLY, DISTRIBUTION, MANUFACTURING AND QUALITY SYSTEM ISSUES	产品质量、供应、经销、生产和质量系统问题	10077537	PRODUCT ISSUES	产品问题	10077536	Y	Y	26	226297261	REAC23Q2.txt
COUGH	COUGH	咳嗽	COUGHING AND ASSOCIATED SYMPTOMS	咳嗽和相关症状	10011233	RESPIRATORY DISORDERS NEC	呼吸系统疾病（不另分类）	10038716	RESPIRATORY, THORACIC AND MEDIASTINAL DISORDERS	呼吸系统、胸及纵隔疾病	10038738	Y	Y	26	226297271	REAC23Q2.txt
DYSPNOEA	DYSPNOEA	呼吸困难	BREATHING ABNORMALITIES	各种呼吸异常	10006334	RESPIRATORY DISORDERS NEC	呼吸系统疾病（不另分类）	10038716	RESPIRATORY, THORACIC AND MEDIASTINAL DISORDERS	呼吸系统、胸及纵隔疾病	10038738	Y	Y	26	226297271	REAC23Q2.txt
NAUSEA	NAUSEA	恶心	NAUSEA AND VOMITING SYMPTOMS	恶心和呕吐症状	10028817	GASTROINTESTINAL SIGNS AND SYMPTOMS	胃肠道系统症状和体征	10018012	GASTROINTESTINAL DISORDERS	胃肠系统疾病	10017947	Y	Y	26	226297271	REAC23Q2.txt
THERAPY CESSATION	THERAPY CESSATION	治疗终止	THERAPEUTIC PROCEDURES NEC	治疗类操作（不另分类）	10027700	THERAPEUTIC PROCEDURES AND SUPPORTIVE CARE NEC	治疗类操作和支持性护理（不另分类）	10043413	SURGICAL AND MEDICAL PROCEDURES	各种手术及医疗操作	10042613	Y	Y	26	226297281	REAC23Q2.txt
OFF LABEL USE	OFF LABEL USE	超说明书使用	OFF LABEL USES	各种超说明书使用	10076291	OFF LABEL USES AND INTENTIONAL PRODUCT MISUSES/USE ISSUES	超说明书使用及故意导致的产品误用/使用类问题	10079156	INJURY, POISONING AND PROCEDURAL COMPLICATIONS	各类损伤、中毒及操作并发症	10022117	Y	Y	26	226297291	REAC23Q2.txt
GENERAL PHYSICAL HEALTH DETERIORATION	GENERAL PHYSICAL HEALTH DETERIORATION	全身状况恶化	GENERAL SIGNS AND SYMPTOMS NEC	一般症状和体征（不另分类）	10018072	GENERAL SYSTEM DISORDERS NEC	全身系统疾病（不另分类）	10018073	GENERAL DISORDERS AND ADMINISTRATION SITE CONDITIONS	全身性疾病及给药部位各种反应	10018065	Y	Y	26	226297301	REAC23Q2.txt
ASTHENIA	ASTHENIA	乏力	ASTHENIC CONDITIONS	虚弱状态	10003550	GENERAL SYSTEM DISORDERS NEC	全身系统疾病（不另分类）	10018073	GENERAL DISORDERS AND ADMINISTRATION SITE CONDITIONS	全身性疾病及给药部位各种反应	10018065	Y	Y	26	226297321	REAC23Q2.txt
MYELOSUPPRESSION	MYELOSUPPRESSION	骨髓抑制	MARROW DEPRESSION AND HYPOPLASTIC ANAEMIAS	骨髓抑制和增生不良性贫血	10026847	ANAEMIAS NONHAEMOLYTIC AND MARROW DEPRESSION	非溶血性贫血及骨髓抑制	10002086	BLOOD AND LYMPHATIC SYSTEM DISORDERS	血液及淋巴系统疾病	10005329	Y	Y	26	226297321	REAC23Q2.txt
INJECTION SITE REACTION	INJECTION SITE REACTION	注射部位反应	INJECTION SITE REACTIONS	注射部位各种反应	10022097	ADMINISTRATION SITE REACTIONS	给药部位各种反应	10001316	GENERAL DISORDERS AND ADMINISTRATION SITE CONDITIONS	全身性疾病及给药部位各种反应	10018065	Y	Y	26	226297331	REAC23Q2.txt
DISEASE PROGRESSION	DISEASE PROGRESSION	疾病进展	GENERAL SIGNS AND SYMPTOMS NEC	一般症状和体征（不另分类）	10018072	GENERAL SYSTEM DISORDERS NEC	全身系统疾病（不另分类）	10018073	GENERAL DISORDERS AND ADMINISTRATION SITE CONDITIONS	全身性疾病及给药部位各种反应	10018065	Y	Y	26	226297341	REAC23Q2.txt
EXTRAVASATION	EXTRAVASATION	外渗	GENERAL SIGNS AND SYMPTOMS NEC	一般症状和体征（不另分类）	10018072	GENERAL SYSTEM DISORDERS NEC	全身系统疾病（不另分类）	10018073	GENERAL DISORDERS AND ADMINISTRATION SITE CONDITIONS	全身性疾病及给药部位各种反应	10018065	Y	Y	26	226297371	REAC23Q2.txt
SEPSIS	SEPSIS	脓毒症	SEPSIS, BACTERAEMIA, VIRAEMIA AND FUNGAEMIA NEC	脓毒症、菌血症、病毒血症和真菌血症（不另分类）	10040054	INFECTIONS - PATHOGEN UNSPECIFIED	感染 - 未指明病原	10021879	INFECTIONS AND INFESTATIONS	感染及侵染类疾病	10021881	Y	Y	26	226297381	REAC23Q2.txt
PLATELET COUNT DECREASED	PLATELET COUNT DECREASED	血小板计数降低	PLATELET ANALYSES	血小板分析	10035523	HAEMATOLOGY INVESTIGATIONS (INCL BLOOD GROUPS)	血液类检查（包括血型）	10018851	INVESTIGATIONS	各类检查	10022891	Y	Y	26	226297471	REAC23Q2.txt
NEUTROPHIL COUNT DECREASED	NEUTROPHIL COUNT DECREASED	中性粒细胞计数降低	WHITE BLOOD CELL ANALYSES	各种白细胞分析	10047938	HAEMATOLOGY INVESTIGATIONS (INCL BLOOD GROUPS)	血液类检查（包括血型）	10018851	INVESTIGATIONS	各类检查	10022891	Y	Y	26	226297471	REAC23Q2.txt
FEBRILE NEUTROPENIA	FEBRILE NEUTROPENIA	发热性中性粒细胞减少症	NEUTROPENIAS	各种嗜中性白细胞减少症	10029355	WHITE BLOOD CELL DISORDERS	白血球类疾病	10047954	BLOOD AND LYMPHATIC SYSTEM DISORDERS	血液及淋巴系统疾病	10005329	Y	Y	26	226297471	REAC23Q2.txt
PERIPHERAL SWELLING	PERIPHERAL SWELLING	外周肿胀	GENERAL SIGNS AND SYMPTOMS NEC	一般症状和体征（不另分类）	10018072	GENERAL SYSTEM DISORDERS NEC	全身系统疾病（不另分类）	10018073	GENERAL DISORDERS AND ADMINISTRATION SITE CONDITIONS	全身性疾病及给药部位各种反应	10018065	Y	Y	26	226297481	REAC23Q2.txt
LOCALISED INFECTION	LOCALISED INFECTION	局部感染	INFECTIONS NEC	各种感染（不另分类）	10021902	INFECTIONS - PATHOGEN UNSPECIFIED	感染 - 未指明病原	10021879	INFECTIONS AND INFESTATIONS	感染及侵染类疾病	10021881	Y	Y	26	226297481	REAC23Q2.txt
INFUSION SITE EXTRAVASATION	INFUSION SITE EXTRAVASATION	输液部位渗出	INFUSION SITE REACTIONS	输液部位各种反应	10068753	ADMINISTRATION SITE REACTIONS	给药部位各种反应	10001316	GENERAL DISORDERS AND ADMINISTRATION SITE CONDITIONS	全身性疾病及给药部位各种反应	10018065	Y	Y	26	226297481	REAC23Q2.txt
PLATELET COUNT DECREASED	PLATELET COUNT DECREASED	血小板计数降低	PLATELET ANALYSES	血小板分析	10035523	HAEMATOLOGY INVESTIGATIONS (INCL BLOOD GROUPS)	血液类检查（包括血型）	10018851	INVESTIGATIONS	各类检查	10022891	Y	Y	26	226297531	REAC23Q2.txt
THROMBOCYTOPENIA	THROMBOCYTOPENIA	血小板减少症	THROMBOCYTOPENIAS	各种血小板减少症	10043555	PLATELET DISORDERS	血小板类疾病	10035534	BLOOD AND LYMPHATIC SYSTEM DISORDERS	血液及淋巴系统疾病	10005329	Y	Y	26	226297531	REAC23Q2.txt
EXTRAVASATION	EXTRAVASATION	外渗	GENERAL SIGNS AND SYMPTOMS NEC	一般症状和体征（不另分类）	10018072	GENERAL SYSTEM DISORDERS NEC	全身系统疾病（不另分类）	10018073	GENERAL DISORDERS AND ADMINISTRATION SITE CONDITIONS	全身性疾病及给药部位各种反应	10018065	Y	Y	26	226297541	REAC23Q2.txt
OFF LABEL USE	OFF LABEL USE	超说明书使用	OFF LABEL USES	各种超说明书使用	10076291	OFF LABEL USES AND INTENTIONAL PRODUCT MISUSES/USE ISSUES	超说明书使用及故意导致的产品误用/使用类问题	10079156	INJURY, POISONING AND PROCEDURAL COMPLICATIONS	各类损伤、中毒及操作并发症	10022117	Y	Y	26	226297551	REAC23Q2.txt
DRUG INEFFECTIVE	DRUG INEFFECTIVE	药物无效	THERAPEUTIC AND NONTHERAPEUTIC RESPONSES	各种治疗和非治疗反应	10043409	THERAPEUTIC AND NONTHERAPEUTIC EFFECTS (EXCL TOXICITY)	治疗性及非治疗性反应类（不包括毒性）	10062915	GENERAL DISORDERS AND ADMINISTRATION SITE CONDITIONS	全身性疾病及给药部位各种反应	10018065	Y	Y	26	226297561	REAC23Q2.txt
FATIGUE	FATIGUE	疲劳	ASTHENIC CONDITIONS	虚弱状态	10003550	GENERAL SYSTEM DISORDERS NEC	全身系统疾病（不另分类）	10018073	GENERAL DISORDERS AND ADMINISTRATION SITE CONDITIONS	全身性疾病及给药部位各种反应	10018065	Y	Y	26	226297571	REAC23Q2.txt
PULMONARY EMBOLISM	PULMONARY EMBOLISM	肺栓塞	PULMONARY THROMBOTIC AND EMBOLIC CONDITIONS	肺血栓形成和栓塞病症	10037439	PULMONARY VASCULAR DISORDERS	肺血管类疾病	10037454	RESPIRATORY, THORACIC AND MEDIASTINAL DISORDERS	呼吸系统、胸及纵隔疾病	10038738	Y	Y	26	226364562	REAC23Q3.txt
DEATH	DEATH	死亡	DEATH AND SUDDEN DEATH	死亡和猝死	10011907	FATAL OUTCOMES	致命后果	10053172	GENERAL DISORDERS AND ADMINISTRATION SITE CONDITIONS	全身性疾病及给药部位各种反应	10018065	Y	Y	26	226369681	REAC23Q2.txt
SEPSIS	SEPSIS	脓毒症	SEPSIS, BACTERAEMIA, VIRAEMIA AND FUNGAEMIA NEC	脓毒症、菌血症、病毒血症和真菌血症（不另分类）	10040054	INFECTIONS - PATHOGEN UNSPECIFIED	感染 - 未指明病原	10021879	INFECTIONS AND INFESTATIONS	感染及侵染类疾病	10021881	Y	Y	26	226369681	REAC23Q2.txt
DEATH	DEATH	死亡	DEATH AND SUDDEN DEATH	死亡和猝死	10011907	FATAL OUTCOMES	致命后果	10053172	GENERAL DISORDERS AND ADMINISTRATION SITE CONDITIONS	全身性疾病及给药部位各种反应	10018065	Y	Y	26	226409361	REAC23Q2.txt
THROMBOPHLEBITIS	THROMBOPHLEBITIS	血栓性静脉炎	PERIPHERAL EMBOLISM AND THROMBOSIS	周围栓塞和血栓形成	10034572	EMBOLISM AND THROMBOSIS	栓塞及血栓	10014523	VASCULAR DISORDERS	血管与淋巴管类疾病	10047065	Y	Y	26	226500573	REAC23Q3.txt
SEPTIC SHOCK	SEPTIC SHOCK	感染性休克	SEPSIS, BACTERAEMIA, VIRAEMIA AND FUNGAEMIA NEC	脓毒症、菌血症、病毒血症和真菌血症（不另分类）	10040054	INFECTIONS - PATHOGEN UNSPECIFIED	感染 - 未指明病原	10021879	INFECTIONS AND INFESTATIONS	感染及侵染类疾病	10021881	Y	Y	26	226620011	REAC23Q2.txt
MALAISE	MALAISE	难受	ASTHENIC CONDITIONS	虚弱状态	10003550	GENERAL SYSTEM DISORDERS NEC	全身系统疾病（不另分类）	10018073	GENERAL DISORDERS AND ADMINISTRATION SITE CONDITIONS	全身性疾病及给药部位各种反应	10018065	Y	Y	26	226863802	REAC23Q3.txt
HEMIPARESIS	HEMIPARESIS	轻偏瘫	PARALYSIS AND PARESIS (EXCL CRANIAL NERVE)	瘫痪和轻瘫（不包括颅神经）	10033800	MOVEMENT DISORDERS (INCL PARKINSONISM)	运动障碍类（包括帕金森病）	10028037	NERVOUS SYSTEM DISORDERS	各类神经系统疾病	10029205	Y	Y	26	227078603	REAC23Q3.txt
DEATH	DEATH	死亡	DEATH AND SUDDEN DEATH	死亡和猝死	10011907	FATAL OUTCOMES	致命后果	10053172	GENERAL DISORDERS AND ADMINISTRATION SITE CONDITIONS	全身性疾病及给药部位各种反应	10018065	Y	Y	26	227152441	REAC23Q3.txt
CERVICAL VERTEBRAL FRACTURE	CERVICAL VERTEBRAL FRACTURE	颈椎骨折	SPINAL FRACTURES AND DISLOCATIONS	脊柱骨折和脱臼	10041574	BONE AND JOINT INJURIES	骨骼及关节损伤	10005942	INJURY, POISONING AND PROCEDURAL COMPLICATIONS	各类损伤、中毒及操作并发症	10022117	Y	Y	26	227168391	REAC23Q3.txt
FALL	FALL	跌倒	NON-SITE SPECIFIC INJURIES NEC	部位不确定的各种损伤（不另分类）	10029511	INJURIES NEC	各种损伤（不另分类）	10022114	INJURY, POISONING AND PROCEDURAL COMPLICATIONS	各类损伤、中毒及操作并发症	10022117	Y	Y	26	227168391	REAC23Q3.txt
ADMINISTRATION SITE EXTRAVASATION	ADMINISTRATION SITE EXTRAVASATION	给药部位外渗	ADMINISTRATION SITE REACTIONS NEC	给药部位的各种反应（不另分类）	10057196	ADMINISTRATION SITE REACTIONS	给药部位各种反应	10001316	GENERAL DISORDERS AND ADMINISTRATION SITE CONDITIONS	全身性疾病及给药部位各种反应	10018065	Y	Y	26	227199711	REAC23Q3.txt
DISEASE PROGRESSION	DISEASE PROGRESSION	疾病进展	GENERAL SIGNS AND SYMPTOMS NEC	一般症状和体征（不另分类）	10018072	GENERAL SYSTEM DISORDERS NEC	全身系统疾病（不另分类）	10018073	GENERAL DISORDERS AND ADMINISTRATION SITE CONDITIONS	全身性疾病及给药部位各种反应	10018065	Y	Y	26	227199711	REAC23Q3.txt
SOFT TISSUE NECROSIS	SOFT TISSUE NECROSIS	软组织坏死	SOFT TISSUE DISORDERS NEC	各种软组织疾病（不另分类）	10041288	MUSCULOSKELETAL AND CONNECTIVE TISSUE DISORDERS NEC	肌肉骨骼和结缔组织疾病（不另分类）	10028393	MUSCULOSKELETAL AND CONNECTIVE TISSUE DISORDERS	各种肌肉骨骼及结缔组织疾病	10028395	Y	Y	26	227199711	REAC23Q3.txt
INSOMNIA	INSOMNIA	失眠	DISTURBANCES IN INITIATING AND MAINTAINING SLEEP	入睡和睡眠障碍	10013510	SLEEP DISORDERS AND DISTURBANCES	睡眠异常和混乱	10040991	PSYCHIATRIC DISORDERS	精神病类	10037175	Y	Y	26	227291581	REAC23Q3.txt
ASTHENIA	ASTHENIA	乏力	ASTHENIC CONDITIONS	虚弱状态	10003550	GENERAL SYSTEM DISORDERS NEC	全身系统疾病（不另分类）	10018073	GENERAL DISORDERS AND ADMINISTRATION SITE CONDITIONS	全身性疾病及给药部位各种反应	10018065	Y	Y	26	227291581	REAC23Q3.txt
FATIGUE	FATIGUE	疲劳	ASTHENIC CONDITIONS	虚弱状态	10003550	GENERAL SYSTEM DISORDERS NEC	全身系统疾病（不另分类）	10018073	GENERAL DISORDERS AND ADMINISTRATION SITE CONDITIONS	全身性疾病及给药部位各种反应	10018065	Y	Y	26	227291581	REAC23Q3.txt
PNEUMONIA	PNEUMONIA	感染性肺炎	LOWER RESPIRATORY TRACT AND LUNG INFECTIONS	下呼吸道和肺部感染	10025101	INFECTIONS - PATHOGEN UNSPECIFIED	感染 - 未指明病原	10021879	INFECTIONS AND INFESTATIONS	感染及侵染类疾病	10021881	Y	Y	26	227353711	REAC23Q3.txt
FEBRILE NEUTROPENIA	FEBRILE NEUTROPENIA	发热性中性粒细胞减少症	NEUTROPENIAS	各种嗜中性白细胞减少症	10029355	WHITE BLOOD CELL DISORDERS	白血球类疾病	10047954	BLOOD AND LYMPHATIC SYSTEM DISORDERS	血液及淋巴系统疾病	10005329	Y	Y	26	227353711	REAC23Q3.txt
DISEASE PROGRESSION	DISEASE PROGRESSION	疾病进展	GENERAL SIGNS AND SYMPTOMS NEC	一般症状和体征（不另分类）	10018072	GENERAL SYSTEM DISORDERS NEC	全身系统疾病（不另分类）	10018073	GENERAL DISORDERS AND ADMINISTRATION SITE CONDITIONS	全身性疾病及给药部位各种反应	10018065	Y	Y	26	227648711	REAC23Q3.txt
HEPATIC CYTOLYSIS	HEPATIC CYTOLYSIS	肝细胞溶解	HEPATOCELLULAR DAMAGE AND HEPATITIS NEC	肝细胞损害和肝炎（不另分类）	10019833	HEPATIC AND HEPATOBILIARY DISORDERS	肝脏及肝胆类疾病	10019654	HEPATOBILIARY DISORDERS	肝胆系统疾病	10019805	Y	Y	26	228024381	REAC23Q3.txt
CHOLESTASIS	CHOLESTASIS	胆汁淤积	CHOLESTASIS AND JAUNDICE	胆汁淤积和黄疸类病症	10008636	HEPATIC AND HEPATOBILIARY DISORDERS	肝脏及肝胆类疾病	10019654	HEPATOBILIARY DISORDERS	肝胆系统疾病	10019805	Y	Y	26	228024381	REAC23Q3.txt
THROMBOCYTOPENIA	THROMBOCYTOPENIA	血小板减少症	THROMBOCYTOPENIAS	各种血小板减少症	10043555	PLATELET DISORDERS	血小板类疾病	10035534	BLOOD AND LYMPHATIC SYSTEM DISORDERS	血液及淋巴系统疾病	10005329	Y	Y	26	228024381	REAC23Q3.txt
HYPOTENSION	HYPOTENSION	低血压	VASCULAR HYPOTENSIVE DISORDERS	血管低血压疾病	10057181	DECREASED AND NONSPECIFIC BLOOD PRESSURE DISORDERS AND SHOCK	血压降低和性质不明的血压异常及休克	10011954	VASCULAR DISORDERS	血管与淋巴管类疾病	10047065	Y	Y	26	228054881	REAC23Q3.txt
SYNCOPE	SYNCOPE	晕厥	DISTURBANCES IN CONSCIOUSNESS NEC	意识障碍（不另分类）	10013509	NEUROLOGICAL DISORDERS NEC	神经类疾病（不另分类）	10029305	NERVOUS SYSTEM DISORDERS	各类神经系统疾病	10029205	Y	Y	26	228054881	REAC23Q3.txt
DEATH	DEATH	死亡	DEATH AND SUDDEN DEATH	死亡和猝死	10011907	FATAL OUTCOMES	致命后果	10053172	GENERAL DISORDERS AND ADMINISTRATION SITE CONDITIONS	全身性疾病及给药部位各种反应	10018065	Y	Y	26	228212781	REAC23Q3.txt
FALL	FALL	跌倒	NON-SITE SPECIFIC INJURIES NEC	部位不确定的各种损伤（不另分类）	10029511	INJURIES NEC	各种损伤（不另分类）	10022114	INJURY, POISONING AND PROCEDURAL COMPLICATIONS	各类损伤、中毒及操作并发症	10022117	Y	Y	26	228336321	REAC23Q3.txt
HOSPICE CARE	HOSPICE CARE	临终关怀	THERAPEUTIC PROCEDURES NEC	治疗类操作（不另分类）	10027700	THERAPEUTIC PROCEDURES AND SUPPORTIVE CARE NEC	治疗类操作和支持性护理（不另分类）	10043413	SURGICAL AND MEDICAL PROCEDURES	各种手术及医疗操作	10042613	Y	Y	26	228336321	REAC23Q3.txt
CERVICAL VERTEBRAL FRACTURE	CERVICAL VERTEBRAL FRACTURE	颈椎骨折	SPINAL FRACTURES AND DISLOCATIONS	脊柱骨折和脱臼	10041574	BONE AND JOINT INJURIES	骨骼及关节损伤	10005942	INJURY, POISONING AND PROCEDURAL COMPLICATIONS	各类损伤、中毒及操作并发症	10022117	Y	Y	26	228336321	REAC23Q3.txt
METASTASIS	METASTASIS	转移	METASTASES TO UNKNOWN AND UNSPECIFIED SITES	转移到未知和不确定的部位	10027471	METASTASES	各类转移瘤	10027476	NEOPLASMS BENIGN, MALIGNANT AND UNSPECIFIED (INCL CYSTS AND POLYPS)	良性、恶性及性质不明的肿瘤（包括囊状和息肉状）	10029104	Y	Y	26	228395321	REAC23Q3.txt
NEOPLASM PROGRESSION	NEOPLASM PROGRESSION	进展性肿瘤	NEOPLASMS UNSPECIFIED MALIGNANCY AND SITE UNSPECIFIED NEC	部位不确定的恶性不明确的肿瘤（不另分类）	10029111	MISCELLANEOUS AND SITE UNSPECIFIED NEOPLASMS MALIGNANT AND UNSPECIFIED	其他肿瘤、部位不明恶性肿瘤及性质不明肿瘤	10027655	NEOPLASMS BENIGN, MALIGNANT AND UNSPECIFIED (INCL CYSTS AND POLYPS)	良性、恶性及性质不明的肿瘤（包括囊状和息肉状）	10029104	Y	Y	26	228395321	REAC23Q3.txt
HEPATIC FAILURE	HEPATIC FAILURE	肝衰竭	HEPATIC FAILURE AND ASSOCIATED DISORDERS	肝衰竭和相关疾病	10019664	HEPATIC AND HEPATOBILIARY DISORDERS	肝脏及肝胆类疾病	10019654	HEPATOBILIARY DISORDERS	肝胆系统疾病	10019805	Y	Y	26	228395321	REAC23Q3.txt
DEATH	DEATH	死亡	DEATH AND SUDDEN DEATH	死亡和猝死	10011907	FATAL OUTCOMES	致命后果	10053172	GENERAL DISORDERS AND ADMINISTRATION SITE CONDITIONS	全身性疾病及给药部位各种反应	10018065	Y	Y	26	228396081	REAC23Q3.txt
SPINAL PAIN	SPINAL PAIN	脊柱疼痛	BONE RELATED SIGNS AND SYMPTOMS	骨相关症状和体征	10006006	BONE DISORDERS (EXCL CONGENITAL AND FRACTURES)	骨骼类疾病（不包括先天性疾病及骨折）	10005959	MUSCULOSKELETAL AND CONNECTIVE TISSUE DISORDERS	各种肌肉骨骼及结缔组织疾病	10028395	Y	Y	26	228399872	REAC23Q3.txt
NEUTROPENIA	NEUTROPENIA	中性粒细胞减少症	NEUTROPENIAS	各种嗜中性白细胞减少症	10029355	WHITE BLOOD CELL DISORDERS	白血球类疾病	10047954	BLOOD AND LYMPHATIC SYSTEM DISORDERS	血液及淋巴系统疾病	10005329	Y	Y	26	228399872	REAC23Q3.txt
METASTASES TO LIVER	METASTASES TO LIVER	肝转移	METASTASES TO SPECIFIED SITES	转移到特定的部位	10027467	METASTASES	各类转移瘤	10027476	NEOPLASMS BENIGN, MALIGNANT AND UNSPECIFIED (INCL CYSTS AND POLYPS)	良性、恶性及性质不明的肿瘤（包括囊状和息肉状）	10029104	Y	Y	26	228608732	REAC23Q3.txt
METASTASES TO CENTRAL NERVOUS SYSTEM	METASTASES TO CENTRAL NERVOUS SYSTEM	中枢神经系统转移	METASTASES TO SPECIFIED SITES	转移到特定的部位	10027467	METASTASES	各类转移瘤	10027476	NEOPLASMS BENIGN, MALIGNANT AND UNSPECIFIED (INCL CYSTS AND POLYPS)	良性、恶性及性质不明的肿瘤（包括囊状和息肉状）	10029104	Y	Y	26	228822491	REAC23Q3.txt
DIARRHOEA	DIARRHOEA	腹泻	DIARRHOEA (EXCL INFECTIVE)	各种腹泻（不包括感染性的）	10012736	GASTROINTESTINAL MOTILITY AND DEFAECATION CONDITIONS	胃肠运动及排便状况	10017977	GASTROINTESTINAL DISORDERS	胃肠系统疾病	10017947	Y	Y	26	228822931	REAC23Q3.txt
MYELOSUPPRESSION	MYELOSUPPRESSION	骨髓抑制	MARROW DEPRESSION AND HYPOPLASTIC ANAEMIAS	骨髓抑制和增生不良性贫血	10026847	ANAEMIAS NONHAEMOLYTIC AND MARROW DEPRESSION	非溶血性贫血及骨髓抑制	10002086	BLOOD AND LYMPHATIC SYSTEM DISORDERS	血液及淋巴系统疾病	10005329	Y	Y	26	228822931	REAC23Q3.txt
PNEUMONIA	PNEUMONIA	感染性肺炎	LOWER RESPIRATORY TRACT AND LUNG INFECTIONS	下呼吸道和肺部感染	10025101	INFECTIONS - PATHOGEN UNSPECIFIED	感染 - 未指明病原	10021879	INFECTIONS AND INFESTATIONS	感染及侵染类疾病	10021881	Y	Y	26	228822931	REAC23Q3.txt
ACUTE KIDNEY INJURY	ACUTE KIDNEY INJURY	急性肾损伤	RENAL FAILURE AND IMPAIRMENT	肾衰和肾损害	10038443	RENAL DISORDERS (EXCL NEPHROPATHIES)	肾脏各种异常（不包括肾病）	10038430	RENAL AND URINARY DISORDERS	肾脏及泌尿系统疾病	10038359	Y	Y	26	228822931	REAC23Q3.txt
DEHYDRATION	DEHYDRATION	脱水	TOTAL FLUID VOLUME DECREASED	总液体体积减少	10044084	ELECTROLYTE AND FLUID BALANCE CONDITIONS	电解质及液体平衡状况	10014412	METABOLISM AND NUTRITION DISORDERS	代谢及营养类疾病	10027433	Y	Y	26	228822931	REAC23Q3.txt
SMALL CELL LUNG CANCER	SMALL CELL LUNG CANCER	小细胞肺癌	RESPIRATORY TRACT SMALL CELL CARCINOMAS	呼吸道小细胞癌	10041059	RESPIRATORY AND MEDIASTINAL NEOPLASMS MALIGNANT AND UNSPECIFIED	呼吸系统和纵隔恶性及性质不明的肿瘤	10038666	NEOPLASMS BENIGN, MALIGNANT AND UNSPECIFIED (INCL CYSTS AND POLYPS)	良性、恶性及性质不明的肿瘤（包括囊状和息肉状）	10029104	Y	Y	26	228965991	REAC23Q3.txt
INFUSION SITE VESICLES	INFUSION SITE VESICLES	输液部位囊泡	INFUSION SITE REACTIONS	输液部位各种反应	10068753	ADMINISTRATION SITE REACTIONS	给药部位各种反应	10001316	GENERAL DISORDERS AND ADMINISTRATION SITE CONDITIONS	全身性疾病及给药部位各种反应	10018065	Y	Y	26	228965991	REAC23Q3.txt
CHRONIC KIDNEY DISEASE	CHRONIC KIDNEY DISEASE	慢性肾脏疾病	RENAL FAILURE AND IMPAIRMENT	肾衰和肾损害	10038443	RENAL DISORDERS (EXCL NEPHROPATHIES)	肾脏各种异常（不包括肾病）	10038430	RENAL AND URINARY DISORDERS	肾脏及泌尿系统疾病	10038359	Y	Y	26	229054023	REAC23Q3.txt
DEATH	DEATH	死亡	DEATH AND SUDDEN DEATH	死亡和猝死	10011907	FATAL OUTCOMES	致命后果	10053172	GENERAL DISORDERS AND ADMINISTRATION SITE CONDITIONS	全身性疾病及给药部位各种反应	10018065	Y	Y	26	229488071	REAC23Q3.txt
DEATH	DEATH	死亡	DEATH AND SUDDEN DEATH	死亡和猝死	10011907	FATAL OUTCOMES	致命后果	10053172	GENERAL DISORDERS AND ADMINISTRATION SITE CONDITIONS	全身性疾病及给药部位各种反应	10018065	Y	Y	26	229489281	REAC23Q3.txt
NEUTROPENIC SEPSIS	NEUTROPENIC SEPSIS	中性粒细胞减少性脓毒症	SEPSIS, BACTERAEMIA, VIRAEMIA AND FUNGAEMIA NEC	脓毒症、菌血症、病毒血症和真菌血症（不另分类）	10040054	INFECTIONS - PATHOGEN UNSPECIFIED	感染 - 未指明病原	10021879	INFECTIONS AND INFESTATIONS	感染及侵染类疾病	10021881	Y	Y	26	230118751	REAC23Q3.txt
