# Supplementary material for: Post-marketing safety evaluation of lurbinectedin: a pharmacovigilance analysis based on the FAERS database
Source: Front Pharmacol. 2024 Mar 14;15:1368763. doi: 10.3389/fphar.2024.1368763 (PMC10972959; doi:10.3389/fphar.2024.1368763)
Supplement: Supplementary file 2 [file DataSheet1.ZIP › rpsr.csv]

primaryid	RPSR_COD	FILE
180876351	HP	RPSR20Q3.txt
180894382
181007883
181081912
181514143
182047671
182061752
182146063
182339626
182712742
182985571
183324364
183395341	HP	RPSR20Q3.txt
183516306
183683734
183788832
183950161
184028172
184166484
184221654
184286993
184289693
184467572
184552973
184920543
184967361
185071423
185301841
185967003
186078661
186378271
186428423
186545392
186591271
186610322
186629114
186635082
186635091
186636522
186636992
186637022
186725912
186740521
186741602
186770291
186775681
186809461
186812522
186915271
186963062
186999761
187010291
187146712
187653912
187765521
187772291
187773491
187773631
187774971
187775011
187776591
187860651
187910463
188551401
188779581	HP	RPSR21Q1.txt
189070761
189144691
189144701
189144731
189144741
189144771
189144781
189144791
189144821
189144851
189144871
189144891
189144912
189144921
189144931
189144941
189144951
189144961
189144971
189144981
189144991
189145001
189145011
189145021
189145051
189145061
189145081
189309211
189706072
189978921
190650183
190805853
190941051
190959841
191367382
192027521
192485311
193010271
193703131
193703311
194071211
194259481
194429692
194624591
194626111
194706172
195730322
195979071	HP	RPSR21Q3.txt
196056401
196059652
196182081
196364501
196579181
196661481
196791721
196876061
196876391
196876411
197127941
197127961
197127971
197127991
197128011
197128031
197128041
197128071
197128091
197128111
197128131
197128151
197128181
197128201
197128221
197128241
197128342
197128371
197303071
197317101
197527662
197529741
197666242
198147391
198367921
198649262
198944392
198945871
199362141
199521342
199940122
199966361
200331822
200638732
201565691
202183435
202996321
203015734
203289969
203338001
203339052
203369387
203370871
203371142
203621232
203949261
203949281
203949291
203949331
203949341
203949351
203949361
203949391
203949401
203949411
203949451
203949473
203949501
203949511
203949521
203949581
204820181
204820191
204820201
204820211
204820221
204820231
204820241
204820251
204820261
204820271
204820291
204820301
204820311
204820321
204820331
204820341
204820351
204820361
204820371
204820381
204820391
204820401
204820411
204820421
204820431
205152802
205328265
205395051
205406341	HP	RPSR22Q1.txt
205477262
205539513
205540562
205899181	HP	RPSR22Q1.txt
205988103
205988741
206030844
206174792
206379711
206559911
206858956
207026865
207120491
207299291
207300011
207300101
207300351
207300361
207300381
207300411	HP	RPSR22Q2.txt
207322951
207365811
207369512
207417241
207663541
207768791
208050231
208051052
208111674
208409922
208411165
208639791
208640602
208922862
208922932
209279134
209342701
209473205
209760231
209888801
210588221
210588231
210588241
210588251
210588261
210588271
210588291
210588401
210588411
210588421
210588431
210588441
210588451
210588461
210588471
210588481
210588491
210588501
210588511
210588522
210588531
210588541
210588551
210588561
210588571
210588581
210588591
210588601
210588611
210588621
210588631
210588651
210596561
210654771
210654781
210654791
211342241
211634181
211742694
211798941
212130291
212188211
212338371
212400752
212450214
212725492
212904106
212939462
213151291
213151401
213151581
213155511
213155641
213155811
2133837412
213708815
213820266
214369822
214984681	HP	RPSR22Q4.txt
214996581
215041421
215361194
215513745
215569732
215797211
216051651	HP	RPSR22Q4.txt
216089211	HP	RPSR22Q4.txt
216096843
216110351
216171954
216514972
216593982
216699461
216699701
216700221
216700251
217002412
217003662
217078721
217241551
217241591
217241731
217241741
217242032
217268971	CSM	RPSR22Q4.txt
217298712
217298991
217411631
217421221
217422124
217558302
217562671
217562681
217562691
217562701
217562711
217562721
217562731
217562742
217562751
217562761
217562771
217562781
217562791
217562801
217562811
217562821
217562832
217562856
217562901
217562911
217562922
217562931
217562941
217562951
217562961
217562971
217562991
217563001
217563017
217563021
217563031
217563041
217563051
217688302
217688411
217905342
218005082
218005092
218005102
218252602
218329762
218391322
218394281
218394394
218446353
218559842
218743075
218744082
218808613
218870103
218919495
219012852
2190557010
219113024
219169482
219281204
219377502
219450371	CSM	RPSR23Q1.txt
219647456
219675661	CSM	RPSR23Q1.txt
219800714
219907339
220051092
220176462
220182112
220398355
220713081	CSM	RPSR23Q1.txt
220788812
220927087
221032152
221032212
221221002
221436314
221533013
221576113
221576323
221576612
221621166
221785874
221837723
221857753
221866321	HP	RPSR23Q2.txt
221929472
221929662
221931512
2219368610
222410702
222413522
222462545
222464522
222468822
222567062
222612662
222887202
222980244
223005451
223212472
223466172
223564363
223568522
223941671
225219892
226217851
226296431
226296881
226296901
226296911
226296921
226296931
226296941
226296951
226296961
226296971
226296981
226296991
226297191
226297201
226297211
226297221
226297231
226297241
226297251
226297261
226297271
226297281
226297291
226297301
226297321
226297331
226297341
226297371
226297381
226297471
226297481
226297531
226297541
226297551
226297561
226297571
226364562
226369681
226409361
226500573
226620011
226863802
227078603
227152441
227168391	HP	RPSR23Q3.txt
227199711
227291581	HP	RPSR23Q3.txt
227353711
227648711
228024381
228054881
228212781
228336321	HP	RPSR23Q3.txt
228395321
228396081
228399872
228608732
228822491
228822931
228965991
229054023
229488071
229489281
230118751
