# Supplementary material for: Post-marketing safety evaluation of lurbinectedin: a pharmacovigilance analysis based on the FAERS database
Source: Front Pharmacol. 2024 Mar 14;15:1368763. doi: 10.3389/fphar.2024.1368763 (PMC10972959; doi:10.3389/fphar.2024.1368763)
Supplement: Supplementary file 2 [file DataSheet1.ZIP › soc result.xlsx]

## Sheet: Sheet1
soc	ac	n	a	b	c	d	ROR(95%Cl)	PRR(c2)	EBGM(EBGM05)	IC(IC025)
General disorders and administration site conditions	3105202	17504224	291	977	950133	16553093	1.90869304001264 ( 1.66512969425145 - 2.18788310218109 )	1.6437334461813 ( 89.174957491229 )	1.64367311953175 ( 1.43392827531718 )	0.716923415978056 ( -0.951457101131877 )
Blood and lymphatic system disorders	295516	17504224	103	956	1261102	16242124	6.70363352493896 ( 5.46674037525998 - 8.22038351044766 )	6.11498196875789 ( 448.098467171492 )	6.11319917817199 ( 4.98524757431802 )	2.61192757326662 ( 0.943539407026574 )
Gastrointestinal disorders	1359728	17504224	95	707	3104911	14398315	1.24914932605026 ( 1.0111116163505 - 1.54322630018218 )	1.22543270683706 ( 4.27126007336304 )	1.22541695654939 ( 0.991901683650365 )	0.293272719672912 ( -1.37510883025434 )
Infections and infestations	976960	17504224	68	903	1359633	16143593	1.23696079984012 ( 0.966985057505528 - 1.58231195866475 )	1.22081517419972 ( 2.87626231454563 )	1.22079980465353 ( 0.954351317728262 )	0.287826636432024 ( -1.38055563336085 )
Respiratory, thoracic and mediastinal disorders	782439	17504224	60	980	330657	17172569	1.36706605620448 ( 1.05301213198767 - 1.77478449227246 )	1.34499795663307 ( 5.55762953944216 )	1.34497150105328 ( 1.03599332406723 )	0.427575603469851 ( -1.24080730206109 )
Investigations	1030010	17504224	58	895	295413	17207813	0.986877112058765 ( 0.756994837295629 - 1.28656945374266 )	0.987639764864969 ( 0.00953227569668152 )	0.987640460871452 ( 0.757580372316352 )	-0.0179421540092451 ( -1.68632429209497 )
Injury, poisoning and procedural complications	2125103	17504224	55	986	964227	16538999	0.42207257703543 ( 0.321593776589424 - 0.553944986667965 )	0.453922284713838 ( 41.1235124094623 )	0.45393641780496 ( 0.345872096118477 )	-1.13943785935663 ( -2.80781874753579 )
Nervous system disorders	1261144	17504224	42	938	782379	16720847	0.565827440726295 ( 0.415414679233943 - 0.770701442879366 )	0.584099231797934 ( 13.4030030326763 )	0.584113082581242 ( 0.428839485984229 )	-0.775680397210015 ( -2.44406209076449 )
Neoplasms benign, malignant and unspecified (incl cysts and polyps)	776173	17504224	38	943	2125048	15378178	0.853091303381499 ( 0.616878964548557 - 1.17975293976467 )	0.858685021288817 ( 0.924703198641358 )	0.858691939809805 ( 0.620928841492574 )	-0.219787445038386 ( -1.88817037634545 )
Metabolism and nutrition disorders	330032	17504224	36	962	329996	17173230	1.9474698351412 ( 1.39625043769928 - 2.71630264627479 )	1.91329256653891 ( 15.9941120861683 )	1.9131929442829 ( 1.37167541065636 )	0.935982375891782 ( -0.732404906287771 )
Vascular disorders	323607	17504224	34	982	140155	17363071	1.87259558544531 ( 1.33015331008652 - 2.63624816781547 )	1.84286788012954 ( 13.3524880725103 )	1.84277932361523 ( 1.30897404443197 )	0.881883315793466 ( -0.786504116665852 )
Skin and subcutaneous tissue disorders	950154	17504224	21	930	976892	16526334	0.37447211519569 ( 0.243041721744347 - 0.57697651272665 )	0.387634525597384 ( 21.4806150956066 )	0.387648059903362 ( 0.251593237751587 )	-1.36718065033146 ( -3.03556299226872 )
Musculoskeletal and connective tissue disorders	903775	17504224	20	940	1029952	16473274	0.375607863483551 ( 0.241244922916844 - 0.584805124206936 )	0.388120731950815 ( 20.3426743884571 )	0.388134272472915 ( 0.249290368353042 )	-1.36537226536191 ( -3.03375474222886 )
Renal and urinary disorders	330675	17504224	18	978	903755	16599471	0.953902480978964 ( 0.598453590179368 - 1.52046868487346 )	0.9547338991577 ( 0.0393727276648349 )	0.954736363177705 ( 0.598976746168134 )	-0.0668256863934891 ( -1.73521295385481 )
Hepatobiliary disorders	140171	17504224	16	994	70765	17432461	2.01848924753878 ( 1.2316388031422 - 3.30803059471267 )	2.0021607626083 ( 8.08980419389739 )	2.00204636967252 ( 1.22160571208654 )	1.00147538902 ( -0.666922144648649 )
Psychiatric disorders	964239	17504224	12	964	323573	17179653	0.208753739406187 ( 0.118145356379969 - 0.368851769136945 )	0.2182677224995 ( 35.555776184323 )	0.218277451194699 ( 0.123535354789168 )	-2.19576499218034 ( -3.8641472957098 )
Surgical and medical procedures	248079	17504224	11	988	342089	17161137	0.77521778476304 ( 0.42789788121162 - 1.40445335254115 )	0.77769534424962 ( 0.70902267797648 )	0.777705201396791 ( 0.42927086352471 )	-0.362704707132376 ( -2.03109448972287 )
Cardiac disorders	342099	17504224	10	960	776135	16727091	0.507750084403421 ( 0.272338281863794 - 0.946654089345473 )	0.512682448287154 ( 4.72427058405861 )	0.512696693214842 ( 0.274991459058905 )	-0.963822502199811 ( -2.63220951738975 )
Ear and labyrinth disorders	70769	17504224	4	987	248068	17255158	0.991319840188591 ( 0.371310864832085 - 2.64660993961472 )	0.991354630408276 ( 0.000302784005351924 )	0.991355119061195 ( 0.371324078961537 )	-0.0125261487415221 ( -1.68094115476915 )
Endocrine disorders	45010	17504224	2	997	106453	17396773	0.778898476950818 ( 0.194518987992839 - 3.11888748577407 )	0.779341566175365 ( 0.125268562678118 )	0.77935137103801 ( 0.194632091949408 )	-0.359654179997087 ( -2.02808937748694 )
Social circumstances	83662	17504224	2	996	45008	17458218	0.418109588725449 ( 0.104418499142671 - 1.67418254063686 )	0.419275701774096 ( 1.61636938229432 )	0.41928958440416 ( 0.104713190728533 )	-1.25398110232553 ( -2.92239067045579 )
Reproductive system and breast disorders	106454	17504224	1	996	83660	17419566	0.163913843302521 ( 0.0230657534755716 - 1.16483287895443 )	0.164751604982578 ( 4.26036534132411 )	0.164759451079437 ( 0.0231847463569928 )	-2.60156687011318 ( -4.26997004720422 )
Product issues	317022	17504224	1	997	317021	17186205	0.054374690497692 ( 0.00765158601201777 - 0.386404460732203 )	0.0553222108478947 ( 16.4287375840653 )	0.0553251906972085 ( 0.00778534004288162 )	-4.17591967099755 ( -5.84430726379936 )
