# Supplementary material for: Post-marketing safety evaluation of lurbinectedin: a pharmacovigilance analysis based on the FAERS database
Source: Front Pharmacol. 2024 Mar 14;15:1368763. doi: 10.3389/fphar.2024.1368763 (PMC10972959; doi:10.3389/fphar.2024.1368763)
Supplement: Supplementary file 2 [file DataSheet1.ZIP › ther.csv]

primaryid	DRUG_SEQ	START_DT	END_DT	DUR	DUR_COD	FILE
180876351	1	20200724				THER20Q3.txt
180894382	1	20200605				THER22Q1.txt
181007883	1	20200427	20200615			THER21Q1.txt
181007883	4	20200611	20200615			THER21Q1.txt
181007883	13	2019				THER21Q1.txt
181007883	14	2019				THER21Q1.txt
181081912	1	20200422	20200422			THER20Q4.txt
181081912	2	20200422	20200603			THER20Q4.txt
181081912	3		20200428			THER20Q4.txt
181081912	4	20200428				THER20Q4.txt
181081912	6	20200414	20200420			THER20Q4.txt
181081912	7	20200420	20200628			THER20Q4.txt
181081912	8	20200418	20200423			THER20Q4.txt
181081912	9	20200422				THER20Q4.txt
181514143	1	202007	202007			THER21Q1.txt
182047671
182061752	1	20200729	20200729			THER21Q1.txt
182146063	1	202008	202008			THER21Q1.txt
182339626	1	20200821	20200821			THER21Q2.txt
182339626	3	20200821				THER21Q2.txt
182339626	4	20200821	20200821			THER21Q2.txt
182712742
182985571	1	20200702	20200820			THER20Q3.txt
183324364	1	20200821	20200821			THER20Q4.txt
183324364	2	20200821	20200821			THER20Q4.txt
183324364	3	20200821	20200821			THER20Q4.txt
183395341	1	20200909	20200909			THER20Q3.txt
183516306	1	20200722	20200722	1	DAY	THER22Q4.txt
183683734	1	20200908	20200908			THER21Q1.txt
183788832
183950161
184028172	1	20200901				THER20Q4.txt
184166484	1	20200728	20201009			THER21Q1.txt
184221654
184286993	1	20200916				THER22Q1.txt
184289693	1	20200916				THER22Q1.txt
184467572	1	20200721				THER21Q1.txt
184552973	1	20201016	20201016			THER20Q4.txt
184552973	2	202007				THER20Q4.txt
184920543	1	20201007				THER21Q1.txt
184967361
185071423	1	20201008	20201008	1	DAY	THER22Q1.txt
185301841	1	20201103				THER20Q4.txt
185967003	1	20201110	20201110			THER21Q1.txt
185967003	2	20201110	20201110			THER21Q1.txt
186078661	1	20200803				THER20Q4.txt
186378271
186428423	1	202005	202005			THER22Q1.txt
186545392
186591271	1	202007	202011			THER20Q4.txt
186610322
186629114	1	20201006	20201201	57	DAY	THER23Q2.txt
186629114	2	20201006	20201201	57	DAY	THER23Q2.txt
186629114	3	2000				THER23Q2.txt
186629114	4	2020				THER23Q2.txt
186629114	5	20201109	20201124	16	DAY	THER23Q2.txt
186629114	6	20201111	20201124	14	DAY	THER23Q2.txt
186629114	7	20201120	20201124	5	DAY	THER23Q2.txt
186629114	8	20201120	20201124	5	DAY	THER23Q2.txt
186629114	9	20201123				THER23Q2.txt
186629114	10	20201123				THER23Q2.txt
186629114	11	20200901				THER23Q2.txt
186629114	12	20201110	20201210	31	DAY	THER23Q2.txt
186629114	13	20201202	20201206	5	DAY	THER23Q2.txt
186629114	14	20201201	20201201	1	DAY	THER23Q2.txt
186629114	15	20200901				THER23Q2.txt
186635082
186635091
186636522
186636992
186637022	1	20200911	20201002			THER21Q1.txt
186637022	2	20200911	20201002			THER21Q1.txt
186637022	3	20200911	20201002			THER21Q1.txt
186725912	1		20201026			THER20Q4.txt
186725912	2	20201026	20201026			THER20Q4.txt
186725912	3	20201026	20201026			THER20Q4.txt
186740521	1	202008				THER20Q4.txt
186741602
186770291	1	20201014	20201014			THER20Q4.txt
186770291	2	20201014	20201014			THER20Q4.txt
186770291	3	20201014	20201014			THER20Q4.txt
186775681	1	20200904	20200904			THER20Q4.txt
186809461	1	20201008	20201008			THER20Q4.txt
186809461	2	20201008	20201008			THER20Q4.txt
186809461	3	20201008	20201008			THER20Q4.txt
186812522	1	20200803	20200803			THER21Q1.txt
186812522	2	20200824	20200824			THER21Q1.txt
186812522	3	20200914	20200914			THER21Q1.txt
186812522	4	20201005	20201005			THER21Q1.txt
186812522	5	20200803	20200914			THER21Q1.txt
186812522	6	20200803	20200914			THER21Q1.txt
186915271	1	20201125				THER21Q1.txt
186963062	1	20200901	20200922	22	DAY	THER22Q1.txt
186963062	2	20200922	20200922	1	DAY	THER22Q1.txt
186963062	3	20200901	20200901	1	DAY	THER22Q1.txt
186999761
187010291	1	20201012				THER21Q1.txt
187146712	1	20200910	20200910			THER21Q1.txt
187653912	1	20201215	20201215			THER21Q3.txt
187653912	2	20201215	20201215			THER21Q3.txt
187653912	3	20201215	20201215			THER21Q3.txt
187653912	4	20201215	20201215			THER21Q3.txt
187653912	5	20201215	20201215			THER21Q3.txt
187653912	6	20201216	20201220			THER21Q3.txt
187765521	1	20200811				THER21Q1.txt
187765521	2	20200811	20200811			THER21Q1.txt
187765521	3	20200901	20200901			THER21Q1.txt
187765521	4	20200811	20200811			THER21Q1.txt
187765521	5	20200901	20200901			THER21Q1.txt
187772291
187773491	1	20200918				THER21Q1.txt
187773631	1	20200820				THER21Q1.txt
187774971
187775011	1	201704	201707			THER21Q1.txt
187775011	2	201704	201710			THER21Q1.txt
187775011	3	201607	201612			THER21Q1.txt
187775011	4	201607	201612			THER21Q1.txt
187776591
187860651
187910463	1	20200917	20201029			THER21Q1.txt
188551401	1	20200528				THER21Q1.txt
188551401	2	20201218	20201218			THER21Q1.txt
188779581	1	20201106	20201221			THER21Q1.txt
189070761
189144691	1	2020				THER21Q1.txt
189144701	1	20200504	20200504			THER21Q1.txt
189144731	2	20201006				THER21Q1.txt
189144741
189144771	1	20200428	20200428			THER21Q1.txt
189144781
189144791	1	20200618	20200710			THER21Q1.txt
189144821
189144851
189144871
189144891	1	20200928				THER21Q1.txt
189144912
189144921
189144931
189144941	1	20200813	20200813			THER21Q1.txt
189144951	1	20201105	20201105			THER21Q1.txt
189144951	2	20201125	20201125			THER21Q1.txt
189144961	1	202005				THER21Q1.txt
189144971	1	20200409	20200430			THER21Q1.txt
189144981	1	20200806	20200806			THER21Q1.txt
189144981	2	20200827	20200827			THER21Q1.txt
189144981	3	20200924	20200924			THER21Q1.txt
189144981	4	20200806				THER21Q1.txt
189144991
189145001	1	20200813	20200813			THER21Q1.txt
189145011	1	20200618	20200618			THER21Q1.txt
189145021	1	20170731	20200709			THER21Q1.txt
189145051
189145061
189145081
189309211	1	20200501	20200904			THER21Q1.txt
189706072	1	20210125	20210215			THER21Q1.txt
189706072	2	20210210	20210215			THER21Q1.txt
189706072	3	20201209				THER21Q1.txt
189706072	4	201901				THER21Q1.txt
189706072	5	20210109				THER21Q1.txt
189706072	6	20210109				THER21Q1.txt
189706072	7	202007				THER21Q1.txt
189706072	8	202007				THER21Q1.txt
189706072	9	202006				THER21Q1.txt
189706072	10	202007				THER21Q1.txt
189706072	11	202101				THER21Q1.txt
189706072	12	201901				THER21Q1.txt
189706072	13	201901				THER21Q1.txt
189706072	14	20210215	20210215			THER21Q1.txt
189706072	15	20210215	20210215			THER21Q1.txt
189978921	1	20201016	20201127			THER21Q1.txt
190650183	1	20201130	20210222			THER21Q2.txt
190805853	1	20210204	20210204			THER21Q2.txt
190805853	2	20210301	20210322			THER21Q2.txt
190941051	1	20200930				THER21Q2.txt
190941051	2		20210322			THER21Q2.txt
190959841
191367382
192027521	1	20210125	20210125			THER21Q2.txt
192485311
193010271
193703131	1	20210414	20210414			THER21Q2.txt
193703311
194071211	1	20210121	20210325			THER21Q2.txt
194259481
194429692	1	20210514	20210514			THER21Q3.txt
194624591	1	20210604	20210604			THER21Q2.txt
194626111	1	20210519	20210609			THER21Q2.txt
194706172	1	20210505	20210526			THER21Q3.txt
194706172	2	20210505	20210512			THER21Q3.txt
194706172	3	20210526	20210602			THER21Q3.txt
194706172	4	202008				THER21Q3.txt
194706172	5	20210415				THER21Q3.txt
194706172	6	20210415				THER21Q3.txt
194706172	7	20210505				THER21Q3.txt
194706172	8	20210505				THER21Q3.txt
194706172	9	20210505				THER21Q3.txt
194706172	10	20210505				THER21Q3.txt
194706172	11	20210515				THER21Q3.txt
194706172	12	20210521				THER21Q3.txt
195730322	1	20210329	20210625			THER21Q3.txt
195979071
196056401	1	20210520				THER21Q3.txt
196059652	1	20210414	20210414			THER21Q3.txt
196059652	2	20210506	20210506			THER21Q3.txt
196059652	3	20210527	20210527			THER21Q3.txt
196059652	4	20210617	20210617			THER21Q3.txt
196182081
196364501
196579181	1	20210602				THER21Q3.txt
196661481	1	20210715				THER21Q3.txt
196791721	1	20210120	20210513			THER21Q3.txt
196876061
196876391
196876411
197127941
197127961	1	20210122	20210122			THER21Q3.txt
197127971	1		20200613			THER21Q3.txt
197127971	2	20200613	20210304			THER21Q3.txt
197127991	1	202101				THER21Q3.txt
197128011	1	20201231	2021			THER21Q3.txt
197128031
197128041
197128071
197128091	1	202005				THER21Q3.txt
197128111	1	2020				THER21Q3.txt
197128131
197128151	1	202008	20201217			THER21Q3.txt
197128181	1	20201202	20201202			THER21Q3.txt
197128181	2	20201223	20201223			THER21Q3.txt
197128181	3	20210119	20210119			THER21Q3.txt
197128181	4	20210209	20210209			THER21Q3.txt
197128201
197128221	2	20210222				THER21Q3.txt
197128221	3	20201207				THER21Q3.txt
197128241	1	20210218	20210218			THER21Q3.txt
197128241	2	20210311	20210311			THER21Q3.txt
197128241	3	20210401	20210401			THER21Q3.txt
197128342	1	202007	20210106			THER22Q1.txt
197128371	1	202006				THER21Q3.txt
197128371	2	20200928	20201110			THER21Q3.txt
197128371	3	20210118	20210315			THER21Q3.txt
197303071
197317101	1	2021				THER21Q3.txt
197527662
197529741	1	20210630	20210630			THER21Q3.txt
197529741	2	20210630	20210630			THER21Q3.txt
197529741	3	20210630	20210630			THER21Q3.txt
197529741	4	20210114	20210725			THER21Q3.txt
197529741	5	2017	20210725			THER21Q3.txt
197529741	6	20210114	20210725			THER21Q3.txt
197529741	7	20210114	20210725			THER21Q3.txt
197529741	8	20210629	20210725			THER21Q3.txt
197529741	9	20210615	20210725			THER21Q3.txt
197529741	10	20210615	20210726			THER21Q3.txt
197666242	1	20210716				THER21Q4.txt
198147391
198367921
198649262	1	20210512	20210617	37	DAY	THER21Q4.txt
198649262	2	20210708	20210708	1	DAY	THER21Q4.txt
198649262	3	20210909				THER21Q4.txt
198944392	1	20210803	20210824	22	DAY	THER21Q4.txt
198944392	2	20210810	20210810			THER21Q4.txt
198945871	1	20210701	20210701			THER21Q3.txt
198945871	2	20210720	20210720			THER21Q3.txt
198945871	3	20210810	20210810			THER21Q3.txt
198945871	4	20210831	20210831			THER21Q3.txt
199362141	1	20210928	20210928	1	DAY	THER21Q4.txt
199521342	1	20210924	20210924	1	DAY	THER21Q4.txt
199521342	2	20210924	20210927	4	DAY	THER21Q4.txt
199521342	3	20210924	20210924	1	DAY	THER21Q4.txt
199521342	4	20210925	20210925	1	DAY	THER21Q4.txt
199521342	5	20210924	20210927	4	DAY	THER21Q4.txt
199521342	6	20210925	20210925	1	DAY	THER21Q4.txt
199521342	7	20210924	20210927	4	DAY	THER21Q4.txt
199521342	8	20210924	20210927	4	DAY	THER21Q4.txt
199521342	9	20210924	20210925	2	DAY	THER21Q4.txt
199521342	11	20210924	20210927	4	DAY	THER21Q4.txt
199521342	12	20210924	20210925	2	DAY	THER21Q4.txt
199521342	14	20210924				THER21Q4.txt
199521342	15	20210924	20210927	4	DAY	THER21Q4.txt
199521342	16	20210925	20210925	1	DAY	THER21Q4.txt
199521342	17	20210925	20210925	1	DAY	THER21Q4.txt
199521342	18	20210925	20210925	1	DAY	THER21Q4.txt
199940122	1	20210918	20210918	1	DAY	THER21Q4.txt
199940122	2	20211029	20211029	1	DAY	THER21Q4.txt
199940122	3	20211119	20211119	1	DAY	THER21Q4.txt
199940122	4	202101				THER21Q4.txt
199940122	5	202101				THER21Q4.txt
199940122	6	202101				THER21Q4.txt
199966361
200331822	1	20210422				THER21Q4.txt
200638732	4	20211018	20211018	1	DAY	THER22Q1.txt
201565691
202183435	1	20211109	20211130	22	DAY	THER22Q3.txt
202183435	2	20211001	20211228	89	DAY	THER22Q3.txt
202183435	3	20211001	20211228	89	DAY	THER22Q3.txt
202183435	4	20211001	20211228	89	DAY	THER22Q3.txt
202183435	5	20211001	20211228	89	DAY	THER22Q3.txt
202996321	1	20211018	20211129	42	DAY	THER22Q1.txt
203015734	1	20210724	20210724	1	DAY	THER22Q3.txt
203015734	2	20210909	20210909	1	DAY	THER22Q3.txt
203015734	3	20210930	20210930	1	DAY	THER22Q3.txt
203015734	4	20211021	20211021	1	DAY	THER22Q3.txt
203015734	5	20211110	20211110	1	DAY	THER22Q3.txt
203015734	6	20211203	20211203	1	DAY	THER22Q3.txt
203015734	7	20211227	20211227	1	DAY	THER22Q3.txt
203289969	1	20180122	20180910	232	DAY	THER22Q4.txt
203289969	2	20201201	20211102	337	DAY	THER22Q4.txt
203289969	3	20200130				THER22Q4.txt
203289969	4	201808				THER22Q4.txt
203289969	5	202104				THER22Q4.txt
203289969	6	201904				THER22Q4.txt
203289969	7	20200404				THER22Q4.txt
203289969	8	202004				THER22Q4.txt
203289969	9	202008				THER22Q4.txt
203289969	10	202008				THER22Q4.txt
203289969	11	202008				THER22Q4.txt
203289969	12	202008				THER22Q4.txt
203289969	13	202111				THER22Q4.txt
203338001
203339052
203369387	1	20211111	20211111	1	DAY	THER22Q2.txt
203369387	2	20211130				THER22Q2.txt
203369387	3	20211111	20211111	1	DAY	THER22Q2.txt
203369387	4	20211130				THER22Q2.txt
203369387	5	20190917				THER22Q2.txt
203369387	7	20190917				THER22Q2.txt
203369387	8	20190917				THER22Q2.txt
203369387	12	20200626				THER22Q2.txt
203369387	13	2015				THER22Q2.txt
203369387	14	2015				THER22Q2.txt
203369387	15	20190819				THER22Q2.txt
203369387	17	2015				THER22Q2.txt
203369387	21	20190819				THER22Q2.txt
203370871
203371142
203621232	1	20211006	20211201	57	DAY	THER22Q1.txt
203621232	2	20211202	20211222	21	DAY	THER22Q1.txt
203949261	1	20200520				THER22Q1.txt
203949281
203949291	1	20200901	20200901	1	DAY	THER22Q1.txt
203949331
203949341
203949351
203949361	1	20200116				THER22Q1.txt
203949391	1	20200722	20201014	85	DAY	THER22Q1.txt
203949401	1	20200203				THER22Q1.txt
203949411	1	20201005	20201125	52	DAY	THER22Q1.txt
203949451
203949473
203949501
203949511
203949521
203949581	1	20210316				THER22Q1.txt
204820181
204820191
204820201	1	20210428	20210517	20	DAY	THER22Q1.txt
204820211
204820221
204820231
204820241	1	20210422	20210422	1	DAY	THER22Q1.txt
204820241	2	20210513	20210513	1	DAY	THER22Q1.txt
204820241	3	20210329				THER22Q1.txt
204820241	4	20201229				THER22Q1.txt
204820241	5	20210419				THER22Q1.txt
204820241	6	20200928				THER22Q1.txt
204820241	7	20200928				THER22Q1.txt
204820241	8	20210412				THER22Q1.txt
204820241	9	20210419				THER22Q1.txt
204820241	10	20210419				THER22Q1.txt
204820241	11	20210513				THER22Q1.txt
204820251
204820261
204820271	1	201911				THER22Q1.txt
204820291
204820301
204820311
204820321
204820331
204820341	1	20211119				THER22Q1.txt
204820351
204820361
204820371
204820381	1	20210804	20210804	1	DAY	THER22Q1.txt
204820391
204820401
204820411	1	20211006	20211006	1	DAY	THER22Q1.txt
204820411	2	20211108				THER22Q1.txt
204820411	3	2019				THER22Q1.txt
204820411	4	2016				THER22Q1.txt
204820411	5	2020				THER22Q1.txt
204820411	6	2018				THER22Q1.txt
204820411	7	2014				THER22Q1.txt
204820411	8	2012				THER22Q1.txt
204820411	9	2017				THER22Q1.txt
204820421	1	20210217	20210421	64	DAY	THER22Q1.txt
204820431
205152802	1	20211216				THER22Q1.txt
205328265	1	20220127	20220127	1	DAY	THER23Q2.txt
205328265	2	20220216	20220216	1	DAY	THER23Q2.txt
205328265	3		20220223			THER23Q2.txt
205328265	6		20220223			THER23Q2.txt
205328265	7		20220223			THER23Q2.txt
205328265	8		20220223			THER23Q2.txt
205395051
205406341	1	20211021				THER22Q1.txt
205477262	1	20211020	20211110	22	DAY	THER22Q2.txt
205477262	2	20211020	20211110	22	DAY	THER22Q2.txt
205477262	3	19950101				THER22Q2.txt
205477262	4	20211110				THER22Q2.txt
205477262	5	20210101				THER22Q2.txt
205477262	6	20210401				THER22Q2.txt
205477262	7	20210101				THER22Q2.txt
205477262	8	2021				THER22Q2.txt
205477262	9	20210101				THER22Q2.txt
205477262	10	20210101				THER22Q2.txt
205477262	11	20210101				THER22Q2.txt
205539513
205540562	1	20220128				THER22Q1.txt
205899181	1	20220111				THER22Q1.txt
205988103	1	20220117	20220117	1	DAY	THER22Q2.txt
205988103	2	20220207	20220207	1	DAY	THER22Q2.txt
205988103	3	20220113	20220124	12	DAY	THER22Q2.txt
205988103	4	20211214				THER22Q2.txt
205988103	5	2021	20220211			THER22Q2.txt
205988103	6	20211214	20220131	49	DAY	THER22Q2.txt
205988103	7	2020	20220211			THER22Q2.txt
205988103	8	2020	20220131			THER22Q2.txt
205988103	9	20200101	20220131	25	MON	THER22Q2.txt
205988103	10	2020	20220131			THER22Q2.txt
205988103	11	2020	20220131			THER22Q2.txt
205988103	12	2020	20220131			THER22Q2.txt
205988103	13	20220207	20220211	5	DAY	THER22Q2.txt
205988103	14	20220212	20220213	2	DAY	THER22Q2.txt
205988103	15	20220213	20220216	4	DAY	THER22Q2.txt
205988103	16	20220207	20220211	5	DAY	THER22Q2.txt
205988103	17		20220211			THER22Q2.txt
205988103	18	20220213	20220225	13	DAY	THER22Q2.txt
205988741
206030844	1	20211123	20211123	1	DAY	THER22Q2.txt
206030844	2	20220210	20220210	1	DAY	THER22Q2.txt
206030844	3	20211123	20211123	1	DAY	THER22Q2.txt
206030844	4	20220210	20220210	1	DAY	THER22Q2.txt
206030844	5	2020				THER22Q2.txt
206030844	6	2020				THER22Q2.txt
206030844	7	2021				THER22Q2.txt
206030844	8	2021				THER22Q2.txt
206030844	9	20220211	20220215	5	DAY	THER22Q2.txt
206030844	10	20220210	20220210	1	DAY	THER22Q2.txt
206030844	11	20220118	20220209	23	DAY	THER22Q2.txt
206030844	12	20220118	20220209	23	DAY	THER22Q2.txt
206030844	13	20220210	20220210	1	DAY	THER22Q2.txt
206030844	14	20220210	20220210	1	DAY	THER22Q2.txt
206174792
206379711
206559911
206858956	1	20211020	20211221	63	DAY	THER23Q2.txt
206858956	2	20211020	20211221	63	DAY	THER23Q2.txt
206858956	3	19950101				THER23Q2.txt
206858956	4	20211110	20220215	98	DAY	THER23Q2.txt
206858956	5	20210101				THER23Q2.txt
206858956	6	20210401				THER23Q2.txt
206858956	7	20210101				THER23Q2.txt
206858956	8	20211006				THER23Q2.txt
206858956	9	20210101				THER23Q2.txt
206858956	10	20210101				THER23Q2.txt
206858956	11	20210101				THER23Q2.txt
206858956	12	20211221	20211221	1	DAY	THER23Q2.txt
206858956	13	20211221	20211221	1	DAY	THER23Q2.txt
206858956	14	20211221	20211221	1	DAY	THER23Q2.txt
206858956	15	20211221				THER23Q2.txt
206858956	16	20211228				THER23Q2.txt
206858956	17	20211222	20211226	5	DAY	THER23Q2.txt
207026865	1	20211214	20220222	71	DAY	THER22Q2.txt
207026865	2	20220316	20220316	1	DAY	THER22Q2.txt
207026865	3	20211214	20211221	8	DAY	THER22Q2.txt
207026865	4	20220111	20220316	65	DAY	THER22Q2.txt
207026865	5	202110				THER22Q2.txt
207026865	6	20211228				THER22Q2.txt
207026865	7	20211228				THER22Q2.txt
207026865	8	20220111				THER22Q2.txt
207026865	9	20220111				THER22Q2.txt
207026865	10	20220119				THER22Q2.txt
207026865	11	20211213				THER22Q2.txt
207026865	12	20220316	20220323	8	DAY	THER22Q2.txt
207026865	13	20220201	20220329	57	DAY	THER22Q2.txt
207026865	14	20220302	20220315	14	DAY	THER22Q2.txt
207026865	15	20220331	20220426	27	DAY	THER22Q2.txt
207026865	16	202201				THER22Q2.txt
207026865	17	20220207	20220208	2	DAY	THER22Q2.txt
207026865	18	20220222				THER22Q2.txt
207026865	19	20220222	20220329	36	DAY	THER22Q2.txt
207026865	20	20220413	20220426	14	DAY	THER22Q2.txt
207026865	21	20220222	20220329	36	DAY	THER22Q2.txt
207026865	22	20220310	20220328	19	DAY	THER22Q2.txt
207026865	23	20220319	20220323	5	DAY	THER22Q2.txt
207026865	24	20220316	20220323	8	DAY	THER22Q2.txt
207026865	25	20220323				THER22Q2.txt
207120491	1	20211130				THER22Q2.txt
207120491	2	20210707	20211117	134	DAY	THER22Q2.txt
207120491	3	20210707	20211028	114	DAY	THER22Q2.txt
207299291	1	20210513	20210701			THER22Q2.txt
207300011	1	20211116				THER22Q2.txt
207300101	1	20210225				THER22Q2.txt
207300351	1	20201230	20210303			THER22Q2.txt
207300361	1	20210226	20210528			THER22Q2.txt
207300381	1	20200729	20200819			THER22Q2.txt
207300411	1	20200729	20200819			THER22Q2.txt
207322951
207365811
207369512	1	20220405	20220405	1	DAY	THER22Q2.txt
207417241
207663541
207768791	1	20220322	20220322	1	DAY	THER22Q2.txt
208050231
208051052
208111674	1	20210203	20220404	426	DAY	THER22Q3.txt
208409922
208411165	1	20220426	20220426	1	DAY	THER22Q3.txt
208411165	2	20220426	20220426	1	DAY	THER22Q3.txt
208411165	3	20220426	20220426			THER22Q3.txt
208411165	4	20220426	20220426			THER22Q3.txt
208411165	5	20220427	20220501			THER22Q3.txt
208411165	6	20220427	20220429	3	DAY	THER22Q3.txt
208639791
208640602
208922862	1		20220422			THER22Q2.txt
208922932
209279134
209342701
209473205	1	20210304	20210908	189	DAY	THER23Q2.txt
209473205	2	20210304	20210908	189	DAY	THER23Q2.txt
209473205	3	20210304	20210503	2	MON	THER23Q2.txt
209760231
209888801	1	20210413				THER22Q2.txt
209888801	2		20220504			THER22Q2.txt
209888801	3	20220413				THER22Q2.txt
209888801	4		20210504			THER22Q2.txt
209888801	5	20220413				THER22Q2.txt
209888801	6		20210504			THER22Q2.txt
210588221
210588231
210588241
210588251
210588261
210588271
210588291	1	20211208	20220307	3	MON	THER22Q3.txt
210588291	2	20220307				THER22Q3.txt
210588401
210588411
210588421	1	20211117				THER22Q3.txt
210588421	2	20211208				THER22Q3.txt
210588431	1	20211222				THER22Q3.txt
210588441
210588451
210588461
210588471
210588481
210588491	1	20220201				THER22Q3.txt
210588501
210588511
210588522	1	20220329	20220509	42	DAY	THER22Q3.txt
210588531
210588541
210588551	1	20211117	20220119	64	DAY	THER22Q3.txt
210588561
210588571
210588581
210588591	1	20211021				THER22Q3.txt
210588601
210588611
210588621
210588631
210588651	1	20220307	20220307	1	DAY	THER22Q3.txt
210588651	2	20220328	20220328	1	DAY	THER22Q3.txt
210596561
210654771
210654781	1	20220308				THER22Q3.txt
210654781	2	20220510				THER22Q3.txt
210654791	1	20220411				THER22Q3.txt
210654791	2	20220506				THER22Q3.txt
211342241	1	20220601				THER22Q3.txt
211342241	2	20220413	20220523	41	DAY	THER22Q3.txt
211634181	1	20220617				THER22Q3.txt
211742694	1	20220627	20220716	20	DAY	THER22Q4.txt
211742694	2	20220720	20220808	20	DAY	THER22Q4.txt
211798941	1	20220520	20220630	42	DAY	THER22Q3.txt
212130291
212188211	1	20220630	20220719	20	DAY	THER22Q3.txt
212188211	2	20220401				THER22Q3.txt
212188211	3	20220609				THER22Q3.txt
212188211	4	20210819				THER22Q3.txt
212188211	5	20220120				THER22Q3.txt
212188211	6	20220517				THER22Q3.txt
212188211	7	20220629				THER22Q3.txt
212188211	8	20220629				THER22Q3.txt
212188211	9	20220629				THER22Q3.txt
212188211	10	20220629				THER22Q3.txt
212188211	11	20220629				THER22Q3.txt
212188211	12	20220614				THER22Q3.txt
212338371
212400752	1	20220620	20220620	1	DAY	THER22Q3.txt
212400752	2	20220719	20220719	1	DAY	THER22Q3.txt
212450214	1	20220725	20220725	1	DAY	THER23Q2.txt
212450214	2	20210117				THER23Q2.txt
212450214	3	20220228				THER23Q2.txt
212450214	4	20211223				THER23Q2.txt
212450214	5	20220516				THER23Q2.txt
212450214	6	20220516				THER23Q2.txt
212450214	7	20211223				THER23Q2.txt
212450214	8	20211223				THER23Q2.txt
212450214	9	20220404				THER23Q2.txt
212450214	10	20220513				THER23Q2.txt
212450214	11	20211223				THER23Q2.txt
212450214	12	20211223				THER23Q2.txt
212725492
212904106
212939462	1	20220803	20220803	1	DAY	THER22Q3.txt
212939462	2	20220810	20220818	9	DAY	THER22Q3.txt
212939462	3	20200908				THER22Q3.txt
212939462	4	20200908				THER22Q3.txt
212939462	5	20200908				THER22Q3.txt
212939462	6	20200908				THER22Q3.txt
212939462	7	20200908				THER22Q3.txt
212939462	8	20201222				THER22Q3.txt
212939462	9	20211026				THER22Q3.txt
212939462	10	20220721				THER22Q3.txt
212939462	11	20220721				THER22Q3.txt
212939462	12	20220818				THER22Q3.txt
213151291
213151401
213151581
213155511
213155641
213155811
2133837412	1	20220901	20221103	64	DAY	THER23Q2.txt
2133837412	2	20220518	20220901	107	DAY	THER23Q2.txt
2133837412	3	20220518	20220727	71	DAY	THER23Q2.txt
2133837412	4	20221130	20230120	52	DAY	THER23Q2.txt
2133837412	5	20220518				THER23Q2.txt
2133837412	6	20220729				THER23Q2.txt
2133837412	11	20220904				THER23Q2.txt
2133837412	13	20221107	20221109	3	DAY	THER23Q2.txt
2133837412	15		20221106			THER23Q2.txt
2133837412	16	20221110				THER23Q2.txt
2133837412	17	20220901	20220901	1	DAY	THER23Q2.txt
2133837412	18	20221013	20221013	1	DAY	THER23Q2.txt
2133837412	19	20221103	20221103	1	DAY	THER23Q2.txt
2133837412	20	20220901	20220901	1	DAY	THER23Q2.txt
2133837412	21	20220910	20220910	1	DAY	THER23Q2.txt
2133837412	22	20221013	20221013	1	DAY	THER23Q2.txt
2133837412	23	20221103	20221103	1	DAY	THER23Q2.txt
2133837412	24	20220901	20220901	1	DAY	THER23Q2.txt
2133837412	25	20221014	20221014	1	DAY	THER23Q2.txt
2133837412	26	20220905	20220915	11	DAY	THER23Q2.txt
2133837412	27	20220904	20220916	13	DAY	THER23Q2.txt
2133837412	28	20221107	20221109	3	DAY	THER23Q2.txt
2133837412	29	20220908	20220915	8	DAY	THER23Q2.txt
2133837412	30	20220909				THER23Q2.txt
2133837412	31	20220909	20220916	8	DAY	THER23Q2.txt
2133837412	32	20220909				THER23Q2.txt
2133837412	33	20220910	20220910	1	DAY	THER23Q2.txt
2133837412	34	20220910	20220916	7	DAY	THER23Q2.txt
2133837412	35	20220904	20220916	13	DAY	THER23Q2.txt
2133837412	36	20221110				THER23Q2.txt
2133837412	37	20221110				THER23Q2.txt
2133837412	38	20221110				THER23Q2.txt
2133837412	39	20221110				THER23Q2.txt
213708815	1	20220905	20220905	1	DAY	THER23Q2.txt
213708815	2	20220905	20220905	1	DAY	THER23Q2.txt
213708815	11	20220101	20220911	254	DAY	THER23Q2.txt
213708815	12	20220905	20220905	1	DAY	THER23Q2.txt
213708815	13	20220905	20220905	1	DAY	THER23Q2.txt
213708815	14	20220906	20220910	5	DAY	THER23Q2.txt
213820266	1	20220915	20220915	1	DAY	THER23Q2.txt
213820266	2	20210902				THER23Q2.txt
213820266	3	20220406				THER23Q2.txt
213820266	4	20210630				THER23Q2.txt
213820266	5	2017				THER23Q2.txt
213820266	6	2014				THER23Q2.txt
213820266	7	2017				THER23Q2.txt
213820266	8	20220122				THER23Q2.txt
213820266	9	2017				THER23Q2.txt
213820266	10	2021				THER23Q2.txt
213820266	11	20211014				THER23Q2.txt
213820266	12	20220406				THER23Q2.txt
213820266	13	20220701				THER23Q2.txt
213820266	14	2018				THER23Q2.txt
213820266	15	2017				THER23Q2.txt
213820266	16	20190507				THER23Q2.txt
214369822	1	20170419	20220921	1982	DAY	THER22Q4.txt
214369822	2	20220920	20220921	2	DAY	THER22Q4.txt
214369822	3	20170420				THER22Q4.txt
214369822	4	201510				THER22Q4.txt
214369822	5	201510				THER22Q4.txt
214369822	6	202107				THER22Q4.txt
214369822	7	20170101				THER22Q4.txt
214369822	8	201802				THER22Q4.txt
214369822	9	20170418				THER22Q4.txt
214369822	10	20161024				THER22Q4.txt
214369822	12	202009				THER22Q4.txt
214369822	16	20170419				THER22Q4.txt
214369822	17	20161013				THER22Q4.txt
214369822	18	202209				THER22Q4.txt
214369822	19	20170421				THER22Q4.txt
214984681
214996581
215041421	1		20220922			THER22Q4.txt
215361194	1	20220927	20220927	1	DAY	THER23Q2.txt
215513745	1	20220928				THER22Q4.txt
215513745	2		20221019			THER22Q4.txt
215513745	3	20220706	20221019	106	DAY	THER22Q4.txt
215513745	4	20220706	20220906	63	DAY	THER22Q4.txt
215513745	5	20220706	20220908	65	DAY	THER22Q4.txt
215513745	6	20220930				THER22Q4.txt
215513745	7	20220928				THER22Q4.txt
215513745	8	20220928				THER22Q4.txt
215513745	9	20220722	20220927	68	DAY	THER22Q4.txt
215513745	10	20220708	20220718	11	DAY	THER22Q4.txt
215513745	11	20220707				THER22Q4.txt
215513745	12	20220923	20220923	1	DAY	THER22Q4.txt
215513745	13	20220902	20220906	5	DAY	THER22Q4.txt
215513745	14	20220902				THER22Q4.txt
215513745	15	20220729				THER22Q4.txt
215513745	16	20220708				THER22Q4.txt
215513745	17	20220708				THER22Q4.txt
215513745	18	20220705				THER22Q4.txt
215513745	19	2020				THER22Q4.txt
215513745	20	20220624				THER22Q4.txt
215513745	21	20220624	20220718	25	DAY	THER22Q4.txt
215513745	22	20220630				THER22Q4.txt
215513745	23	20220706				THER22Q4.txt
215513745	24	20220621	20220626	6	DAY	THER22Q4.txt
215513745	25	20220621	20220630	10	DAY	THER22Q4.txt
215513745	26	20220630				THER22Q4.txt
215513745	27	20210615				THER22Q4.txt
215513745	28	1972				THER22Q4.txt
215513745	29	20201228				THER22Q4.txt
215513745	30	2018				THER22Q4.txt
215513745	31	20201208				THER22Q4.txt
215513745	32	1987				THER22Q4.txt
215513745	33	20201208				THER22Q4.txt
215513745	34	2018				THER22Q4.txt
215513745	35	2021				THER22Q4.txt
215569732	1	20221017	20221017	1	DAY	THER22Q4.txt
215569732	2	20221017	20221017	1	DAY	THER22Q4.txt
215569732	3	20221019	20221019	1	DAY	THER22Q4.txt
215569732	4	20221017	20221017	1	DAY	THER22Q4.txt
215569732	5	20221021	20221021	1	DAY	THER22Q4.txt
215569732	6	20220901				THER22Q4.txt
215569732	7	20220901				THER22Q4.txt
215569732	8	20220901				THER22Q4.txt
215797211	1	20220812				THER22Q4.txt
215797211	2	20221014				THER22Q4.txt
215797211	3	20220920				THER22Q4.txt
215797211	4	20220829				THER22Q4.txt
215797211	6	20201112				THER22Q4.txt
215797211	7	20200901				THER22Q4.txt
215797211	8	20140926				THER22Q4.txt
215797211	9	20161006				THER22Q4.txt
215797211	10	20161006				THER22Q4.txt
215797211	11	20200702				THER22Q4.txt
215797211	12	20200702				THER22Q4.txt
215797211	13	20200901				THER22Q4.txt
215797211	14	20200702				THER22Q4.txt
215797211	15	20200901				THER22Q4.txt
215797211	16	20200901				THER22Q4.txt
215797211	17	20200901				THER22Q4.txt
215797211	18	20211021				THER22Q4.txt
215797211	19	20220303				THER22Q4.txt
215797211	20	20220524				THER22Q4.txt
215797211	21	20220708				THER22Q4.txt
215797211	22	20220708				THER22Q4.txt
215797211	23	20220721				THER22Q4.txt
215797211	25	20160907				THER22Q4.txt
215797211	26	20220411				THER22Q4.txt
215797211	27	20200701				THER22Q4.txt
215797211	32	20220928				THER22Q4.txt
215797211	33	20220523				THER22Q4.txt
215797211	34	20221031				THER22Q4.txt
215797211	35	20160907				THER22Q4.txt
216051651	1	20221003	20221103			THER22Q4.txt
216089211	1	20220428	20221003			THER22Q4.txt
216096843
216110351	1	20220112	20220112	1	DAY	THER22Q4.txt
216110351	2	20210831	20210831	1	DAY	THER22Q4.txt
216110351	3	20220112	20220112	1	DAY	THER22Q4.txt
216110351	4	20220119	20220119	1	DAY	THER22Q4.txt
216110351	5	20220803				THER22Q4.txt
216110351	6	20210831				THER22Q4.txt
216110351	7	20130101				THER22Q4.txt
216110351	8	20130101	20220809	3508	DAY	THER22Q4.txt
216110351	9	20150101				THER22Q4.txt
216110351	10	20180101				THER22Q4.txt
216110351	11	20220727	20220803	8	DAY	THER22Q4.txt
216110351	12	20220728	20220801	5	DAY	THER22Q4.txt
216110351	13	20220727	20220803	8	DAY	THER22Q4.txt
216110351	14	20220727	20220803	8	DAY	THER22Q4.txt
216171954	1	20211025	20211025	1	DAY	THER23Q2.txt
216171954	2	20211025	20211025	1	DAY	THER23Q2.txt
216171954	3	20211025	20211025	1	DAY	THER23Q2.txt
216171954	4	20211025	20211025	1	DAY	THER23Q2.txt
216171954	5	20210901				THER23Q2.txt
216171954	6	20211018	20211214	58	DAY	THER23Q2.txt
216171954	7	20210901				THER23Q2.txt
216171954	8	20211018				THER23Q2.txt
216171954	11	20211025				THER23Q2.txt
216171954	12	20211026	20211030	5	DAY	THER23Q2.txt
216514972	1	20220301				THER22Q4.txt
216593982
216699461
216699701
216700221
216700251
217002412	1		20220803			THER22Q4.txt
217003662	1		20220817			THER22Q4.txt
217078721	1	20220428	20221003	159	DAY	THER22Q4.txt
217078721	3	20220428	20221003	159	DAY	THER22Q4.txt
217078721	4	20220428	20221003	159	DAY	THER22Q4.txt
217078721	5	20220428	20221003	159	DAY	THER22Q4.txt
217241551
217241591
217241731	1	2022				THER22Q4.txt
217241741
217242032
217268971
217298712
217298991
217411631
217421221
217422124	1	20221104				THER23Q2.txt
217558302
217562671
217562681
217562691
217562701
217562711
217562721
217562731
217562742	1	20220713	20220824	43	DAY	THER23Q2.txt
217562742	2	20220803	20220804	2	DAY	THER23Q2.txt
217562742	4	20220824	20220824	1	DAY	THER23Q2.txt
217562742	5	20220803	20220803	1	DAY	THER23Q2.txt
217562742	6	20220803	20220824	22	DAY	THER23Q2.txt
217562751	1		20220517			THER22Q4.txt
217562761	1	20211130				THER22Q4.txt
217562761	2	20211221				THER22Q4.txt
217562761	3	20220112				THER22Q4.txt
217562761	4	20220202				THER22Q4.txt
217562761	5	20220223				THER22Q4.txt
217562761	6	20220304				THER22Q4.txt
217562761	7	20220324	20220616	85	DAY	THER22Q4.txt
217562771
217562781
217562791
217562801	1	20220803				THER22Q4.txt
217562801	2	20220824				THER22Q4.txt
217562801	8	20220914	20220914	1	DAY	THER22Q4.txt
217562801	17	20220913	20220914	2	DAY	THER22Q4.txt
217562801	18	20220914	20220914	1	DAY	THER22Q4.txt
217562801	19	20220914	20220914	1	DAY	THER22Q4.txt
217562801	20	20220913	20220914	2	DAY	THER22Q4.txt
217562801	21	20220914	20220914	1	DAY	THER22Q4.txt
217562801	22	20220914	20220914	1	DAY	THER22Q4.txt
217562811	1	20220713				THER22Q4.txt
217562811	2	20220713	20220715	3	DAY	THER22Q4.txt
217562811	6	20220713				THER22Q4.txt
217562811	8	20220713				THER22Q4.txt
217562821
217562832
217562856	1	20220906	20220906	1	DAY	THER23Q3.txt
217562856	2		20221005			THER23Q3.txt
217562856	3	20220429				THER23Q3.txt
217562856	4	20220514				THER23Q3.txt
217562856	5	20220427				THER23Q3.txt
217562856	6	20220427				THER23Q3.txt
217562856	7	20220427	20220927	154	DAY	THER23Q3.txt
217562856	8	20220427	20220927	154	DAY	THER23Q3.txt
217562856	9	20220818	20220927	41	DAY	THER23Q3.txt
217562856	10	20220830	20220927	29	DAY	THER23Q3.txt
217562856	11		20220927			THER23Q3.txt
217562856	12		20220927			THER23Q3.txt
217562856	13		20220927			THER23Q3.txt
217562856	14		20220927			THER23Q3.txt
217562856	15	20220920	20220927	8	DAY	THER23Q3.txt
217562856	16	20220921	20220927	7	DAY	THER23Q3.txt
217562856	17		20220927			THER23Q3.txt
217562901	1	20220805	2022			THER22Q4.txt
217562901	2	20220901				THER22Q4.txt
217562901	3	20220922				THER22Q4.txt
217562911
217562922
217562931
217562941
217562951
217562961
217562971
217562991	1	20220805	20221012	69	DAY	THER22Q4.txt
217563001	1	20220707				THER22Q4.txt
217563017	1	20220913	2022			THER23Q3.txt
217563017	2	20221007				THER23Q3.txt
217563017	3	20221028				THER23Q3.txt
217563021	1	20221107				THER22Q4.txt
217563031	1	20220623	20220915	85	DAY	THER22Q4.txt
217563041	1	20221107				THER22Q4.txt
217563051	1	20221003	20221103	32	DAY	THER22Q4.txt
217563051	2	20221103				THER22Q4.txt
217563051	3	20221003	20221103	32	DAY	THER22Q4.txt
217563051	4	20221003	20221103	32	DAY	THER22Q4.txt
217688302
217688411	1	20220421	20220512	22	DAY	THER22Q4.txt
217688411	2	202110	20220413			THER22Q4.txt
217688411	3	202110	202201			THER22Q4.txt
217688411	4	202110	202201			THER22Q4.txt
217905342
218005082
218005092
218005102
218252602
218329762
218391322
218394281
218394394	1	20221124	20221222	29	DAY	THER23Q2.txt
218394394	2	20221222				THER23Q2.txt
218394394	3	20221124	20221222	29	DAY	THER23Q2.txt
218394394	4	20221222				THER23Q2.txt
218446353	1	20220923	20220923	1	DAY	THER23Q2.txt
218446353	2	20220610				THER23Q2.txt
218446353	3	20220819				THER23Q2.txt
218446353	4	20221014				THER23Q2.txt
218446353	5	20221104				THER23Q2.txt
218446353	6	20221209				THER23Q2.txt
218559842	1	20220705	20220728	24	DAY	THER23Q2.txt
218743075	1	20220824	20230104	134	DAY	THER23Q3.txt
218743075	2	20221004				THER23Q3.txt
218743075	3	20230103				THER23Q3.txt
218744082	1	20220901	20220922	22	DAY	THER23Q2.txt
218808613
218870103
218919495	1	20221222				THER23Q3.txt
218919495	2	20230112	20230117	6	DAY	THER23Q3.txt
218919495	21	20230116				THER23Q3.txt
218919495	23	20230116				THER23Q3.txt
219012852	1		20221229			THER23Q2.txt
2190557010	1	20221220				THER23Q3.txt
2190557010	2	20230117				THER23Q3.txt
2190557010	3	20230216				THER23Q3.txt
2190557010	4	20230106				THER23Q3.txt
2190557010	5	20230117				THER23Q3.txt
2190557010	6	20221223	20230120	29	DAY	THER23Q3.txt
219113024	1	20221020				THER23Q2.txt
219113024	2	20221228				THER23Q2.txt
219113024	4	20221020				THER23Q2.txt
219113024	5	20221020				THER23Q2.txt
219113024	6	20221208				THER23Q2.txt
219113024	7	20221122				THER23Q2.txt
219113024	8	20221122				THER23Q2.txt
219113024	11	20221020				THER23Q2.txt
219169482
219281204	1	20221223	20230113	22	DAY	THER23Q2.txt
219281204	2	20220826	20221223	120	DAY	THER23Q2.txt
219281204	3	20230126				THER23Q2.txt
219281204	4	20220826	20221031	67	DAY	THER23Q2.txt
219281204	5	20220826	20221102	69	DAY	THER23Q2.txt
219281204	6	20221102				THER23Q2.txt
219377502
219450371
219647456	1	20230113	20230113	1	DAY	THER23Q3.txt
219647456	2	20230113	20230120	8	DAY	THER23Q3.txt
219647456	3	20230113	20230120	8	DAY	THER23Q3.txt
219647456	4	20230113	20230120	8	DAY	THER23Q3.txt
219647456	5	20230121				THER23Q3.txt
219647456	6	20230120	20230120	1	DAY	THER23Q3.txt
219675661
219800714	1	20221230	20230120	22	DAY	THER23Q2.txt
219800714	2	20221230	20230120	22	DAY	THER23Q2.txt
219907339	1	20230119	20230119	1	DAY	THER23Q3.txt
219907339	2	20230119	20230119	1	DAY	THER23Q3.txt
219907339	3	20230119	20230119	1	DAY	THER23Q3.txt
219907339	4	20230119	20230119	1	DAY	THER23Q3.txt
219907339	5	20230127	20230129	3	DAY	THER23Q3.txt
219907339	6	20230120	20230124	5	DAY	THER23Q3.txt
219907339	7	20230128	20230131	4	DAY	THER23Q3.txt
219907339	8	20230112				THER23Q3.txt
219907339	9	20230112				THER23Q3.txt
219907339	10	20221214				THER23Q3.txt
219907339	11	20230130	20230131	2	DAY	THER23Q3.txt
219907339	12	20230119	20230119	1	DAY	THER23Q3.txt
219907339	13	20230119	20230119	1	DAY	THER23Q3.txt
220051092
220176462
220182112
220398355	1	20230208	20230208	1	DAY	THER23Q2.txt
220398355	2	20230208	20230208	1	DAY	THER23Q2.txt
220398355	3	20230208	20230208	1	DAY	THER23Q2.txt
220398355	4	20230208	20230208	1	DAY	THER23Q2.txt
220398355	5	20220906				THER23Q2.txt
220398355	6	20230109				THER23Q2.txt
220398355	7	20230125	20230130	6	DAY	THER23Q2.txt
220398355	8	20230130	20230201	3	DAY	THER23Q2.txt
220398355	9	20230209	20230214	6	DAY	THER23Q2.txt
220398355	10	20230130	20230201	3	DAY	THER23Q2.txt
220398355	11	20230209	20230214	6	DAY	THER23Q2.txt
220713081
220788812
220927087	1	20230208				THER23Q3.txt
220927087	2	20230301				THER23Q3.txt
220927087	3	20221031				THER23Q3.txt
220927087	4	20230103				THER23Q3.txt
220927087	5	20221031				THER23Q3.txt
220927087	6	20230301				THER23Q3.txt
220927087	7	20221031				THER23Q3.txt
220927087	8	20230105				THER23Q3.txt
220927087	9	2015				THER23Q3.txt
220927087	10	2015	20160516			THER23Q3.txt
220927087	12	2004				THER23Q3.txt
220927087	13	2015				THER23Q3.txt
220927087	14	20221214				THER23Q3.txt
220927087	15	20221221				THER23Q3.txt
220927087	16	20221221				THER23Q3.txt
220927087	17	20230118				THER23Q3.txt
220927087	18	20230208	20230208	1	DAY	THER23Q3.txt
220927087	19	20230301	20230301	1	DAY	THER23Q3.txt
220927087	20	20230208	20230208	1	DAY	THER23Q3.txt
220927087	21	20230301	20230301	1	DAY	THER23Q3.txt
220927087	22	20230208	20230208	1	DAY	THER23Q3.txt
220927087	23	20230301	20230301	1	DAY	THER23Q3.txt
221032152
221032212
221221002
221436314	1	20230228	20230411	43	DAY	THER23Q3.txt
221436314	2	20230310	20230310	1	DAY	THER23Q3.txt
221436314	3	20220503				THER23Q3.txt
221436314	4	20230311				THER23Q3.txt
221436314	5	20220418				THER23Q3.txt
221436314	6	20230313				THER23Q3.txt
221436314	7	2020				THER23Q3.txt
221436314	8	2020				THER23Q3.txt
221436314	9	2020				THER23Q3.txt
221436314	10	1980				THER23Q3.txt
221436314	11	2020				THER23Q3.txt
221436314	12	2020				THER23Q3.txt
221533013	1	20221031	20221221	52	DAY	THER23Q2.txt
221533013	2	20230315				THER23Q2.txt
221533013	4	20220110				THER23Q2.txt
221533013	6	20221222				THER23Q2.txt
221576113	1	20221228	20230117	21	DAY	THER23Q2.txt
221576113	2	20230117	20230207	22	DAY	THER23Q2.txt
221576113	3	2018				THER23Q2.txt
221576113	4	2007				THER23Q2.txt
221576323	1	20221117	20230209	85	DAY	THER23Q2.txt
221576612	1		20230116			THER23Q2.txt
221621166	1	20221115	20230228	106	DAY	THER23Q3.txt
221621166	2	2019				THER23Q3.txt
221621166	3	20220718				THER23Q3.txt
221621166	4	20221103				THER23Q3.txt
221621166	5	202207				THER23Q3.txt
221621166	6	20221229				THER23Q3.txt
221785874	1	20221115				THER23Q2.txt
221785874	2	2019				THER23Q2.txt
221785874	3	20220718				THER23Q2.txt
221785874	4	20220718				THER23Q2.txt
221785874	5	202207				THER23Q2.txt
221837723	1	20230323	20230323	1	DAY	THER23Q2.txt
221837723	2	20220627				THER23Q2.txt
221837723	3	20151230				THER23Q2.txt
221837723	4	20151230				THER23Q2.txt
221837723	5	20220627				THER23Q2.txt
221837723	6	20230322				THER23Q2.txt
221837723	7	20210331				THER23Q2.txt
221837723	8	20220627				THER23Q2.txt
221837723	9	20151230				THER23Q2.txt
221857753	1	20221222				THER23Q2.txt
221857753	2	20221222				THER23Q2.txt
221866321
221929472
221929662
221931512
2219368610	1	20230223	20230314	20	DAY	THER23Q3.txt
2219368610	2	20230418				THER23Q3.txt
2219368610	3	20221117	20230314	118	DAY	THER23Q3.txt
2219368610	4	20221117				THER23Q3.txt
2219368610	5	20221117	20230203	79	DAY	THER23Q3.txt
2219368610	6	20221116				THER23Q3.txt
2219368610	7	20221214				THER23Q3.txt
2219368610	8	20221228				THER23Q3.txt
2219368610	9	20230116	20230221	37	DAY	THER23Q3.txt
2219368610	10	20230116	20230221	37	DAY	THER23Q3.txt
2219368610	11	20230221	20230221	1	DAY	THER23Q3.txt
2219368610	12	20230331	20230331	1	DAY	THER23Q3.txt
2219368610	13	20230428	20230428	1	DAY	THER23Q3.txt
2219368610	14	20230430	20230430	1	DAY	THER23Q3.txt
2219368610	15	20230503	20230503	1	DAY	THER23Q3.txt
2219368610	16	20230505	20230505	1	DAY	THER23Q3.txt
2219368610	17	20230509	20230510	2	DAY	THER23Q3.txt
2219368610	18	20230513	20230513	1	DAY	THER23Q3.txt
2219368610	19	20230517	20230517	1	DAY	THER23Q3.txt
2219368610	20	20230223	20230223	1	DAY	THER23Q3.txt
2219368610	21	20230314	20230314	1	DAY	THER23Q3.txt
2219368610	22	20230418	20230418	1	DAY	THER23Q3.txt
2219368610	23	20230223	20230223	1	DAY	THER23Q3.txt
2219368610	24	20230314	20230314	1	DAY	THER23Q3.txt
2219368610	25	20230418	20230418	1	DAY	THER23Q3.txt
2219368610	26	20230223	20230223	1	DAY	THER23Q3.txt
2219368610	27	20230314	20230314	1	DAY	THER23Q3.txt
2219368610	28	20230418	20230418	1	DAY	THER23Q3.txt
2219368610	29	20230225	20230301	5	DAY	THER23Q3.txt
2219368610	30	20230316	20230320	5	DAY	THER23Q3.txt
2219368610	31	20230324	20230403	11	DAY	THER23Q3.txt
2219368610	32	20221121				THER23Q3.txt
2219368610	33	20221221				THER23Q3.txt
2219368610	34	20230323	20230326	4	DAY	THER23Q3.txt
2219368610	35	20230329	20230402	5	DAY	THER23Q3.txt
2219368610	36	20230426	20230426	1	DAY	THER23Q3.txt
2219368610	37	20230428	20230501	4	DAY	THER23Q3.txt
2219368610	38	20230505	20230509	5	DAY	THER23Q3.txt
2219368610	39	20230511	20230517	7	DAY	THER23Q3.txt
2219368610	40	20230514	20230516	3	DAY	THER23Q3.txt
2219368610	41	20230326	20230326	1	DAY	THER23Q3.txt
2219368610	42	20230429	20230429	1	DAY	THER23Q3.txt
2219368610	43	20230503	20230503	1	DAY	THER23Q3.txt
2219368610	44	20230506	20230507	2	DAY	THER23Q3.txt
2219368610	45	20230515	20230515	1	DAY	THER23Q3.txt
2219368610	46	20230322	20230403	13	DAY	THER23Q3.txt
2219368610	47	20230426	20230511	16	DAY	THER23Q3.txt
2219368610	48	20230322	20230322	1	DAY	THER23Q3.txt
2219368610	49	20230516	20230516	1	DAY	THER23Q3.txt
2219368610	50	20230331	20230331	1	DAY	THER23Q3.txt
2219368610	51	20230328	20230328	1	DAY	THER23Q3.txt
2219368610	52	20230328	20230328	1	DAY	THER23Q3.txt
2219368610	53	20230322				THER23Q3.txt
2219368610	54	20230403	20230410	8	DAY	THER23Q3.txt
2219368610	55	20230403	20230410	8	DAY	THER23Q3.txt
2219368610	56	20230426	20230426	1	DAY	THER23Q3.txt
2219368610	57	20230503	20230503	1	DAY	THER23Q3.txt
2219368610	58	20230515	20230515	1	DAY	THER23Q3.txt
2219368610	59	20230326	20230326	1	DAY	THER23Q3.txt
2219368610	60	20230323				THER23Q3.txt
222410702	1	202201				THER23Q2.txt
222413522
222462545
222464522
222468822	1	20230410				THER23Q2.txt
222468822	2	20221214				THER23Q2.txt
222468822	3	202206				THER23Q2.txt
222468822	4	202211				THER23Q2.txt
222468822	5	20220718				THER23Q2.txt
222468822	6	20210921				THER23Q2.txt
222468822	7	20230410	20230419	10	DAY	THER23Q2.txt
222468822	8	20230411	20230412	2	DAY	THER23Q2.txt
222468822	9	20230411	20230412	2	DAY	THER23Q2.txt
222468822	10	20230307	20230416	41	DAY	THER23Q2.txt
222468822	11	20230221	20230416	55	DAY	THER23Q2.txt
222468822	12	202301	20230416			THER23Q2.txt
222468822	13	202301	20230416			THER23Q2.txt
222468822	14	2022	20230416			THER23Q2.txt
222468822	15	2022	20230416			THER23Q2.txt
222468822	16	20170926	20230416	2029	DAY	THER23Q2.txt
222468822	17	20160131	20230416	2633	DAY	THER23Q2.txt
222468822	18	20091222	20230416	4864	DAY	THER23Q2.txt
222468822	19		20230330			THER23Q2.txt
222468822	20	20221214	20230330	107	DAY	THER23Q2.txt
222468822	21	20210316	20230328	743	DAY	THER23Q2.txt
222468822	22	20221214	20230328	105	DAY	THER23Q2.txt
222468822	23	20221214	20230328	105	DAY	THER23Q2.txt
222468822	24	20221214	20230328	105	DAY	THER23Q2.txt
222468822	25	20221214	20230328	105	DAY	THER23Q2.txt
222468822	26	20230411	20230411	1	DAY	THER23Q2.txt
222567062	1	20230116	20230116	1	DAY	THER23Q2.txt
222612662
222887202
222980244	1	20230322	20230412	22	DAY	THER23Q2.txt
222980244	2	20230503				THER23Q2.txt
222980244	5	2013				THER23Q2.txt
222980244	6	2003				THER23Q2.txt
222980244	7	2022				THER23Q2.txt
222980244	8	2022				THER23Q2.txt
223005451	1	20230425	20230425	1	DAY	THER23Q2.txt
223212472
223466172	1		20230420			THER23Q2.txt
223564363	1	20230322	20230503	43	DAY	THER23Q2.txt
223564363	2	20230524				THER23Q2.txt
223564363	4	20230502				THER23Q2.txt
223564363	5	20230503				THER23Q2.txt
223564363	6	20221121				THER23Q2.txt
223564363	7	2018				THER23Q2.txt
223564363	8	20220615				THER23Q2.txt
223564363	9	2018				THER23Q2.txt
223564363	10	2018				THER23Q2.txt
223564363	11	20210806				THER23Q2.txt
223564363	12	20210813				THER23Q2.txt
223568522	1	20230308	20230418	42	DAY	THER23Q2.txt
223568522	2	20221215	20230418	125	DAY	THER23Q2.txt
223568522	3	20221215	20230215	63	DAY	THER23Q2.txt
223568522	4	20221215	20230217	65	DAY	THER23Q2.txt
223568522	5	20221215				THER23Q2.txt
223568522	6	20221215				THER23Q2.txt
223568522	7	20230308				THER23Q2.txt
223568522	8	20230310				THER23Q2.txt
223568522	9	20221215				THER23Q2.txt
223568522	10	20221218				THER23Q2.txt
223941671	1	20230209				THER23Q2.txt
225219892
226217851
226296431
226296881
226296901
226296911	1	20230426				THER23Q2.txt
226296911	2	20230426				THER23Q2.txt
226296911	3	20230426				THER23Q2.txt
226296911	4	20230426				THER23Q2.txt
226296911	5	20230426				THER23Q2.txt
226296911	6	20230412				THER23Q2.txt
226296911	7	20230428				THER23Q2.txt
226296911	8	20230426				THER23Q2.txt
226296921	1	20221228	20230329	92	DAY	THER23Q2.txt
226296931
226296941	1	20230215				THER23Q2.txt
226296951
226296961	1	20221117	20230316	4	MON	THER23Q2.txt
226296971	1	20221228	20230301	64	DAY	THER23Q2.txt
226296981	1	20221005	20221207	64	DAY	THER23Q2.txt
226296981	2	20220105				THER23Q2.txt
226296981	3	20220105				THER23Q2.txt
226296981	4	20220105				THER23Q2.txt
226296981	5	20220105				THER23Q2.txt
226296981	6	20200728				THER23Q2.txt
226296991	1	20230214	20230214	1	DAY	THER23Q2.txt
226296991	2	202208				THER23Q2.txt
226296991	3	202301				THER23Q2.txt
226296991	4	20230128	20230213	17	DAY	THER23Q2.txt
226296991	10	202208				THER23Q2.txt
226296991	11	202206				THER23Q2.txt
226296991	12	202208				THER23Q2.txt
226296991	13	202208				THER23Q2.txt
226296991	15	202206				THER23Q2.txt
226296991	16	20230123				THER23Q2.txt
226296991	18	20230213				THER23Q2.txt
226296991	19	20230213				THER23Q2.txt
226296991	20	20230214	20230221	8	DAY	THER23Q2.txt
226296991	24	20230228				THER23Q2.txt
226296991	25	20230228				THER23Q2.txt
226296991	26	202303				THER23Q2.txt
226297191
226297201	1	20221214				THER23Q2.txt
226297211	1	20230222				THER23Q2.txt
226297221	1	20220812	20230307	208	DAY	THER23Q2.txt
226297221	2	20170116				THER23Q2.txt
226297221	3	20221017				THER23Q2.txt
226297221	4	20160907				THER23Q2.txt
226297221	5	20160926				THER23Q2.txt
226297221	6	20200701				THER23Q2.txt
226297221	7	20230224				THER23Q2.txt
226297221	8	20220429				THER23Q2.txt
226297221	9	20181228				THER23Q2.txt
226297221	10	20230127				THER23Q2.txt
226297221	11	20220819				THER23Q2.txt
226297221	12	20200702				THER23Q2.txt
226297221	13	20170421				THER23Q2.txt
226297221	14	20230216				THER23Q2.txt
226297221	15	20200901				THER23Q2.txt
226297221	17	20201112				THER23Q2.txt
226297221	18	20200702				THER23Q2.txt
226297221	21	20220829				THER23Q2.txt
226297221	22	20230213				THER23Q2.txt
226297221	23	20220708				THER23Q2.txt
226297221	26	20220721				THER23Q2.txt
226297221	27	20220721				THER23Q2.txt
226297221	28	20220303				THER23Q2.txt
226297221	29	20220523				THER23Q2.txt
226297221	30	20161006				THER23Q2.txt
226297221	31	20211021				THER23Q2.txt
226297231	1	20221115				THER23Q2.txt
226297231	2	20230509				THER23Q2.txt
226297231	3	2019				THER23Q2.txt
226297231	4	20220718				THER23Q2.txt
226297231	5	202207				THER23Q2.txt
226297231	6	20221205				THER23Q2.txt
226297231	7	20220718				THER23Q2.txt
226297241	1	202302				THER23Q2.txt
226297251	1	20230213	20230213	1	DAY	THER23Q2.txt
226297251	2	20221228				THER23Q2.txt
226297261
226297271
226297281
226297291
226297301
226297321	1	201705				THER23Q2.txt
226297331
226297341
226297371
226297381	1	20220812	20230426	258	DAY	THER23Q2.txt
226297381	2	20170116				THER23Q2.txt
226297381	3	20221017				THER23Q2.txt
226297381	4	20160907				THER23Q2.txt
226297381	5	20160926				THER23Q2.txt
226297381	6	20200701				THER23Q2.txt
226297471	1	20221212	20221212	1	DAY	THER23Q2.txt
226297471	2	20230112	20230112	1	DAY	THER23Q2.txt
226297471	3	20230207	20230207	1	DAY	THER23Q2.txt
226297471	4	20230228	20230228	1	DAY	THER23Q2.txt
226297481
226297531	1	20220816	20230411	239	DAY	THER23Q2.txt
226297531	2		20230329	239	DAY	THER23Q2.txt
226297531	3	20230329		239	DAY	THER23Q2.txt
226297531	4	20221108				THER23Q2.txt
226297541
226297551
226297561
226297571	1	20230330	20230330	1	DAY	THER23Q2.txt
226297571	2	20230420	20230420	1	DAY	THER23Q2.txt
226297571	3	20230420	20230420	1	DAY	THER23Q2.txt
226297571	4	20230420	20230420	1	DAY	THER23Q2.txt
226364562	1	20230412	20230525	44	DAY	THER23Q3.txt
226364562	2	20230412	20230601	51	DAY	THER23Q3.txt
226364562	3	20210511				THER23Q3.txt
226364562	4	20210511				THER23Q3.txt
226364562	5	20210511				THER23Q3.txt
226364562	6	20230329				THER23Q3.txt
226364562	7	20230426				THER23Q3.txt
226364562	8	20230511				THER23Q3.txt
226364562	9	20230601	20230601	1	DAY	THER23Q3.txt
226364562	10	20230601	20230601	1	DAY	THER23Q3.txt
226369681
226409361
226500573	1	20230221	20230425	64	DAY	THER23Q3.txt
226500573	2	20221107	20230425	170	DAY	THER23Q3.txt
226500573	3	20221107				THER23Q3.txt
226500573	4	20230110				THER23Q3.txt
226500573	5	20221107	20230112	67	DAY	THER23Q3.txt
226500573	6	20221107				THER23Q3.txt
226500573	7	20221129				THER23Q3.txt
226500573	8	20221107				THER23Q3.txt
226500573	9	20221107				THER23Q3.txt
226500573	10	20221107				THER23Q3.txt
226500573	11	20230221				THER23Q3.txt
226500573	12	20230310				THER23Q3.txt
226620011
226863802	1	20230601	20230622	22	DAY	THER23Q3.txt
226863802	2	20230601	20230622	22	DAY	THER23Q3.txt
226863802	3	20230622	20230622	1	DAY	THER23Q3.txt
226863802	4	2016				THER23Q3.txt
226863802	5	201901				THER23Q3.txt
226863802	6	20211211				THER23Q3.txt
226863802	7	20221201				THER23Q3.txt
226863802	8	20221219				THER23Q3.txt
226863802	9	20230502				THER23Q3.txt
226863802	10	20230509				THER23Q3.txt
226863802	11	20230527				THER23Q3.txt
226863802	12	20230602				THER23Q3.txt
226863802	13	20230622	20230622	1	DAY	THER23Q3.txt
226863802	14	20230622	20230622	1	DAY	THER23Q3.txt
226863802	15	20230623	20230623	1	DAY	THER23Q3.txt
227078603	1	20230119	20230609	142	DAY	THER23Q3.txt
227078603	2	20230119	20230616	149	DAY	THER23Q3.txt
227078603	3	20230118				THER23Q3.txt
227078603	4	20230609				THER23Q3.txt
227152441
227168391	1	20230209	20230421			THER23Q3.txt
227199711
227291581
227353711	1	20230411	20230411	1	DAY	THER23Q3.txt
227353711	2	20230411	20230413	3	DAY	THER23Q3.txt
227353711	3	20230408	20230419	12	DAY	THER23Q3.txt
227648711
228024381	1	20230703	20230703	1	DAY	THER23Q3.txt
228024381	2	20230704				THER23Q3.txt
228024381	6	20230104				THER23Q3.txt
228054881	1	20230522	20230612	22	DAY	THER23Q3.txt
228054881	2	20230703	20230703	1	DAY	THER23Q3.txt
228054881	3	20230725	20230725	1	DAY	THER23Q3.txt
228054881	4	20230522	20230620	30	DAY	THER23Q3.txt
228054881	5	20230703	20230710	8	DAY	THER23Q3.txt
228054881	6	20220725	20230725	366	DAY	THER23Q3.txt
228054881	7	20230703	20230710	8	DAY	THER23Q3.txt
228212781
228336321	1	20230209	20230421			THER23Q3.txt
228395321	1	20230717				THER23Q3.txt
228396081
228399872	1	20230726	20230726	1	DAY	THER23Q3.txt
228399872	2	20230712				THER23Q3.txt
228399872	3	20230717	20230808	23	DAY	THER23Q3.txt
228399872	4	201910	20230722			THER23Q3.txt
228399872	5	20221001				THER23Q3.txt
228399872	6	20230726	20230726	1	DAY	THER23Q3.txt
228399872	11	20230728				THER23Q3.txt
228608732	1	202206	202306			THER23Q3.txt
228822491
228822931
228965991
229054023	1	20230803	20230803	1	DAY	THER23Q3.txt
229054023	2	20230803	20230803	1	DAY	THER23Q3.txt
229488071
229489281
230118751	1	20230817	20230913	28	DAY	THER23Q3.txt
230118751	2	20230817	20230817	1	DAY	THER23Q3.txt
230118751	3	20230913	20230913	1	DAY	THER23Q3.txt
230118751	4	2013				THER23Q3.txt
230118751	5	2013				THER23Q3.txt
230118751	6	202301				THER23Q3.txt
