# Supplementary material for: Post-marketing safety evaluation of lurbinectedin: a pharmacovigilance analysis based on the FAERS database
Source: Front Pharmacol. 2024 Mar 14;15:1368763. doi: 10.3389/fphar.2024.1368763 (PMC10972959; doi:10.3389/fphar.2024.1368763)
Supplement: Supplementary file 2 [file DataSheet1.ZIP › Time of onset.xlsx]

## Sheet: Sheet 1
primaryid	START_DT	EVENT_DT	DRUGNAME	TIME
226500573	2023-02-21	2023-05-29	LURBINECTEDIN	97
194071211	2021-01-21	2021-04-26	LURBINECTEDIN	95
221857753	2022-12-22	2023-03-27	LURBINECTEDIN	95
183395341	2020-09-09	2020-09-18	LURBINECTEDIN LURBINECTEDIN 4MG INJ	9
187653912	2020-12-15	2020-12-24	LURBINECTEDIN	9
189144771	2020-04-28	2020-05-07	ZEPZELCA	9
199940122	2021-09-18	2021-09-27	LURBINECTEDIN	9
226296911	2023-04-26	2023-05-05	ZEPZELCA	9
219113024	2022-10-20	2023-01-17	LURBINECTEDIN	89
217563031	2022-06-23	2022-09-19	ZEPZELCA	88
206030844	2021-11-23	2022-02-18	LURBINECTEDIN	87
226296971	2022-12-28	2023-03-22	ZEPZELCA	84
187146712	2020-09-10	2020-12-02	ZEPZELCA	83
180894382	2020-06-05	2020-06-13	ZEPZELCA	8
189145011	2020-06-18	2020-06-26	ZEPZELCA	8
207369512	2022-04-05	2022-04-13	LURBINECTEDIN	8
223005451	2023-04-25	2023-05-03	LURBINECTEDIN	8
227353711	2023-04-11	2023-04-19	LURBINECTEDIN	8
217562991	2022-08-05	2022-10-21	ZEPZELCA	77
184166484	2020-07-28	2020-10-09	ZEPZELCA	73
221533013	2022-10-31	2023-01-11	LURBINECTEDIN	72
206858956	2021-10-20	2021-12-30	LURBINECTEDIN	71
207300101	2021-02-25	2021-05-06	LURBINECTEDIN	70
187773491	2020-09-18	2020-09-25	ZEPZELCA	7
192027521	2021-01-25	2021-02-01	ZEPZELCA	7
215569732	2022-10-17	2022-10-24	LURBINECTEDIN	7
217563017	2022-09-13	2022-09-20	ZEPZELCA	7
226296981	2022-10-05	2022-12-13	LURBINECTEDIN	69
186629114	2020-10-06	2020-12-09	LURBINECTEDIN	64
223568522	2023-03-08	2023-05-11	LURBINECTEDIN	64
226364562	2023-04-12	2023-06-14	LURBINECTEDIN	63
210588522	2022-03-29	2022-05-28	LURBINECTEDIN	60
203369387	2021-11-11	2021-11-17	ZEPZELCA	6
207768791	2022-03-22	2022-03-28	ZEPZELCA	6
220398355	2023-02-08	2023-02-14	LURBINECTEDIN	6
221837723	2023-03-23	2023-03-29	LURBINECTEDIN	6
222468822	2023-04-10	2023-04-16	LURBINECTEDIN	6
203015734	2021-07-24	2021-09-17	LURBINECTEDIN	55
207299291	2021-05-13	2021-07-07	LURBINECTEDIN	55
222980244	2023-03-22	2023-05-16	LURBINECTEDIN	55
182985571	2020-07-02	2020-08-24	ZEPZELCA	53
226297531	2022-08-16	2022-10-08	ZEPZELCA	53
203949411	2020-10-05	2020-11-25	ZEPZELCA	51
205899181	2022-01-11	2022-03-03	ZEPZELCA	51
212400752	2022-06-20	2022-08-10	ZEPZELCA	51
180876351	2020-07-24	2020-07-29	LURBINECTEDIN	5
182339626	2020-08-21	2020-08-26	ZEPZELCA	5
184920543	2020-10-07	2020-10-12	ZEPZELCA	5
217422124	2022-11-04	2022-11-09	ZEPZELCA	5
219907339	2023-01-19	2023-01-24	LURBINECTEDIN	5
228024381	2023-07-03	2023-07-08	ZEPZELCA	5
181007883	2020-04-27	2020-06-15	ZEPZELCA	49
207300361	2021-02-26	2021-04-16	LURBINECTEDIN	49
223564363	2023-03-22	2023-05-09	LURBINECTEDIN	48
228054881	2023-05-22	2023-07-07	LURBINECTEDIN	46
184467572	2020-07-21	2020-09-04	ZEPZELCA	45
198944392	2021-08-03	2021-09-13	ZEPZELCA	41
217562801	2022-08-03	2022-09-13	LURBINECTEDIN	41
200331822	2021-04-22	2021-06-01	ZEPZELCA	40
183516306	2020-07-22	2020-07-26	ZEPZELCA	4
187765521	2020-08-11	2020-08-15	ZEPZELCA	4
189144941	2020-08-13	2020-08-17	ZEPZELCA	4
197127961	2021-01-22	2021-01-26	LURBINECTEDIN	4
199362141	2021-09-28	2021-10-02	LURBINECTEDIN	4
208411165	2022-04-26	2022-04-30	LURBINECTEDIN	4
212450214	2022-07-25	2022-07-29	LURBINECTEDIN	4
215513745	2022-09-28	2022-10-02	LURBINECTEDIN	4
194706172	2021-05-05	2021-06-13	LURBINECTEDIN	39
202996321	2021-10-18	2021-11-26	LURBINECTEDIN	39
218744082	2022-09-01	2022-10-10	ZEPZELCA	39
197128011	2020-12-31	2021-02-05	ZEPZELCA	36
218394394	2022-11-24	2022-12-28	LURBINECTEDIN	34
230118751	2023-08-17	2023-09-19	LURBINECTEDIN	33
197128241	2021-02-18	2021-03-21	ZEPZELCA	31
212188211	2022-06-30	2022-07-31	LURBINECTEDIN	31
216051651	2022-10-03	2022-11-03	ZEPZELCA	31
217563051	2022-10-03	2022-11-03	ZEPZELCA	31
184289693	2020-09-16	2020-10-16	ZEPZELCA	30
210654791	2022-04-11	2022-05-11	LURBINECTEDIN	30
181081912	2020-04-22	2020-04-25	ZEPZELCA	3
189144981	2020-08-06	2020-08-09	ZEPZELCA	3
193703131	2021-04-14	2021-04-17	ZEPZELCA	3
199521342	2021-09-24	2021-09-27	LURBINECTEDIN	3
2133837412	2022-09-01	2022-09-04	LURBINECTEDIN	3
226297381	2022-08-12	2023-05-30	LURBINECTEDIN	291
209888801	2021-04-13	2021-05-12	LURBINECTEDIN	29
202183435	2021-11-09	2021-12-07	LURBINECTEDIN	28
2190557010	2022-12-20	2023-01-17	LURBINECTEDIN	28
219800714	2022-12-30	2023-01-27	LURBINECTEDIN	28
218559842	2022-07-05	2022-08-01	ZEPZELCA	27
226863802	2023-06-01	2023-06-28	LURBINECTEDIN	27
204820241	2021-04-22	2021-05-18	ZEPZELCA	26
205988103	2022-01-17	2022-02-12	LURBINECTEDIN	26
185071423	2020-10-08	2020-11-02	ZEPZELCA	25
197666242	2021-07-16	2021-08-10	ZEPZELCA	25
203949291	2020-09-01	2020-09-25	ZEPZELCA	24
188551401	2020-05-28	2021-01-19	ZEPZELCA	236
221576113	2022-12-28	2023-01-20	ZEPZELCA	23
186915271	2020-11-25	2020-12-17	LURBINECTEDIN	22
189706072	2021-01-25	2021-02-16	LURBINECTEDIN	22
218919495	2022-12-22	2023-01-13	LURBINECTEDIN	22
189145021	2017-07-31	2017-08-21	ZEPZELCA	21
204820411	2021-10-06	2021-10-27	ZEPZELCA	21
210588421	2021-11-17	2021-12-08	ZEPZELCA	21
210588551	2021-11-17	2021-12-08	ZEPZELCA	21
211342241	2022-06-01	2022-06-22	ZEPZELCA	21
215797211	2022-08-12	2022-09-02	LURBINECTEDIN	21
217562742	2022-07-13	2022-08-03	ZEPZELCA	21
217562856	2022-09-06	2022-09-27	LURBINECTEDIN	21
220927087	2023-02-08	2023-03-01	LURBINECTEDIN	21
209473205	2021-03-04	2021-09-25	LURBINECTEDIN	205
216110351	2022-01-12	2022-08-05	LURBINECTEDIN	205
226297221	2022-08-12	2023-03-01	LURBINECTEDIN	201
221785874	2022-11-15	2022-12-05	LURBINECTEDIN	20
229054023	2023-08-03	2023-08-23	LURBINECTEDIN	20
204820381	2021-08-04	2021-08-06	ZEPZELCA	2
207300351	2020-12-30	2021-01-01	LURBINECTEDIN	2
213708815	2022-09-05	2022-09-07	LURBINECTEDIN	2
217562811	2022-07-13	2022-07-15	ZEPZELCA	2
214369822	2017-04-19	2022-09-25	ZEPZELCA	1985
226297231	2022-11-15	2023-05-29	LURBINECTEDIN	195
212939462	2022-08-03	2022-08-22	LURBINECTEDIN	19
228336321	2023-02-09	2023-08-11	LURBINECTEDIN	183
184286993	2020-09-16	2020-10-03	ZEPZELCA	17
216089211	2022-04-28	2022-10-03	ZEPZELCA	158
217078721	2022-04-28	2022-10-03	ZEPZELCA	158
227078603	2023-01-19	2023-06-19	LURBINECTEDIN	151
182061752	2020-07-29	2020-08-13	ZEPZELCA	15
216171954	2021-10-25	2021-11-09	LURBINECTEDIN	15
203289969	2018-01-22	2022-01-02	ZEPZELCA	1441
185967003	2020-11-10	2020-11-24	LURBINECTEDIN	14
226296991	2023-02-14	2023-02-28	LURBINECTEDIN	14
226297471	2022-12-12	2022-12-26	ZEPZELCA	14
218743075	2022-08-24	2023-01-10	LURBINECTEDIN	139
227168391	2023-02-09	2023-06-28	LURBINECTEDIN	139
203949391	2020-07-22	2020-12-02	ZEPZELCA	133
219647456	2023-01-13	2023-01-26	LURBINECTEDIN	13
226296961	2022-11-17	2023-03-20	LURBINECTEDIN	123
186770291	2020-10-14	2020-10-26	ZEPZELCA	12
205477262	2021-10-20	2022-02-16	LURBINECTEDIN	119
208111674	2021-02-03	2021-05-26	ZEPZELCA	112
221576323	2022-11-17	2023-03-09	LURBINECTEDIN	112
226296921	2022-12-28	2023-04-18	LURBINECTEDIN	111
187773631	2020-08-20	2020-08-31	ZEPZELCA	11
190805853	2021-02-04	2021-02-15	ZEPZELCA	11
2219368610	2023-02-23	2023-03-06	LURBINECTEDIN	11
223941671	2023-02-09	2023-05-28	LURBINECTEDIN	108
210588291	2021-12-08	2022-03-25	LURBINECTEDIN	107
190650183	2020-11-30	2021-03-15	ZEPZELCA	105
207026865	2021-12-14	2022-03-29	LURBINECTEDIN	105
221621166	2022-11-15	2023-02-28	LURBINECTEDIN	105
207300411	2020-07-29	2020-08-08	LURBINECTEDIN	10
219281204	2022-12-23	2023-01-02	LURBINECTEDIN	10
221436314	2023-02-28	2023-03-10	LURBINECTEDIN	10
222567062	2023-01-16	2023-01-26	ZEPZELCA	10
184552973	2020-10-16	2020-10-17	ZEPZELCA	1
210588591	2021-10-21	2021-10-22	ZEPZELCA	1
213820266	2022-09-15	2022-09-16	LURBINECTEDIN	1
217563001	2022-07-07	2022-07-08	ZEPZELCA	1
226296941	2023-02-15	2023-02-16	ZEPZELCA	1
